# Supplementary material for: Functional and metabolic alterations of gut microbiota in children with new-onset type 1 diabetes
Source: Nat Commun. 2022 Oct 26;13:6356. doi: 10.1038/s41467-022-33656-4 (PMC9606127; doi:10.1038/s41467-022-33656-4)
Supplement: Supplementary file 3 — Supplementary Data 1-11 [file 41467_2022_33656_MOESM3_ESM.xlsx]

## Sheet: Contents 
Supplementary Data 1	The importance score identified by random forest classifier model.
Supplementary Data 2	Information on metagenomic sequencing data.
Supplementary Data 3	Species annotated by Diamond in the NC and T1D group.
Supplementary Data 4	Differences in the abundance of KEGG Orthologs (KOs) between the NC and T1D group.
Supplementary Data 5	Annotation of carbohydrate-related enzymes.
Supplementary Data 6	Genes involved in butyrate production.
Supplementary Data 7	Butyrate-producing gene annotation results of Feacalibacterium prausnitzii.
Supplementary Data 8	The gene abundance of microbial bile salt hydrolases (BSHs).
Supplementary Data 9	Summary of widely-targeted metabolomics profiling in the NC and T1D group.
Supplementary Data 10	KEGG enrichment analysis of differentially expressed genes (DEGs) in the Butyrate group compared with the Model group.
Supplementary Data 11	KEGG enrichment analysis of differentially expressed genes in the LPS group compared with the Model group.

## Sheet: Supplementary Data 1
Supplementary Data 1 The imprtance score identified by random forest classifier model
Variable	Sort_importance
Roseburia	1.99623
Escherichia_Shigella	1.97954
Butyricicoccus	1.93876
Bifidobacterium	1.89792
Collinsella	1.71156
Erysipelatoclostridium	1.67163
Coprococcus_3	1.60441
Hungatella	1.59616
Agathobacter	1.55004
Anaerostipes	1.48807
Phascolarctobacterium	1.34262
Lachnospira	1.32569
Dorea	1.30085
Faecalibacterium	1.23869
Prevotella_9	1.18209
Ruminiclostridium_9	1.0393
Ruminococcus_gauvreauii_group	0.964742
Erysipelotrichaceae_UCG_003	0.923082
Eubacterium_hallii_group	0.915142
Coprococcus_1	0.866217
Subdoligranulum	0.866015
Romboutsia	0.856297
Ruminococcus_torques_group	0.851938
Eubacterium_ventriosum_group	0.836378
Bacteroides	0.826542
Ruminococcus_gnavus_group	0.823971
Blautia	0.795825
Turicibacter	0.775731
Sellimonas	0.764022
Intestinibacter	0.748848
Tyzzerella_4	0.738883
Dialister	0.737774
Lachnospiraceae_NK4A136_group	0.709146
Alistipes	0.700687
Eggerthella	0.694892
Ruminococcaceae_UCG_005	0.692578
Eubacterium_eligens_group	0.691497
Lachnospiraceae_unclassified	0.658103
Others	0.656466
CAG_56	0.647077
Streptococcus	0.644254
Veillonella	0.641093
Christensenellaceae_R_7_group	0.62728
Ruminococcus_2	0.620491
Lachnospiraceae_UCG_004	0.619591
Flavonifractor	0.611008
Ruminococcaceae_UCG_002	0.606358
Haemophilus	0.606269
Fusicatenibacter	0.572535
Parasutterella	0.569826
Parabacteroides	0.558907
Odoribacter	0.55693
Lachnoclostridium	0.55042
Akkermansia	0.538612
Lachnospiraceae_ND3007_group	0.531251
Citrobacter	0.531184
Eubacterium_ruminantium_group	0.515338
Ruminiclostridium_5	0.503021
Eubacterium_coprostanoligenes_group	0.484633
Lachnospiraceae_uncultured	0.472127
Clostridium_sensu_stricto_1	0.471856
Fusobacterium	0.421295
UBA1819	0.4197
Ruminococcaceae_NK4A214_group	0.405687
Cetobacterium	0.402201
Ruminococcus_1	0.401642
Butyricimonas	0.393012
Ruminococcaceae_uncultured	0.387201
Family_XIII_AD3011_group	0.373073
Eubacterium_xylanophilum_group	0.367205
Terrisporobacter	0.365694
Barnesiellaceae_uncultured	0.365064
Lachnospiraceae_UCG_001	0.339265
Sutterella	0.328673
Megasphaera	0.326782
Tyzzerella	0.326554
Eisenbergiella	0.32636
Klebsiella	0.321817
Ruminiclostridium_6	0.308668
Intestinimonas	0.305864
Bacteria_unclassified	0.30106
Pelagibacterium	0.29476
Lactobacillus	0.293967
Ruminococcaceae_unclassified	0.293169
GCA_900066575	0.281733
Megamonas	0.279093
Barnesiella	0.274896
Halomonas	0.272107
Paraprevotella	0.269682
Ruminococcaceae_UCG_003	0.267152
Mycobacterium	0.253169
Enterococcus	0.250211
Coprobacter	0.241629
Fournierella	0.224132
Prevotella_2	0.200471
Prevotella_7	0.198208
Coprococcus_2	0.1943
Actinomyces	0.177283
Rhodospirillales_uncultured	0.173907
Ruminococcaceae_UCG_014	0.172189
Holdemanella	0.165332
Hyphomonadaceae_uncultured	0.160155
Coprobacillus	0.157965
Lachnospiraceae_UCG_003	0.13828
Clostridiales_vadinBB60_group_norank	0.133399
Xanthomonadaceae_uncultured	0.132113
Burkholderiaceae_uncultured	0.120565
Ruminococcaceae_UCG_010	0.111634
Senegalimassilia	0.104465
Macellibacteroides	0.0960455
Prevotellaceae_NK3B31_group	0.0930707
Slackia	0.0837319
Rhizobiaceae_unclassified	0.0817206
Muribaculaceae_norank	0.0763901
Gastranaerophilales_norank	0.0705962
Sarcina	0.0684289
Proteus	0.0636839
Catenibacterium	0.0586327
Sneathia	0.0560812
CAG_352	0.051475
Comamonas	0.0511519
Butyrivibrio	0.0447618
Chloroplast_norank	0.0421241
Prevotellaceae_uncultured	0.0267519
Alloprevotella	0.0229184
Prevotellaceae_Ga6A1_group	0.0050554

## Sheet: Supplementary Data 2
Supplementary Data 2 Information on metagenomic sequencing data
Sample	Clean data(G)	Clean reads	Clean bases(bp)	Percent in raw reads(%)	Percent in raw bases(%)
FJ_DM1	14.16	93276298	14156300400	9174079200	1394170000000
FJ_DM10	14.46	95526206	14460609300	9539759600	1429460000000
FJ_DM11	12.37	81845660	12366960900	8184269600	1222160000000
FJ_DM12	15.39	95458880	15385248600	9535285800	1426400000000
FJ_DM2	13.35	88191304	13348305000	8813471600	1321350000000
FJ_DM3	13.22	86906498	13215603654	8686643800	1311850000000
FJ_DM4	12.34	81102152	12341643900	8102328200	1214470000000
FJ_DM5	15.04	99487604	15035289000	9943030200	1485040000000
FJ_DM6	14.24	94217130	14235463800	9421211200	1412440000000
FJ_DM7	13.48	89242834	13480500300	8923401800	1335060000000
FJ_DM8	12.49	82475940	12490443300	8239531600	1235660000000
FJ_DM9	12.29	81028116	12288558300	5992313800	1211650000000
FJ_N1	14.14	93282568	14143953300	9325759800	1397860000000
FJ_N10	12.86	85173338	12858286800	8513236200	1274860000000
FJ_N11	13.03	86048556	13034525700	8602277200	1288340000000
FJ_N12	13.18	86816504	13175640300	8680433400	1301210000000
FJ_N2	13.46	89241024	13464431100	8892431400	1336710000000
FJ_N3	13.44	88880914	13441280400	8887671200	1332050000000
FJ_N4	12.93	85660466	12931404300	8564018800	1283490000000
FJ_N5	11.86	78317240	11862679500	7800138200	1171850000000
FJ_N6	13.1	86435770	13095653700	8642691800	1295810000000
FJ_N7	13.18	87309464	13181527800	8719517200	1307090000000
FJ_N8	13.41	88142346	13412637600	8813488000	1321290000000
FJ_N9	13.38	87798446	13382579100	8779022800	1314900000000
HY_DM1	11.65	76619070	11651586900	7655955600	1147220000000
HY_DM2	15.5	102173350	15495352200	10216984600	1531240000000
HY_N1	17.15	113554690	17152253100	11353628600	1695030000000
HY_N2	11.56	76325978	11560296300	7631323800	1144300000000
JL_DM1	11.4	74481830	11396428500	7403075600	1115870000000
JL_DM2	13	85710636	12995410800	8543685600	1276590000000
JL_DM3	13.66	90217078	13661447400	8880410600	1352260000000
JL_DM4	14.47	95802324	14472807300	9527782800	1434330000000
JL_N1	12.56	83043784	12564042900	8301393400	1243750000000
JL_N2	12.73	83317694	12727068300	8328935800	1247490000000
JL_N3	13.41	88655100	13405925400	8860291600	1326570000000
JL_N4	12.54	83064190	12540362100	8304094000	1241940000000
JX_DM1	12.81	84623812	12810003000	7910804400	1266700000000
JX_DM2	12.44	82342760	12443786400	8231152000	1222840000000
JX_DM3	11.91	78743800	11910879600	7874025800	1179130000000
JX_N1	15.15	100239772	15145220400	10022145200	1495090000000
JX_N2	11.47	75210826	11467961700	7519674600	1127180000000
JX_N3	11.76	77693144	11760008400	7768753400	1164650000000
JX_N4	12.04	79568452	12037020900	7955492600	1192670000000
JX_N5	12.46	82221260	12458529900	8219166400	1228220000000
SD_DM1	12.39	81689148	12387265500	8168497200	1224550000000
SD_DM2	12.48	82647370	12476493900	8261586400	1232440000000
SD_DM3	12.84	84713840	12837790200	8470185200	1267240000000
SD_DM4	13.26	87785666	13255579200	8778114600	1310520000000
SD_DM5	13.01	85869582	13012069500	8585418000	1287240000000
SD_N1	10.82	71465844	10817497500	7135672400	1068740000000
SD_N2	13.41	88484732	13411928700	8844917000	1324960000000
SD_N3	14.75	97708752	14749572000	9769933000	1460930000000
SD_N4	12.81	84617502	12812550900	8461452400	1268130000000
SD_N5	12.4	81651774	12404155500	8162300400	1220990000000
SH_DM1	12.58	82638744	12581080200	7343365800	1232850000000
SH_DM10	14.44	95573026	14443921500	9555806000	1416420000000
SH_DM11	11.48	76006358	11482309800	7599459200	1138930000000
SH_DM12	14.35	93413006	14352206400	9316017800	1390910000000
SH_DM13	11.75	77798010	11746529100	7779583800	1165630000000
SH_DM14	12.3	81509994	12301163100	8140572600	1221640000000
SH_DM15	11.61	76798120	11610555000	7640312600	1151150000000
SH_DM16	12.32	81520842	12315165000	8103243000	1218440000000
SH_DM2	12.46	82191692	12460765800	8202860600	1231020000000
SH_DM3	12.42	81702364	12419444100	8169701800	1223130000000
SH_DM4	10.77	71157126	10766793000	6931466600	1063960000000
SH_DM5	16.3	107765346	16298444100	10770789400	1564400000000
SH_DM6	13.57	89837274	13571997900	8983258600	1342010000000
SH_DM7	14.62	96730130	14617185000	9657331400	1441250000000
SH_DM8	14.5	96036934	14503068300	9582954600	1431660000000
SH_DM9	11.82	78137368	11819305200	7788677000	1170160000000
SH_N1	12.4	81841682	12397403400	8181976000	1225280000000
SH_N10	14.53	96327918	14533841400	9617268000	1438750000000
SH_N11	13.22	87255294	13222263000	8724864200	1307860000000
SH_N12	12.39	81935232	12385197900	8178997600	1224250000000
SH_N13	15.82	104812220	15822636000	10479385000	1548280000000
SH_N14	15.4	101998016	15399396900	10160811600	1526010000000
SH_N15	12.66	83510220	12661742400	8347981800	1251540000000
SH_N16	11.82	77995014	11824036200	7797619000	1168870000000
SH_N17	15.62	103428858	15615197700	10337734600	1548400000000
SH_N18	14.3	94722146	14303240100	9468589800	1416860000000
SH_N19	14.19	93810180	14187004800	9380049600	1395900000000
SH_N2	12.69	83803030	12686960400	8371117200	1254660000000
SH_N20	12.02	79583998	12022225500	7957851800	1192500000000
SH_N21	13.53	89184848	13526966400	8917771400	1335820000000
SH_N22	15.52	102486482	15522220800	10241340400	1535850000000
SH_N23	11.74	77592866	11739564600	7758746200	1163200000000
SH_N24	12.43	81922660	12432161100	8191337400	1228140000000
SH_N25	12.64	83566938	12643518000	8356350800	1252460000000
SH_N26	12.47	82589186	12473323200	8258174200	1236640000000
SH_N27	12.8	84559942	12801342900	8455298200	1265510000000
SH_N3	12.65	83313620	12651773400	8328039800	1248540000000
SH_N4	13.61	88543470	13606762800	8841929400	1322120000000
SH_N5	12.57	82893998	12569061000	8289086600	1242750000000
SH_N6	13.08	86248422	13081977900	8567856000	1292330000000
SH_N7	13.79	91215598	13787307600	9121212200	1365860000000
SH_N8	13.01	85916214	13007529600	8588230400	1284310000000
SH_N9	12.72	84146636	12717693900	8413809400	1260780000000
SX_DM1	12.92	85664796	12922848300	8548334600	1274580000000
SX_DM2	14.13	93298696	14128266900	9328816000	1391510000000
SX_DM3	13.89	91305502	13893440400	9123497400	1367090000000
SX_DM4	12.17	79838084	12168253800	7967182000	1196390000000
SX_DM5	11.55	75221590	11549884200	7492335400	1124920000000
SX_N1	11.14	73758170	11141537400	7366234200	1103020000000
SX_N2	13.36	88506724	13362869100	8850224200	1322250000000
SX_N3	13.52	89388474	13524330600	8937980600	1337800000000
SX_N4	15.3	101241458	15304669200	10122107800	1513550000000
SZ_DM1	13.19	87199352	13194143400	8670854400	1300220000000
SZ_DM2	11.36	75219508	11363821500	7520472000	1113340000000
SZ_DM3	12.28	80646784	12280461000	8062710200	1207980000000
SZ_DM4	14.61	96768478	14609349000	9673324200	1448480000000
SZ_DM5	14.08	92945948	14082700800	9281716600	1391190000000
SZ_DM6	12.3	81019428	12297422700	8093315400	1207600000000
SZ_N1	13.53	89170980	13533828300	8916617800	1336840000000
SZ_N2	13.51	89477174	13507694100	8925894400	1338410000000
SZ_N3	12.24	80679548	12239727600	8026260200	1208510000000
SZ_N4	12.9	85393954	12901315800	8535964800	1279680000000
SZ_N5	14.66	96895506	14662942500	9675545800	1444410000000
SZ_N6	14.52	95622292	14515507500	9550499400	1430980000000
ZZ_DM1	12.02	79578632	12019458600	7918097200	1192310000000
ZZ_DM10	12.86	84697608	12856987800	8468664200	1269290000000
ZZ_DM11	12.78	83623720	12782556600	8357110600	1253080000000
ZZ_DM2	13.52	89147660	13522462800	8850859200	1335960000000
ZZ_DM3	13.1	86392644	13098829500	8626699000	1294600000000
ZZ_DM4	12.36	81657048	12357518400	7942041800	1218620000000
ZZ_DM5	12.84	84439772	12837595800	8436603200	1263840000000
ZZ_DM6	14.85	97837554	14848476600	9758905800	1460720000000
ZZ_DM7	13.06	86428898	13060843800	8616998600	1293980000000
ZZ_DM8	11.81	78232418	11813881500	7793366400	1170450000000
ZZ_DM9	12.29	81234072	12290913300	8111757600	1188690000000
ZZ_N1	15.84	104392400	15839030100	10393969000	1556510000000
ZZ_N10	13.46	89103148	13455495900	8908482400	1326920000000
ZZ_N11	12.91	85541804	12911614800	8538047000	1282440000000
ZZ_N12	14.21	93513366	14205265200	9342220400	1400320000000
ZZ_N2	14.18	93695860	14176654800	9346167200	1404490000000
ZZ_N3	13.33	87365762	13330945800	8624390000	1302880000000
ZZ_N4	13	85990858	12995209200	8577056000	1280770000000
ZZ_N5	13.54	89301626	13538096100	8927334800	1334870000000
ZZ_N6	12.63	83562194	12627014700	8346076600	1252520000000
ZZ_N7	12.35	81545206	12348363300	8151940200	1221650000000
ZZ_N8	12.76	84389756	12758975700	8430641800	1255950000000
ZZ_N9	12.95	85882264	12952194300	8587268600	1287320000000

## Sheet: Supplementary Data 3 
Supplementary Data 3 Species annotated by Diamond in the NC and T1D group
Species	SZ_DM2	JX_N1	HY_DM2	SH_N10	ZZ_DM7	SD_DM3	SH_DM15	SZ_DM6	FJ_N1	SH_N2	SH_DM14	JL_DM4	SH_N19	SH_DM12	JX_N5	ZZ_N1	SH_N20	FJ_DM6	FJ_N12	SZ_N1	SH_DM5	FJ_DM2	SH_DM13	SZ_N3	SH_N13	SH_N11	ZZ_DM10	FJ_DM9	SZ_DM1	HY_N2	SH_N12	SZ_N4	FJ_N9	FJ_N5	JX_N4	SZ_DM4	ZZ_N4	ZZ_DM6	JX_DM3	SH_N5	SH_DM11	ZZ_N11	SH_N18	SD_DM2	JL_DM2	SH_DM1	SX_N3	ZZ_N6	FJ_N8
Chrysanthemum_coronarium_phytoplasma	0	0	0	0	0	0	0	0	0	0	0	0	0	0	0	0	0	0	0	0.331329	0	0	0	0	0	0	0	0	0	0	0	0	0	0	0	0	0	0	0	0	0	0	0	0	0	0	0	0	0.100307
Deinococcus_soli_Cha_et_al._2014	0	0	0	0	0	0	0	0	0	0	0	0	0	0	0	0.537125	0	0	0	0	0.098627	0	0	0	0	0	0	0	0	0	0	0.0541909	0	0	0	0.127296	0	0	0	0	0	0	0	0	0	0	0	0	0
ANMV-1_virus	0	0	0.0373521	0	0	0	0	0	0	0	0	0	0	0	0	0	0	0	0	0	0	0	0	0	0.143287	0	0	0	0	0	0	0	0	0	0	0	0	0	0	0	2.19426	1.37348	0	0	0	0	0	0	0
Abiotrophia_defectiva	32.0331	0.913437	0.905492	3.56754	448.017	1.4492	0.179291	546.097	12.6186	24.4966	0.802444	6.83907	30.8896	145.766	1.07073	26.1643	71.9123	1.0126	151.016	4.19903	5.65451	5.13424	1.79951	31.379	58.1868	116.967	4.02481	0.462308	131.472	25.4979	130.01	10.7373	2.04081	25.5617	27.5132	0.0216091	225.959	2.31384	87.9336	3.27734	2.01328	1315.34	2.19424	2.60207	16.1945	7.72623	91.92	348.449	42.2622
Abiotrophia_para-adiacens	0	0	0	0.0885153	2.65423	0	0	0.0832589	0.0273127	0	0	0	0	0.0412843	0	0	0	0	0.10371	0	0	0	0.032582	0.156786	0.0231865	0	0.0271869	0	0	0	0	0	0	0	0	0.0648901	0.0584832	0	0.269387	0	0	0.422791	0	0	0.0900646	0.0351356	0.0692872	0.178886	0.0288155
Acanthamoeba_castellanii	0.0687356	0	0.0478321	0	0	0.24591	0	0	0	0.0576559	0.582431	0	0.389816	0	0	0.393627	0	0	0	0	0.0999369	0.109215	0.322304	0	0	0	0	0.636816	0	0	0	0	0	0	0	0.546853	0	1.2809	0	0	0	0	0	0	0	0	0	0	0
Acanthamoeba_polyphaga_lentillevirus	0.275603	0	0	0	0	0	0	0	0	0	0	0	1.7863	0	0	0	0	0	0	0	0	0	0	0	0	0	0	0	0	0	0	0	0	0	0	0	0	0	0	0	0	0	0	0	0	0	0	0	7.65758
Acanthamoeba_polyphaga_mimivirus	0	0.293173	0.01077	0	0	0	0	0	0.923514	0	0	0.0471527	1.0725	0	6.24881	0.0110787	0	28.4242	0	0	0	0	0	0	2.11262	0	564.003	0	0	0.10005	0.0942376	0	1.81844	0	0	0.0600059	0.162126	0	0	0.0315877	0.0469164	0	0	0.139149	0	0	0	1.92117	0
Acanthisitta_chloris	0	0	0	0	0	0	0	0	0	0	0	0	0	0	0	0	0	0	0	0	0	0	0	0	0	0	0	0	0	0	0	0	0	0	0	0	0	0	0	0	0	0	0	0	0	0	0	0	0
Acanthocystis_turfacea_Chlorella_virus_1	0	0	0	0	0	0	0	0	0	0	0	0	0	0	0	0	0	0	0	0	0	0	0	0	0	0	0	0	0	0	0	0	0	0	0	0	0	0	0	0	0	0	0	0	0	0	0	0	0
Acanthocystis_turfacea_Chlorella_virus_NTS-1	0	0	0	0	0	0	0	0	0	0	0	0	0	0	0	0	0	0	0	0	0	0	0	0	0	0	0	0	0	0	0	0	0	0	0	0	0	0	0	0	0	0	0	0	0	0	0	0	0
Acanthocystis_turfacea_Chlorella_virus_OR0704.3	0	0	0	0	0	0	0	0	0	0	0	0	0	0	0	0.0589592	0	0	0	0	0	0	0.0386209	0	0	0	0	0	0	0	0	0	0	0	0	0	0.0346614	0	0	0	0	0	0	0	0	0	0	0	0
Acanthocystis_turfacea_Chlorella_virus_WI0606	0	0	0	0	0	0	0	0	0	0	0	0	0	0	0	0	0	0	0	0	0	0	0	0	0	0	0	0	0	0	0	0	0.697289	0	0	0	0	0	0	0	0	0	0	0	0	0	0	0	0
Acaricomes_phytoseiuli	0	0	0	0	0	0	0	0	0	0	0	0	0	0	0	0	0	0	0	0.0333365	0	0	0	0	0	0	0	0	0	0	0	0	0	0	0	0	0	0	0	0	0	0.581076	0	0	0	0	0	0	0
Acaryochloris_marina	0	0.0347694	0.220039	0	0.0336667	0	0	0	0.0250367	0.0210346	0	0	0.0203166	0.0076787	0.0624734	0	0.0486909	0	0	0	6.04695	0	0	0	0.667902	0	0	0	0	10.6316	0	0.776889	0	0.0235018	0	2.7017	0	0	0.0609457	0	12.0013	0.0356645	0	0	0	0	0	1.84007	0
Acaryochloris_sp._CCMEE_5410	0	0	0	0	0	0	0	0	0.066469	0	0.0593537	0.66412	0	0	0	0.0640681	0.0196918	0	0	0.0640179	0	0.0839651	0	0	0.0141068	0	0	5.38634	0	0	0.0250733	0	0	0.430553	0	0	0	0.0342527	0	0	0	0	0.0325431	0	0.146122	0.235144	0	0	0
Acer_morrisonense	0	0	0	0	0	0	0	0	0	0	0	0	0	0	0	0	0	0	0	0	0	0	0	0	0	0	0	0	0	0	0	0	0.265634	0	0	0	0	0	0	0	0	0	0	0	0	0	0	0	0
Acetivibrio_cellulolyticus	26.6648	27.4037	13.2516	8.09311	3.66939	3.46043	8.11782	4.65945	15.7457	14.739	56.0969	19.5331	147.234	7.5074	1.06224	31.3467	9.39645	8.03947	13.4677	3.2961	35.2335	15.6731	5.178	5.7859	15.1905	31.3329	7.0073	16.8896	17.215	22.4799	11.3497	35.8424	16.7971	13.1573	8.00191	56.3347	8.93276	23.4878	30.4302	53.9969	21.4702	7.85454	19.4325	14.2877	5.37844	8.19979	7.92262	22.5179	56.4901
Acetivibrio_ethanolgignens	119.837	78.814	98.6348	91.2576	201.929	67.2825	150.297	65.8816	85.9812	114.623	113.819	65.0056	95.8	175.025	15.7366	124.393	89.1628	34.5726	124.665	62.2776	192.769	52.1243	46.8938	83.9535	123.211	208.975	322.885	79.7663	77.2522	47.4399	84.0557	127.918	95.0919	120.188	114.262	195.072	165.294	181.95	138.707	421.119	185.87	154.465	108.148	195.348	136.565	95.7991	263.489	174.149	322.637
Acetobacter_aceti	0	0	0	0	0	0	0	0	0	0	0	0	0	0	0	0	0	0	0	0	0	0	0	0	0	0	0	0	0	0	0	0	0	0	0	0	0	0	0	0	0	0	0	0	0	0	0	0	0
Acetobacter_cerevisiae	0	0.0391156	0	0	0	0	0	0	0	0.0473278	0	0	0	0	0	0	0	0	0	0	0.16407	0	0	0	0	0	0	0	0	0	0.196638	0	0	0	0	0	0	0	0	0	0	0	0	0.0675657	0	0	0	0	0
Acetobacter_cibinongensis	0	0	0	0	0	0	0	0	0.103244	0	0	0	0	0	0	0	0	0	1.22924	0	0	0	0	0	0	0	0	0.330706	0	0	0	0	0	0	0	0	0	0	0	0	0	0	0	0	0	0	0	0	0
Acetobacter_ghanensis	0	0.0518817	0	0	0	0	0	0	0	0	0	0	0	0	0	0.699856	0	0	0	0	0.466745	0	0	0	0	0	0	0	0	0	0	0	0	0	0	0	0	0	0	0	0	0	0	0	0	0	0	0	0
Acetobacter_malorum	0	0	0	0	0	0	0	0	0	0	0.473543	0	0	0	0	0	0	0	0	0	0.101892	0	0	0	0	0	0	0	0	0	0	0	0	0	0	0.0133826	0	0	0	0	0	0	0	0	0	0	0	0	0
Acetobacter_orientalis	0.749353	2.14292	2.34659	0.0737628	9.37122	0.167557	3.20884	7.63206	1.98821	0.707133	2.01648	1.55604	1.59366	4.33485	0.472888	7.64389	2.87964	0.631763	2.78247	1.48936	0.340471	0.595329	0.878436	6.0677	1.0002	4.62381	6.74341	3.78583	0.762606	0.907317	1.06094	3.67382	0.781276	0.877862	0.229013	1.82371	13.0082	0.0758932	7.02668	2.18533	2.29752	9.26788	0.0721053	0.673007	1.37599	2.55767	13.9158	5.85237	1.86635
Acetobacter_orleanensis	0.0845509	1.05508	0	0.0665823	0	0	0.0804577	0.851464	0.398814	0	0	0.127688	0.548009	0	0	0	0	0	0	0	0.430259	0	0.0792925	0	0.6207	0.0662492	0.132326	0.330706	0	0.737095	0.294666	2.50557	0	0.505631	0	2.69974	0.142326	0	0	0.340103	2.68835	0	0	1.74654	0	0	0	0.144731	0.771388
Acetobacter_papayae	0	0	0	0	0	0	0	0	0	0	0	0	0	0	0	0	0	0	0	0	0	0	1.33995	0	0	0	0	0	0	0	0	0	0	0	0	0	0	0	0	0	0	0	0	0	0	0	0	0	0
Acetobacter_pasteurianus	0.124081	0	0.172693	0	0.0985224	0	0	0	0	0	0	0	0.301583	0	0	0	0	0	0	0	0.0902028	0	0	0.727632	0.0828089	0.285667	0	0	0	0.84133	0	0.216294	2.69084	0	0	0.289899	0	0	0.661726	0.0666446	0.187977	0	0	1.00296	0	0	0	0	0.137415
Acetobacter_pomorum	0	0	0	0	0	0	0	0	0	0	0	0	0	0	0	0	0	0	0	0	0	0	0	0	0	0.122858	0	0	0	0	0	0	0	0	0	0	0	0	0	0	0	0	0	0	0	0	0	0	0
Acetobacter_senegalensis	0	0	0	0	0	0	0	0	0	0	0	0	0.0712328	0	0	0.148034	0	0	0	0	0	0	0	0	0	0	0	0.114631	0	0	0	0	0	0	0	0	0	0	0	0	0.079873	0.224982	0	0	0	0	0	0	0.437536
Acetobacter_sp._CAG267	0.0826016	0.206631	0.104155	0.809431	0.236799	3.74593	1.28751	0.372693	0.618505	0.817482	0.771766	0.093693	0.200534	0.0363644	0.193288	2.48926	0.147934	0.199921	0.0640948	0.518648	0.115658	0.282456	0.261939	0.127232	0.409381	0.446662	1.99879	0	0.059632	1063.94	0.407686	0.496651	10.641	0.445593	0.164169	2.40408	0.143597	0.240656	0.568927	0.137256	11.5035	0.501007	18.9981	0.156823	0.278893	0.163013	19.1677	4.81918	1.29464
Acetobacter_sp._CAG977	1.8792	2.27152	1.00213	0.0822274	5.68967	1.14489	1.02224	0	0.283227	0.731967	4.80068	0.615408	72.3096	0.0907232	0.150628	4.01258	0.0667307	0.0852378	0.0397495	0.180233	12.6087	0.213284	1.08904	0	3.74898	4.69455	0.409142	0.714311	0.759849	197.725	0.175453	1.63629	1.86523	17.09	0.101718	5.48612	1.64047	2.98419	0.167654	0.565093	1.68258	0.3686	0.720197	2.31754	0.401245	0	0.159135	2.0671	0.421219
Acetobacter_syzygii	0.249241	0.31126	0.660233	0	0	0	0	0	0	0.0285202	0	0	0	0	0	103.01	0	0	0	0	0	0	0	0	1.02246	0	0	0.0443296	0	0	0	0	0	0	0	0.0264795	0.839107	0.404587	1.28881	0	0	0	0.0385065	0	0	0	0.189888	0.0854768	0
Acetobacter_tropicalis	0	0	0.0536183	0	0	0	0	0.0705392	0	0	0	0	0	0	0	0	0	0	0	0	0	0	0	0	0.0188647	0.101622	0	0.275328	0	0	0.0376666	0	0	0	0	0.210021	0	0	0	0	0	0	0	0	0	0	0	0.0329729	0.0468891
Acetobacteraceae_bacterium_AT-5844	4.37903	0	0.0923426	1.84612	0	0	0.267404	0	0.0316253	0	0	0	0	0	0	0	0	0	0	0	0	0	0	0	0.671278	0	0	0	0	0	0	0	0	0	0	0	0	0	0	0	0.0473012	0	0	0	0	0	0	0.258324	0.24184
Acetobacterium_bakii	6.45824	15.2712	13.9021	8.29623	9.53929	6.82269	5.98055	38.2065	21.6583	9.26724	57.4555	13.4031	15.8906	17.7233	1.01973	30.5088	13.7433	16.8556	17.9738	6.09597	44.6805	4.92723	10.0817	18.7426	33.5485	13.7481	5.22551	25.7535	18.2661	21.4897	21.1933	29.9849	18.5009	21.0704	3.04294	66.992	10.9145	13.7554	4.68684	12.6631	22.1881	7.88345	4.03992	6.79974	9.39589	3.56943	5.14067	15.3691	39.266
Acetobacterium_dehalogenans	11.0013	6.91027	10.0402	4.43775	1.58843	2.23883	11.4814	3.12176	12.0501	4.07581	29.1247	10.9568	7.2309	1.59738	5.02218	15.4514	8.09835	5.14049	4.45465	4.08934	23.2573	3.05092	2.80273	8.44281	12.3209	7.24464	5.37378	32.6418	1.3936	45.1262	7.30729	17.6615	4.80355	5.13371	3.02108	27.9934	15.889	1.57051	8.28284	12.4775	10.8795	31.6998	3.56741	6.59578	4.33127	7.84757	7.24868	16.5693	12.303
Acetobacterium_woodii	62.6226	10.8847	12.4639	8.50316	3.7722	4.0492	8.3928	17.4706	16.7111	4.55963	27.929	6.95514	10.1854	3.07775	1.81239	21.4809	6.87541	3.63269	17.6575	2.05358	39.7865	4.97015	3.0943	7.35484	46.8077	3.78333	0.998157	35.2014	24.0681	18.4691	16.0026	28.0134	4.7542	10.3122	4.43845	33.792	10.5033	6.66861	16.8571	14.9207	18.9695	7.57199	2.58724	14.606	15.1407	1.76143	1.90654	18.9198	24.6321
Acetohalobium_arabaticum	0	0.0817724	0.471829	0.29162	0.181104	0	0.0710291	0	1.7333	0.142221	0.104592	0	0.210617	0.584401	0.243085	1.1713	0.278147	0	0	0	5.83141	0	0	0	1.32721	0.0880725	0.0661628	2.94843	0.132967	1.17488	0.158619	0.686248	0.21138	1.60995	0.243964	2.54981	0	0.828243	0.0906095	1.46251	0.444978	0.112362	0.414142	0.648843	0	0	0	3.54456	0.986816
Acetonema_longum	30.652	12.8909	17.9258	12.1018	6.11482	4.87546	5.47995	51.3968	38.3958	19.8274	14.3743	10.0134	8.48792	17.1316	1.93078	6.14939	55.6163	1.27048	34.3438	114.15	35.1835	66.1211	33.5753	8.9321	42.2625	12.5815	2.49789	17.2827	25.8999	15.8122	19.7441	25.2123	13.1931	59.477	10.2493	24.2717	37.8468	21.8443	9.48588	96.8284	15.3108	5.30744	15.189	7.33285	25.6591	1.02707	88.5933	17.8663	10.2755
Acetothermia_bacterium_64_32	11.5987	1.41521	0.470763	0.373104	0.0166365	0	0.236574	0	0.240929	0	0.875734	5.08569	17.5647	0.579137	0	6.02275	0	0.0417898	0.044415	0.687285	8.6531	9.63016	0	0	0.907095	2.60276	0	2.99861	0.705482	0.0327019	0.345163	0.833908	3.56556	0	0.0285218	6.85756	0	0.101857	1.30231	0.0642312	10.4016	0	1.01584	0.0625198	0.0237923	0	0.0159628	3.25733	5.08855
Acholeplasma_axanthum	28.6016	0.0491759	0.472282	5.12259	0.0292905	0.679225	0.307634	0.00862609	0.470503	0.0560431	0.43913	0.33893	41.1204	0.201966	0	9.74851	0	0.254917	0.229351	0.348695	8.69836	0.224314	0.689876	0.186417	1.35658	7.76275	2.21809	1.15967	0.545048	2.86036	0.319433	3.57681	10.3455	0.272086	0.236806	14.316	0.466742	0.443158	0.292382	4.82071	29.3613	2.56675	0	2.5249	0.179044	0	0	1.1806	9.66457
Acholeplasma_brassicae	0.170326	1.08202	1.17853	0.0497168	0.190715	0.192997	4.06993	0	0.312008	0.0353047	1.6477	0.0933707	3.21129	0.432288	1.9571	1.39657	0.607908	0.0315418	0.457024	0	1.99529	0.103055	1.21293	0	0.486586	0.0329787	0.125556	0.218969	0.356826	8.79328	0.220026	0.772896	0.124042	0.197936	0.0564236	3.02343	0.217336	0.0773482	0.195976	0.229662	0.0191179	0.163633	0	0.407204	8.48653	0	0.0480995	0.753128	0.0471703
Acholeplasma_equifetale	0	0	0	0	0.0525605	0	0.0402289	0.0310172	1.11394	0	0.0395692	0.103062	0	0	0	0.366011	0.157814	0.047522	0	0	0.0515905	0.0503791	0.0125667	0	2.99955	0.103734	0	0.080887	0	0.386804	0	0	0	0	0	2.22176	0	0.033657	3.00362	0.0532541	0.0192025	0.212591	0	0	0.0613063	0	0	0.283278	0.0175315
Acholeplasma_granularum	0.216632	1.11327	0.218389	0.0203897	2.0415	0.034136	6.30993	0	0.04071	0.926113	18.2007	0	0.310634	1.12217	0	0.824493	3.11163	2.25083	0.164222	0	1.00247	2.66628	0.455267	3.4966	0.0555344	0.202877	0.16209	0.38031	0.298582	3.90057	1.72474	1.35404	0.113307	2.03504	0.0211015	1.52259	0.0217925	0.0839144	0	0.229132	0.270315	0.65614	0.350773	0.0565057	0.56499	0.464533	0.0197264	0.205338	0.56614
Acholeplasma_hippikon	0.0778879	1.23836	0.0861347	0	0	2.13433	0.109101	0.0514521	0	0	0.407348	1.07916	0	0	0	0.44081	0.36746	0.0595012	0	0	0.725385	0	0	0.0339759	2.08304	0.230097	0	0.0941305	0	0.432633	0.0822639	0	0.0907823	0.321969	0	2.22682	0	0	0.0591843	0	0.330419	0.141728	0	0	0	0.591569	0	1.11553	0
Acholeplasma_laidlawii	0.0417216	0.708616	0.0123581	0	0	0	0.428905	0	0	0	0.175335	0.0700423	0.202811	0.246257	0	0.122247	0	0	0	0	0	0	0.176071	0	0.013922	0	0	0.250563	0.149648	3.62099	0	0.0282757	0	0.359366	0	0.480048	0	0	0	0.0167824	0	0.225584	0.0471458	0	0	0	0	0.689203	0.389812
Acholeplasma_modicum	0	0.172992	0.259039	0.0732838	0	0.116654	0.301717	1.70393	0.219477	0.298811	0	0	0.356295	0	0	0	0.0866951	0	0	0.130735	0.126668	0.410294	0	1.42335	0.16495	0.291669	0	0.0826766	0	0	0.72973	0.0811104	0	0.436081	0.125588	1.3781	0.0648503	0	0	0.0619866	0	0	0	0.0692003	0	0.0941133	0.256549	0.27751	0.0639053
Acholeplasma_oculi	0.813915	3.01623	0.501786	0	0.0939152	0	1.35335	0.300465	3.26815	0	0.270989	0	0.314723	0	0.0175144	1.97296	0	0	0	0	5.12496	0	0.129856	0.162699	0	0.437855	0.340473	0.477116	0	1.49045	0	0.737459	0.230986	0	0	1.05345	0	0	0.819122	0.159137	0.0898502	1.0967	0.0152272	3.51644	0	0	0.030141	0.970628	2.42814
Acholeplasma_palmae	6.73026	0.131277	1.06925	2.57022	9.02207	1.72606	1.06549	0.0222566	0.852262	0.392867	2.4778	1.30234	0.369999	0.214685	0.945803	0.153662	0	3.37559	0.748835	0	0.76791	0.0267269	0.0754001	1.9046	0.301892	3.7958	0.374731	2.45956	0.6387	2.02497	0.270725	0.334905	0.251614	0.253421	0.641229	9.38553	0	2.25317	0.489138	2.5836	1.54103	1.98764	0.150027	2.26295	0	6.08749	0.507979	0.533342	8.67543
Acholeplasma_sp._CAG878	17.2426	3.3826	1.88952	0.40997	0.0982201	0.805064	0.912376	0	0.223194	0.254798	13.6905	0.45614	6.40017	1.29482	0.0578352	240.004	0	0.431328	0.238448	0.04683	19.1791	0.0541935	0.271517	0.585202	12.6526	2.18067	1.70426	0.734412	1.55833	2.60939	102.044	4.87658	0	0.128641	2.42734	4.68268	0.187335	14.042	30.8426	1.03749	1.76734	2.32295	0.214346	36.1452	0.156309	0.0746118	1.17627	5.02245	11.8383
Acholeplasma_sp._N93	0	0.0334899	0	0	0	0	0	0	0	0	0	0	0	0	0	0	0	0	0	0	0.0234122	0	0	0	0	0	0	0	0	0	0	0	0.0268618	0	0	0	0	0	0	0	0	0	0	0	0	0	0	0	0
Achromatium_sp._WMS1	0	0	0	0.0835978	0.275001	0	1.18344	0.284808	0.100147	0.111308	0	0.268946	0	0.387384	0	0	0	0	0	0	0.0926082	0	0	0.543912	0	0	0	64.4213	1.23154	0	0	0	0	1.98579	0	0	0.167723	0.271733	0	0	0	0.194805	0	0.117546	0.547426	27.8353	0	0	0
Achromatium_sp._WMS2	0	0	0	0	0	0	0	0	0	0	0	0	0	0	0	0	0	0	0	0.703417	0	0	0	0	0	0	0	0	0	0	0	0	0.0491914	0	0	0	0	0	0	0	0	0	0	0	0	0	0	0	0.538067
Achromatium_sp._WMS3	0	0	0	0	0	0	0	0	0	0	0	0	0	0	0	0.80034	0	0	0	0	0.0369448	0	0	0	0	0.0785262	0	0	0	0	0	0	0	0	0	0.0395784	0	0	0	0	0	0	0	0	0	0	0	0	0
Achromobacter_arsenitoxydans	1.89165	6.19087	3.38113	0.310026	0.129614	2.02685	1.37975	0.00879081	0	0	2.34576	0.0217518	2.70727	1.12152	0	0	7.39787	2.91436	15.8624	0	0	1.80798	0	2.17705	5.66496	0.27838	0	3.76828	1.97179	0	0	0.661165	2.74711	0	0	0	0.00808185	0.809121	0	0.00772496	3.18395	0	0.184792	0	6.87025	0	1.81428	0.676753	0.891977
Achromobacter_denitrificans	0	0	0	0	0	0	0	0	0.311229	0	0	0	0	0	0	0	0	0	0	0	0	0	0	0	0.191928	0	0	0	0	0	0	0	0	0	0	0	0	0	0	0	0	0	0	0	0	0	0	0	0
Achromobacter_insuavis	0	0	0	0	0	0	0	0	0.0825385	0	0	0	0	0	0	0	0	0	0.0120822	0	0	0	0	0	0	0.0326907	0	0	0	0	0	0	0.12213	0	0	0	0	0	0	0	0	0	0	0	0	0	4.12201	0	0
Achromobacter_phage_JWF	0	0	0	0	0	0	0	0	0	0	0	0	0	0	0	0	0	0	0	0	0	0	0	0	0	0	0	0	0	0	0	0	0	0	0	0	0	0	0	0	0	0	0	0	0	0	0	0	0
Achromobacter_phage_phiAxp-2	0	0	0	0	0	0	0	0	0	0	0	0	0	0	0	0	0	0	0	0	0	0	0	0	0	0	0	0	0	0	0	0	0	0	0	0	0	0	0	0	0	0	0	0	0	0	0	0	0
Achromobacter_phage_phiAxp-3	0	0	0	0.0498265	0	0	0	0	0	0	0	0	0	0	0	0	0	0	0	0	0	0	0	0	0	0	0	0	0	0	0.055128	0	0	0	0	0	0	0	0	0	0	0	0	0.17048	0.054675	0	0	0	0
Achromobacter_piechaudii	0	0	0.0388811	0.557519	0	0.0724185	0.316328	0.173779	0	0	0.0522961	0	0	0	0.0470122	0.0399957	0	0	0.313258	0	0.23409	0	0	0	0	0.238557	0	2.44567	0	0	0	0.385793	0.609097	0	0	1.88244	0.0681478	0.0696651	0.201239	0.941757	0.448941	0	0	0.351262	0.0820124	0	0	0	0.303589
Achromobacter_ruhlandii	0	1.5205	0.028658	0	0.278581	0	0	0.0112283	0.448549	0.0160605	0	0	0.0392925	0	0	0	45.5438	1.68098	0.0511926	0	0	1.80547	0	0	0	0.112225	0	0.667835	0	0	0	0.162221	0	0	1.9134	1.48323	10.2007	0	0	0.0154035	0.225442	0	0	0.0557197	0	0	0	0	0.310755
Achromobacter_sp.	0	2.18959	4.11741	1.08825	178.036	1.81545	49.2795	30.2702	8.2592	0.430096	4.00008	22.1044	0.196215	0.449765	14.7198	0.212358	7.48453	9.49199	79.8978	2.12297	1.49429	14.4478	0.0374898	14.5075	1.15223	2.6683	47.8056	11.338	4.37353	0.936195	10.5615	0.0682568	2.32892	1.86031	0.231291	55.2753	15.8579	0.545313	0.55417	0	0.153469	40.0033	3.29904	6.6965	32.7748	24.2824	2.70223	9.37511	0.122794
Achromobacter_sp._2789STDY5608606	0	0	0.29994	0	0	0	0	0	0	0	0	0	0	0	0	0	0	0	0.224535	0	0	0	0	0	0	0	0	0	0	0	0	0	0	0	0	0	0	0	0	0	0	0	0	0	0	0	0	0	0
Achromobacter_sp._2789STDY5608607	0	0	0	0	0	0	0	0	0	0	0	0	0	0	0	0	0	0	0	0	0	0	0	0	0	0	0	0	0	0	0	0	0	0	0	0	0	0	0	0	0	0	0	0	0	0	0	0	0
Achromobacter_sp._2789STDY5608609	0	0	0	0	0	0	0	0	0	0	0	0	0	0	0	0	0	0	0	0	0	0	0	0	0	0	0	0	0	0	0	0	0	0	0	0	0	0	0	0	0	0	0	0	0	0	0	0	0
Achromobacter_sp._2789STDY5608615	0	0	0	0	0	0	0	0	0	0	0	0	0	0	0	0	0	0	0	0	0	0	0	0	0	0	0	0	0	0	0	0	0	0	0	0	0	0	0	0.148237	0	0	0	0	0	0	0	0	0
Achromobacter_sp._2789STDY5608618	0	0	0	0	0	0	0	0	0	0	0	0.497542	0	0	0	0	0	0	0	0	0	0	0	0	0	0	0	0	0	0	0	0	0	0	0	0	0	0	0	0	0	0.281012	0	0	0	0	0	0	0
Achromobacter_sp._2789STDY5608619	0	0	0	0	0	0	0	0	0	0	0	0	0	0	0	0	0	0	0	0	0	0	0	0	0	0	0	1.4373	0	0	0	0	0	0	0	0	0	0	0	0	0	0	0	0	0	0	0	0	0
Achromobacter_sp._2789STDY5608620	0	0	0	0	0	0	0	0	0	0	0	0	0	0	0	0	0	0	0	0	0	0	0	0	0	0	0	0	0	0	0	0	0	0	0	0	0	0	0	0	0	0	0	0	0	0	0	0	0
Achromobacter_sp._2789STDY5608621	0	0	0	0	0	0	0	0	0	0	0	0	0	0	0	0	0	0	0	0	0	0	0	0	0	0	0	0	0	0	0	0	0	0	0	0.4765	0	0	0	0	0	0	0	0	0	0	0	0	0
Achromobacter_sp._2789STDY5608625	0	0	0	0	0	0	0	0	0	0	0	0	0	0	0	0	0	0	0	0	0	0	0	0	0	0	0.0368901	0.245854	0	0	0	0	0	0	0	0	0	0	0	0	0	0	0	0	0	0	0	0	0.0391
Achromobacter_sp._2789STDY5608629	0	0	0.0974598	0	0	0	0	0	0	0	0	0	0	0	0	0	0	0	0	0	0	0	0	0	0	0	0	0.0514736	0	0	0	0.947918	0	0	0	0	0	0.543797	0	0	0	0	0	0	0.0341154	0	0	0	0
Achromobacter_sp._2789STDY5608633	0	0	0	0	0	0	0	0	0	0	0	0	0	0	0	0	0	0	0	0	0	0	0	0	0	0	0	0	0	0	0	0	0	0	0	0	0	0	0	0	0	0	0	0	0	0	0	0	0
Achromobacter_sp._2789STDY5608636	0	0	0	0	0	0	0	0	0	0	0	0	0	0	0	0	0	0	0	0	0	0	0	0	0	0	0	0	0	0	0	0	0	0	0	2.80122	0	0	0	0	0	0	0	0	0	0	0	0	0.0466133
Achromobacter_sp._AR476-2	0	0	0	0	0	0	0	0	0	0.0335321	0	0	0	0	0	0	0	0	0	0	0	0	0	0	0	0	0	0	0	0	0	0	0	0	0	0	0	0	0	0	0	0	0	0	0	0	0	0	0
Achromobacter_sp._ATCC13047	0.222768	0	0	0	45.9855	0	0	1.90729	0	0	0	0.289866	0	0	0	0	0	0	4.4149	0	0.0342711	0	0	0	0	0.0738766	0.349224	0	0.159039	0	0	0	0.140577	0	0	0.40848	0	0	0	0	0	4.49655	0	0	0	0	0.545149	0	0
Achromobacter_sp._ATCC31444	0	0	0	0	0	1.42423	0	0	0.569015	0	0	0	0	0	0	0	0	0	0	0	0	0	0	0	0	0.226853	0	0	0	0	0	0.126172	0	0	0	0	0	0	0	0	0	0	0	0	0	0	0	0	0
Achromobacter_sp._ATCC35328	0	0	0.425515	0	5.97795	0.170908	6.579	0.489824	0.15022	0.0320567	0.214623	0.721436	0	0	1.51135	0.0273571	0.320425	0.486878	4.38331	0.260425	0.339059	1.39664	0	0.206302	0.0510103	0.0898339	2.06348	0.647743	0.103714	0.0370185	0	0	0	0	0	2.91466	0.289492	0	0	0	0	3.047	0.029419	0	0.330237	0.92758	0.0291162	0.824403	0
Achromobacter_sp._ATCC8750	0	0	0	0.367762	0	0	0	0	0	0	0	0	0	0	0	0	0	0	0	0	0.0593642	0	0	0	0	0	0	0	0	0	0	0	0	0	0	0	0	0.047298	0.140539	0.21994	0.222217	0	0	0	0	0	0	0	0
Achromobacter_sp._DH1f	0.403701	0	0.568909	0	0	0.277448	0	0	0	0	0	0	0	0.455736	0.129131	0	0	2.46415	0	0	0	0.98834	0	0	0.0305085	0	0	0.150548	0	0.143298	6.27027	0.0398437	0	0	0	2.59892	4.49067	0	0	0.0297536	0	0.146646	0	0	1.01859	0	0	0.445815	0
Achromobacter_sp._DMS1	3.14504	8.9894	2.13885	1.01318	0.11351	1.08682	1.13654	0.20031	0	0	2.27468	0.0731185	5.15398	2.99285	0	0	5.52687	2.78543	10.4395	0	0.129413	3.52076	0	1.92926	10.3038	0.0560062	0	4.84596	3.81493	0	0	0.685292	5.72338	0	0	0	0	0.926616	0	0.168565	3.57138	0	0.440184	0	7.65886	0	1.19805	0.0611767	3.61631
Achromobacter_sp._LC458	0	0	0	0	0	0	0	0	0	0	0	0	0	0	0	0	1.46313	0	0	0	0	0	0	0	0	0	0	0	0	0	0	0	0	0	0	0	0	0	0.605851	0	0	0	0	0	0	0	0	0	0
Achromobacter_sp._LM16	0	0	0	0	0	0	0.893407	0	0	0	0	0	0	0	0	0	0	0	0	0	0	0	0	0	0	0	0	0	0	0	0	0	0	0	0	0	0	0	0	0	0	0	0	0	0	0	0	0	0
Achromobacter_sp._RTa	0	0	0	0	0	0	0	0	0	0	0	0	1.13361	0	0.466786	0	0	0	0	0	0.0924712	0	0	0.267033	0	0.0664452	0	0	0.0383559	0	0	0	0.846845	0	0	0.443086	0.249808	0	0	0	0	0	0	0	0	0	0	0.534463	0
Achromobacter_sp._Root170	0	0	0	0	0	0	0	0	0	0	0	0	0	0.0286462	0.117074	0	0	0	0	0	0.062066	0	0	0	0	0	0	0	0	0	0	0.375006	1.06858	3.56302	0	0	0	0	0	0	0	0	0	0	0	0	0	0.0667533	0
Achromobacter_sp._Root565	0	0	0	0	0	0	0	0	0	0	0	0	0	0	0	0	0	0	0	0	0	0	0	0	0.154889	0	0	0	0	0	0	0	0	0	0	0.568719	0	0	0	0	0	0	0	0	0	0	0	0	0
Achromobacter_sp._Root83	0	0	0	0	0	0	0	0	0	0	0	0	0	0	0	0	0	0	0	0	0	0	0	0	0	0	0	0	0	0	0	0	0	0	0	0	0	0	0	0	0	0	0	0.060642	0	0	0	0	0
Achromobacter_spanius	0	0.119344	0	0	0.0911806	0	0.166821	0	0	0	0	0	0	0	0.541092	0	0.0232394	0	0	0	0.0370762	0	0	0	4.62593	0	0	0	0	0	0	0.600529	2.16466	8.76047	0	9.54839	0	0	0	0	0	0	0	0.999935	0.469086	0	0	0	1.92417
Achromobacter_xylosoxidans	0	5.92003	0.865342	0.386662	1.07261	0.13283	0	0.0938552	0	0	2.05767	0	1.23025	0.136296	0.793842	0.0649298	0	0.278237	0.183766	0	0.188447	0.698148	0.105188	1.31965	0.44601	0.0580323	0	0.096813	0.202619	0	0	0	1.33025	0	0.0500201	15.6457	0.498694	0.060164	0.0396856	0.0327078	0.505931	0.0700516	0.171484	0	0	0	0	0.506213	0.119854
Acidaminococcus_fermentans	6.09615	8.80291	4.08487	6.93502	1.40475	3.30438	1.76326	22.8441	9.56734	6.98663	10.7213	7.2033	6.50602	10.9401	9.04489	8.11424	5.18042	10.3576	106.902	7.19586	11.2007	3.73098	1.1375	1.48233	12.9496	16.1591	1.64938	6.9774	2.29961	4.88366	2.98888	97.5679	19.5085	212.466	2.57185	25.3576	7.57313	5.76012	6.94018	21.2382	15.3008	14.1826	4.61332	4.43862	43.8766	6.51049	23.6425	12.5711	12.5977
Acidaminococcus_intestini	0.982346	23.073	4.89328	10.6389	5.70029	38.919	12.044	0.471636	5.94653	18.3262	53.143	2.30985	35.1068	69.5298	1.518	3.58411	51.5866	43.5456	25.2141	7.69077	8.30355	30.6991	5.55041	6.6012	102.753	98.0914	0.240166	26.2795	2.01055	2.22962	7.132	11.4781	175.807	27.238	1.18326	18.3633	15.3951	29.8269	19.292	51.3975	3.23946	3.4469	0.704605	7.63558	47.7169	1.63233	18.3684	8.90208	24.537
Acidaminococcus_intestini_CAG325	5.68984	0.0503056	2.55005	0	1.21416	0	0.310862	1.86313	1.59791	1.57587	0.639053	0.116666	0.199612	2.37647	7.75123	0.436587	0.305167	2.06231	0.575498	0.0861675	0.552672	0	0	0.48984	6.99998	4.15605	0.048548	0.165996	0.813349	0.136161	0	1.73793	0.0605242	13.3438	0.479158	0.713468	0.0610742	4.77748	0.190088	3.57822	8.29033	0.156718	0	0.0649135	30.7343	1.10675	3.54854	0.070572	0
Acidaminococcus_sp._BV3L6	5.70219	15.2995	2.57517	30.6146	0.819597	2.61629	1.13189	0.228676	6.77583	8.13197	4.19914	9.19521	0.590832	2.99246	2.74529	1.42386	24.4293	0.357341	6.63379	0.955256	0.944111	1.19322	6.61487	1.11569	13.5874	6.28878	1.0595	6.08586	4.61148	2.47832	4.34945	21.3919	17.8465	45.0373	4.50234	3.15713	1.07744	4.04143	2.85928	13.7622	5.47118	3.44136	3.19565	7.09814	18.2647	0.697034	2.7055	9.59833	15.6142
Acidaminococcus_sp._CAG542	23.9267	24.7739	13.7782	8.34225	5.43	2.12175	1.17288	10.6892	16.9617	7.61426	7.93202	2.28574	10.8432	37.9499	3.32687	29.3947	5.20115	15.3958	127.633	12.1843	27.9147	8.39786	11.8829	2.1731	62.315	11.9499	6.97455	6.54694	22.7953	6.53777	28.9079	107.278	4.82375	182.198	14.0211	5.77172	28.5579	13.3396	8.22894	56.3012	23.8286	19.7757	7.62066	8.0922	26.7495	6.97328	24.4205	36.3477	14.8536
Acidaminococcus_sp._CAG917	3.97764	1.30526	2.51584	2.61285	0.280456	0.893521	0.469284	0	0.718951	1.10271	26.3628	1.03816	24.0223	1.3086	0.326122	3.65497	0	0.318378	0.141623	0	10.6586	0.144673	0.244663	0.0418632	2.5922	1.92832	0.197788	1.23158	1.5583	34.8824	1.55217	8.32404	0.440699	1.55898	2.23807	19.0771	0.906183	0.109465	0.416734	0.190739	2.66815	2.34968	0.474217	1.31642	0.713269	0.0381909	0.574207	7.83362	12.7247
Acidaminococcus_sp._D21	4.29731	20.536	20.1525	8.70929	6.52023	8.4762	16.1353	18.0821	8.34151	36.3749	16.8236	3.97643	98.5531	67.6339	9.0149	15.6257	18.5892	7.76556	18.5221	4.14837	16.1495	12.9221	2.18011	42.1601	5.12447	41.4691	14.6085	25.7909	17.7349	11.0302	8.80181	25.2707	15.479	14.9455	2.65886	22.4301	67.8155	5.22724	32.33	14.5969	29.8932	5.7349	6.96723	42.2752	20.1828	8.85632	5.94405	22.3907	38.9983
Acidaminococcus_sp._HPA0509	1.47268	3.52282	0.156048	1.07884	0.190512	1.93032	1.12976	7.99681	0.90452	3.17256	0.498793	0.129341	0.174673	0.819505	0.328503	1.28934	0.788951	0.0162727	2.35957	0.340672	4.74911	0.118803	0	1.26119	11.7665	1.53704	0.102651	1.61315	0.587248	2.23676	0.146041	2.0707	8.18128	17.4117	0.317136	6.69165	0	0.669814	1.1173	9.03529	1.45644	0.247079	1.00782	3.30772	1.68564	0	0.0370121	1.25036	0.961108
Acidianus_hospitalis	0	0	0	0	0	0	0	0	0	0	0	0	0	0	0	0	0	0	0	0	0	0	0	0	0	0	0	0	0	0	0	0	0	0	0	0	0	0.0190668	0	0	0	0	0	0	0	0	0	0	0
Acidibacillus_ferrooxidans	3.03271	0.0607667	1.12359	0	0.00881095	0	0	0.122845	0.366448	0.0325338	5.26126	3.19297	0.130277	0	0.153152	0.763919	4.23311	0.216957	0.241174	0	1.01028	0.789058	0.0855846	0	6.27732	0.588072	0.154327	0.0833218	0	0.912286	0	3.18689	2.43501	0.63158	0	1.1483	2.53738	0.657931	0.458457	0.1003	0.917836	7.71346	0.0907992	0	0.00958876	0.437884	0.083031	0.817924	0.867375
Acidihalobacter_prosperus	0.080957	0	0	0	0	0	0	0	0	0	0	0	0	0	0.0782772	0.0899904	0	0	0	0	0.0304632	0	0	0	0	0	0	0	0.238424	0	0	0	0	0	0.746549	0.0979044	0	0	0	0.139752	0.0380681	0	0	6.03221	0	0	0	0	0
Acidilobus_saccharovorans	0	0	0.10308	0	0	0	0	0	0	0	0	0	0	0	0	0	0	0	0	0	3.82278	0	0	0	0.346	0	0	0	0	0	0	0	0	0	0	1.38432	0	0	0	0	0	0	0	0	0	0	0	0	0
Acidilobus_sp._7A	0	0	0	0	0	0	0	0	0	0	0	0	0	0	0	0	0	0	0	0	0	0	0	0.0267785	0	0	0	0	3.2579	0	0	0	0	0	0	0	0	2.00159	0	0	0	0	0	0	0	0	0	0	0
Acidimicrobiia_bacterium_BACL6_MAG-120910-bin40	0	0	0	0	0	0	0	0	0	0	0	0	0	0	0	0	0	0	0	0	0	0	0	0	0	0	0	0	0	0	0	0	0	0	0	0	0	0	0	0	0	0	0	0	0	0	0	0	0
Acidimicrobiia_bacterium_BACL6_MAG-120924-bin43	0	0	0	0	0	0	0	0	0	0	0	0	0	0	0	0.0730171	0	0	0	0	0	0	0	0	0	0	0	0.0443296	0	0	0	0	0	0	0	0	0	0	0	0	0	0	0	0	0	0	0	0	0
Acidimicrobiia_bacterium_BACL6_MAG-121220-bin61	0	0	0	0	0	0	0	0	0.184697	0	0	0	0	0	0	0	0	0	0	0	0	0	0	0	0	0	0	0	0	0	0	0	0	0	0	0	0	0	0	0	0	0	0	0	0	0	0	0	0
Acidimicrobium_ferrooxidans	0	0	0.302671	0	0	0	0	0	0	0	0	0	0	0	0	0	0	0	0	0	0	0	0	0	0	0	0	0	0	0	0	0	0	0	0	0	0	0	0	0	0	0	0	0	0	0	0	0	0
Acidimicrobium_sp._BACL17_MAG-120924-bin0	0.207701	1.80643	0.0503687	2.27994	0	0	0	0	0	3.24434	0	0	1.81787	0.0596459	0.0609022	0	0	0	0	0	0.334133	0	0	0	0.338136	0	0	0	0	0	0	0.0630859	0	0	0.117977	0.177842	0	0.336299	0.0775673	0	0	0.400506	0	0.136565	0	2.46091	0	0	0
Acidimicrobium_sp._BACL19_MAG-120924-bin39	0	0	0	0	0	0	0	0	0	0	0	0	0.106522	0	0	0	0	0	0	0	0	0	0	0	0	0	0	0	0	0	0	0	0	0	0	0	0	0	0	0	0	0.0692578	0	0	0	0	0	0	0
Acidiphilium_angustum	0	0	0	0	0	0	0	0	0	0	0	0	0	0	0	0	0	0	0	0	0	0	0	0	0	0	0	0	0	0	0	0	0	0	0	0.945498	0	0	0	0	0	0	0	0	0	0	0	0.672487	0
Acidiphilium_cryptum	0	0	0	0	0	0	0	0	0	0	0	0	0	0	0	0	0	0	0	0	0.0951454	0	0	0	0	0	0	0	0	0	0	0	0	0	0	0	0	0	0	0	0	0	0	0	0	0	0	0	0
Acidiphilium_multivorum	0	0	0	0	0	0	0	0	0	0	0	0	0	0	0	0.0610649	0	0	0.0601806	0	0.0620144	0	0	0	0	0.200522	0	0.778538	0	0	0	0.0743512	0	0.159896	0.0695219	0.13287	0	0	0.182837	0	0.309983	0	0	0	0	0	0	0.146023	0
Acidiphilium_sp._CAG727	16.5783	15.859	10.6233	5.1978	2.78633	17.4807	2.87638	4.2639	2.07715	6.38859	13.1458	2.23385	13.4557	9.54416	2.0859	239.373	3.07239	6.57032	2.12787	1.58674	137.385	20.8272	7.91295	7.83523	11.1754	10.2829	21.4618	5.16254	15.3571	291.458	10.8707	38.7992	10.3576	1.05795	12.3928	77.1942	12.5297	31.8708	22.8934	9.27061	21.197	28.402	1.99581	16.3191	0.700851	0.65954	3.8624	32.6937	31.568
Acidiphilium_sp._JA12-A1	0	0.305703	0	0	0	0	0	0	0	0	0	0	0	0	0	0	0	0	0	0	0	0	0	0	0	0	0	0	0	0.0396627	0	0.131484	0	0	0	0	0	0	0	0.0329415	0	0	0	0	0	0	0	0.0350455	0.0417066
Acidiphilium_sp._PM	0	0	0	0	0	0	0	0	0	0	0	0	0	0	0	0	0	0	0	0	0	0	0	0	0	0	0	0	0	0	0	0	0	0	0	0	0	0	0.654474	0	0	0	0	0	0	0	0	0	0
Acidiplasma_aeolicum	0	0	0	0	0	0	0	0	0	0	0	0	0	0	0	0	0	0	0	0	0	0	0	0	0	0	0	0	0	0	0	0	0	0	0	0	0	0	0	0	0	0	0	0	0	0	0	0.566119	0
Acidiplasma_cupricumulans	0	0	0	0	0.150222	0	0.299662	0.177716	0	0	0	0	0	0	0	0	0	0	0	0	0.0687685	0	0	0.113104	0	0	0	13.6567	0.0855729	0	0	0	0	0.117818	0	0	0	0.0914304	0	0	0	0.267487	0	0	0.456692	8.05197	0	0	0
Acidisphaera_rubrifaciens	0	0	0	0	0	0	0	0	0	0	0	0	0	0	0	0	0	0	0	0	0	0	0	0	0	0	0	0	0	0	0	0	0	0	0	0	0	0	0	0	0	0	0	0	0	0	1.62821	0	0
Acidithiobacillales_bacterium_SG8_45	0	0	0	0	0	0	0	0	0	0	0	0	0	0	0	0	0	0	0	0	1.94891	0	0	0.740824	0	0	0	0	0	0	0	0	0	0	0	1.23007	0	0	0	0	0	0	0	0	0	0	0	0	0
Acidithiobacillales_bacterium_SM1_46	0	0	0	0	0	0	0	0	0	0	0	0	0	0	0	0.0495599	0	0	0	0	0.296258	0	0	0	0	0	0	0	0	0	0	0	0	0	0	0	0	0	0	0	0	0	0	0	0	0	0	0	0
Acidithiobacillales_bacterium_SM23_46	0	0	0.0593631	0	0	0	0.748053	0	0	0	0	0.473073	0	0	0	0	0.291826	0	0	0	0	0	0	0	0	0	0	0	0	0	0	0.730578	0.0170278	0	0	0.0483165	0	0.293966	0	0.0486477	0	0	0	0	0	0	0	0	0
Acidithiobacillus_caldus	1.16853	0	0	0	0.0704058	0	0	0	1.30298	0	0	0	0	0.0852429	0.0945775	0	0	0	2.86485	0	0	0	0	2.69032	0	0.195643	0	1.1256	0	0	0	0.208285	0	0.105343	1.2689	0.0926232	0.100101	0.34835	0	0	0	0	0	0	0	0	0	0.826189	0.556088
Acidithiobacillus_ferrivorans	0	0	0.0426197	0	0	0	2.25366	0	0	0	0.974517	0	0	0	0.463794	0	0	0	0	0	0	0	0	0	0	0	0	1.18069	0	0	0	0.0688209	0.732387	0	0	0	0	0	0	0	0	0.672321	0	0	0.317535	0	0	0	0.16172
Acidithiobacillus_ferrooxidans	0	0.579244	0	0	0	0	0	0	0	0	0	0	0	0	0	0	0	0	0	0	0	0	0	1.62763	0	0	0.0575565	1.00381	0	0	0	0.485516	0.332042	0	0	0	0	0	0	0	0	0	0	0	0	0	0	0	0
Acidithiobacillus_thiooxidans	0	0	0	0	0	0	0	0	0.095076	0	0	0.0304403	0.0841372	0	0	0	0	0	0	0	0	0.0320272	0	0	0	0	0	0	0.416106	0	0	0	0	0	0	0.92076	0	0	0.206846	0	0	0	0	0	0	0.107359	0	0	0
Acidithrix_ferrooxidans	0	0.199205	0.139972	0	0.632018	0	0.0279745	0	0	0	0	0.0759406	0	0	0	2.00218	0	0	0.123735	0	0.108752	0	0	1.79598	0	1.43505	1.71452	0	0	0	0	1.75592	0	0.514938	0	0.0611567	0.308298	0	0	0.156173	0	0	0	0	0.0859992	0	0.0379117	0.0450539	0.819751
Acidobacteria_bacterium_DSM_100886	0	0.0822055	0	0	0	0	0.0903152	0	0	0	0	0.285717	0.0339501	0.188426	0	0.549286	0	0	0.175192	0	0.0440991	0	0	0	1.07641	2.91429	0	0	0.434211	0	0	0.419876	0.0349518	11.4123	0	1.58959	0	0	0	0	0.159862	0.0517418	0	0	0	0	0.0720698	0.668041	0.157436
Acidobacteria_bacterium_KBS_146	0.0261045	0	0	0	0	0	0.111784	0	0.216818	0.32845	0.0244334	0.121682	0.455331	0	0	0.227447	0.574239	0	0	0	0	0.118953	0	0	0	0	0	0.0340344	0.0236144	0.480432	0	0.201242	0.270279	0	0	0.212956	0.222308	0	0	0	0	0	4.76609	0	0.0507536	0	0	0.182619	0
Acidobacteria_bacterium_OLB17	0	0.0738002	0.231258	0	0	0	0	0.0647915	0	0	0	0	0.143942	0.0674839	0	0.124276	0	0	0.0331246	0	0	0	0	0	0	0	0	0.0346981	0.0957251	0.05151	0	0	0	1.20393	0	0	0.0447991	0.0431259	0.0285206	0.107052	0.137224	0	0.163894	0	0	0	0.141931	0	0
Acidobacteriaceae_bacterium_KBS_83	0	0.36206	0.156544	0.159596	0	0.137386	0	0	0	0.412305	0.342192	0.623463	0.0248895	0.0628507	0.126269	0.0850181	0	0.534221	0.548862	0	0.156332	0	0.0864314	1.52332	0.16402	0.120356	0.168279	8.52208	1.63587	0.962121	0.144956	0.573566	1.28119	0	0.212358	0.10204	0	0.024891	0.230457	0.0494298	0.573373	0.0977921	0.070946	0.191549	0.226428	0	0.74897	0.628725	0.237728
Acidobacteriaceae_bacterium_KBS_89	0	0	0.71942	0	0	0	0	0	0	0	0.0570806	0.324482	0	0	0	6.41795	0	0	0	0.0602836	0	0	0	0.0609639	0	0.105937	0.689313	0.371449	0	0.9189	0	0	1.43305	2.41319	0	0.11937	0	0	0	0	0	0	0	0	0	0	0	0.0579949	0.696638
Acidobacteriaceae_bacterium_KBS_96	0.112134	0.148236	0.0850027	0.063761	0.128119	0.101731	0	0	0	0	0.467662	0.637769	0.0202634	17.2896	0.135111	1.20303	0.423843	0	0	0	0.525111	0	0.705516	0.153498	0.0639761	0.0322679	0	0.577601	0	0.0642683	0	0.922049	0	0	0	0.956775	0.204443	0	0.208264	0.732142	0.348678	0.881829	0	0	0	0	0.173637	0.514819	0.180158
Acidobacteriaceae_bacterium_TAA166	0	0	0.32897	0	0	0	0	0	0	0.500886	10.486	1.04829	0	0	0	0.215222	0	0	0	0	0	0	0.186668	0	0.0611145	0	0	1.00561	0	0	0	0	0	0.559637	0	1.12351	0	0.483819	0.0964416	0	0	0.509334	0	0	0.171998	0	0	0.4259	0
Acidobacteriaceae_bacterium_URHE0068	0.0535151	0.842193	0.89508	0.246536	1.88383	0	3.09037	0.0293519	0.0165623	0.570297	3.32378	0.0330934	0.536981	0.0664077	0.0422369	2.04308	0	0	0	0	1.59872	0.0167375	0.211419	0	0.0651207	0.00527938	0	0.51628	0.855863	0.452349	0.027934	1.53791	0.0901472	0.0608189	0.0597426	3.05517	0.195765	0.598426	0.110095	0.0172891	0.33849	0.166075	0	0.0857862	0	0	0.0136312	2.84457	0.612203
Acidobacterium_capsulatum	0.0362361	0	0	0	0	0	0.0344819	0	0	0	0	0	0	0	0	0.070508	0	0	0	0	0.240557	0	0	0	0	0	0	0.615141	0	0	0	0.0315828	0	0	0	0	0	0	0	0	0	0.257348	0	0	0	0	0	0.155069	0
Acidobacterium_sp._PMMR2	0	0.206208	0.212535	0.0208995	0.467389	0	0.0757644	0	0.348725	0.0222616	0	0.131702	0.15691	0.0518596	0	0.445073	0	0	0	0	1.02246	0	0	2.21747	0.0942308	0.442532	0.0739119	0.0373275	0	0.276258	0.509228	1.06472	0	0.0124364	0	0.967027	0.356517	0	0.0164612	0.068628	0	0.14412	0	0.314347	0	0.285585	0.0636122	0.444958	0.936858
Acidocella_aminolytica	0	7.76556	0	0	0	0	0	0	0	0	0	0	0	0	0	0	0	0	0	0	0	0	0	0	0	0	0	0	0	0	0	0	0	0	0	0	0	0	0	0	0	0	0	0	0	0	0	0	0
Acidocella_facilis	0	0	0	0	0	0	0	0.370132	0	0	0	0	0	0	0	0	0	0	0.0229398	0	0	0	0	0	0	0	0.0980818	0.801302	0	0	0	0	0	0	0	0	0	0	0	0	0	0	0	0	0	0	0	0	0.0463407
Acidocella_sp._MX-AZ02	0	0	0	0	0	0	0	0	0	0	0.0384629	0.114514	0	0.167103	0	0.0618006	0	0	0	0	0	2.83136	0	0	0	0	0	0.0535768	0	0	0	0	0	0.770253	0	0	0	0	0	0	0	0	0.175113	0	0	0	0	0	0.0511242
Acidomonas_methanolica	0	0	0	0	0.287478	0	0	0	0	0	0.0513944	0	0	0	0	0	0	0	0	0	0.732954	0.0872465	0	0	0	0	0	0	0	0	0	0	0	0	0	0	0	0	0.262535	0	0	0	0	0	0	0	0	0	0
Acidothermus_cellulolyticus	0.424633	0	0	0	0	0	2.32344	0.291562	5.59152	0	0	0	0	0	0	0	0.108988	0	0	0	0	0	0	0	0	0	0	0	0	0	0	0	0	0	0	0.234109	0	0	0	0	0	0	0	0	0	0	0	0	0
Acidovorax_avenae	0	0.689331	0	0	0	0	0	0.0627765	0	0	0	0	0	0	0	0	0	0	0.169744	0	0	0	0	0	0	0	0	0	0	0	0	0	0	0	0	1.54507	0	0	0.528686	0	0	0	0	0	0	0	0	0	0
Acidovorax_caeni	0	0.509505	0	0	0.389037	0	0	0	0	0	0	0	0	0	0	0	0	0	0	0	0	0	0	0	0.295198	0	0	0	0	0	0	0	0	0	0	0	0	0	0	0.350974	0	0	0	0	0	0	0	0	0
Acidovorax_citrulli	0	0	0	0	0.0249547	0	0	0	0	0	0	0	0.0254626	0	0	0	0	3.95352	0.477798	0	0	1.39824	0	0	0	0	2.76717	0	0	0	8.28665	0	0.27662	0	0	0	0	0	0	0	0	0	0	0.0219459	0	0	2.14892	0.0537979	0
Acidovorax_delafieldii	0	0	0.257225	0	0.0523188	0	0.35754	0	0	0	0.154413	0	0	0	0	0.0943348	0	0	0	0	0	0	0	0.990241	0.0439744	0.0492511	0	0	0	0	0	0.167	0.221075	0.194656	0	3.55905	0.0529042	0.261262	0	0	0	0	0	0.0357535	0	0.466456	0	0.0346495	0.825443
Acidovorax_ebreus	0	0	0	0	0	0.70623	0	0	0.186223	0	0	0	0	0	0	0	0	0	0	0	0	0	0	0	0	0	0	0	0	0	0	0.206463	0	0	0	4.09334	0	0	0	0	0	0.045612	0	0	0	0	0	0	0
Acidovorax_oryzae	0	0	0	0	0	0	0	0	0	0	0	0	0	0	0	0	0	0	0	0	0	0	0	0	0	0	0	0	0	0	0	0	0	0	0	2.53965	0	0	0.505624	0	0	0	0	0	0	0	0	0	0
Acidovorax_radicis	0	0	0	0	0	0	0	0	0	0	0	0	0	0	0	0	0	0	0	0	0	0	0	0	0	0	0	0	0	0	0	0	0	0	0	0	0	0	0	0	0	0	0	0	0	0	0	0	0
Acidovorax_sp._12322-1	0.0310203	0.203655	0.0768632	0	3.48391	0.639895	19.9105	11.5243	0.42689	0.189435	0.0945936	6.19743	0.105709	0.413499	0.0947329	0.089396	0	0.887887	17.0455	0.112871	1.68682	0.0417823	0.0748751	0.137619	0.190142	5.18017	30.1118	3.25625	0.253649	0.0124312	0	0.0540787	1.10068	0.128138	2.02691	1991.76	0	0.25895	0.0885206	0.0321604	0.141782	0.827995	0.044846	1.69989	10.8084	2.19552	0.410673	1.75799	8.82288
Acidovorax_sp._CF316	0	0	0	0	0	0.39239	0	0	0.188824	0	0	0	0	0	0	0	0	0	0	0	0	0	0	0	0	0	0	0	0	0	0	0	0	26.4971	0	1.51234	0	0	0	0	0	0.0409515	0	0	0	0	0	0	0
Acidovorax_sp._GW101-3H11	0	0	0	0	0	0.646969	0	0	0.284328	0	0	0	0	0	0	0	0	0	0	0	0	0	0	0	0	0.13829	0	0	0	0	0	0.0788076	0.215379	0	0	0	0	0	0	0	0	0	0	0	0	0	0	0	0
Acidovorax_sp._JHL-3	0	0	0	0	0	0	0	0	0	0	0	0	0	0	0	0	0	0	0	0	0	0	0	0	0	0	0	0.0987313	0	0	0	0	0.0608322	0	0	0.0294877	0	0	0.998597	0	0	0	0	0	0	0	0	0.0324067	0
Acidovorax_sp._JHL-9	0	0.0697218	0.069986	0	0	0	0	0.657658	0	0	0	0	0	0	0	0	0	0	0	0	0	0	0	0	0	0	0	0	0	0	0	0	0.0419422	0	3.63278	2.46832	0	3.05091	0	0.135641	0	0	0	0	0	0	0	0	0
Acidovorax_sp._JS42	0	0	0	0	0	0	0	0	0	0	0.0825474	0.0441696	0.170124	0	0	0	0	0	0	0	0	0	0	0	0	0	0	0.114984	0	0	0	0	0	0	0	1.00222	0	0	0	0	0	0	0	0	0	0	0	0	0.0870797
Acidovorax_sp._KKS102	0	0.233224	0.520679	0	0.153257	0	0	0	0	0	0	0	0	0	0	0	0	0	0	0	0	0	0	0	0	0	0	0	0	0	0	0	0	0	0	0	0	0	0	0	0	0	0	0	0.754935	0	0	0	0
Acidovorax_sp._Leaf160	0	0	0.0440309	0	0	0	0	0	0	0	0	0	0	0	0	0	0	0	0	0	0	0	0	0	0	0	0	0	0	0	0	0.110296	0	0	0	0.308602	0	0	0	0	0.114961	0.154409	0	0	0	0	0	0.270771	0
Acidovorax_sp._Leaf78	0	0.0244412	0	0	0	0.0945984	0.115818	0	0.262092	0	0	0	0	0	0	0	0	0	0	0	3.33184	0	0.0661258	0	0.329402	0.102931	0	0	0.318925	0	0.106042	0	0	0	0	0.713871	0	0	0	0	0	0.0300714	0	0	0	0	0	0	0
Acidovorax_sp._Leaf84	0	0	0	0	0	0	0	0	0	0	0	0	0	0	0	0	0	0	0	0	0	0	0	0	0	0	0	0	0	0	0	0	0	0	0	0	0	0	0	0	0	0	0	0	0	0	0	0	0
Acidovorax_sp._MR-S7	0	0	0	0	0.034019	0	0	0	0	0	0	0	0	0	0	0	0	0	0	0.10359	0	0	0	0	0	0	0	0	0	0	0	0	0	0	0.0755967	2.48932	0.390361	0	1.05776	0	0	0	0	0	0	0	0	0	0.135073
Acidovorax_sp._NO-1	0.0545957	0	0	0	0	0	0	0	0	0	0	0	0	0	1.01909	0	0	0	0	0	0	0	0	0	0	0	0	0	0	0	0	0	0	0	0	0.781988	0	0	0	0	0	0	0	0	0	0	0	0	0
Acidovorax_sp._Root217	0	0	0	0	0	0	0	0	0	0	0	0	0	0	0	0	0	0	0	0	0	0	0	0	0	0.0415898	0	0	0	0	0.0665946	0	0	0.0248728	0	0	0	0	0	0	0	0.0679112	0	0	0	0	0.0202196	0.336053	0.0220118
Acidovorax_sp._Root219	0	0	0	0	0	0.583846	0	0	0.139957	0	0	0	0	0	0	0	0	0	0	0	0	0.483028	0	0	0	0.0464979	0	0	0	0	0	0.0517226	0	0	0	0.979999	0	0	0	0	0	0	0	0	0.079004	0	0	0	0
Acidovorax_sp._Root267	0	0	0	0	0	0	0	0	0	0	0	0	0	0	0	0	0	0	0	0	0	0	0	0	0	0	0	0	0	0	0	0	0.468766	0	0	0	0	0	0	0	0	0	0	0	0	0	0	0	0
Acidovorax_sp._Root402	0	0	0	0	0	0	0	0	0	0	0	0	0	0	0	0	0	0	0	0	0.0443337	0	0	0	0.84392	2.26787	0	0	0.457563	0	0	0	0	10.192	0	0	0	0	0	0	0	0	0	0	0	0	0	0	0
Acidovorax_sp._Root568	0	0	0	0	0	0	0	0	0	0	0	0	0	0	0	0	0	0	0	0	0	0	0	0	0	0	0	0	0	0	0	0	0	0	0	0.316627	0	0	0	0	0	0	0	0	0	0	0	0	0
Acidovorax_sp._Root70	0	0	0	0	0	0	0	0	0	0	0	0	0	0	0	0	0	0	0	0	0	0	0	0	0	0	0	0	0	0	0	0	0	0	0	0	0	0	0	0	0	0	0	0	0	0	0	0.662601	0
Acidovorax_sp._SD340	0	0	0	0	0.187314	0	0	0	0	0	0	0	0	0	0	0	0	0.195451	0.194658	0	0.117989	0.0802627	0	0	0	0	0	0	0	0	0	0	0	0	0	0	0	0	0	0	0	0	5.54834	0	0	0	0	0	0
Acidovorax_temperans	0.0995235	0	0	0	0	0	0	0	0	0.138574	0	0	0	0	0	0	0	0	0.412606	0	0	0	0	0	0	0	0	0	0.448333	0	0	0	0	0	0	0	0.125647	0	0	0.152709	0	0	0	0	0	0	0	0	0
Aciduliprofundum_boonei	0.0438268	0	0	0	0	0	0	1.32407	0.636178	0	0	0.0243181	0	0	0	0	0	0	0	0.0876852	0.0198635	0	0	0	0.0214931	0	0	0	0	0	0	0	0	0	0	0.16807	0	0	0.269444	0	0.0698086	0	0	0	0	0	0	0	0.149563
Aciduliprofundum_sp._MAR08-339	0	0.128549	0	0	0	0	0.199818	0	0	0	0	0	0	0	0	0	0	0	0	0	0.0381627	0	0	0	0	0	0	0.280554	0	0	0	0	0	0	0	1.65029	0	0	0.184484	0	0	0.550631	0	0.115957	0.0453622	0	0	0.47885	0.176721
Acinetobacter_bacteriophage_AP22	0	0	0	0	0	0	0	0	0	0	0	0	0	0	0	0	0	0	0	0	0	0	0.66783	0	0	0	0	0	0	0	0	1.18962	0	0	0	0	0.0562338	0	0	0	0	0	0	0	0	0	0	0	0
Acinetobacter_baumannii	3.00008	17.1336	9.64747	7.73084	41.4511	9.50619	34.9417	33.2947	19.2667	1.24867	8.23073	28.3315	5.73153	3.04161	133.259	1.81136	122.987	16.4073	54.0501	56.9433	29.6452	36.4552	78.2745	28.2278	74.8697	4.11405	7.7809	29.9155	9.60136	129.878	15.4659	23.2214	15.5518	3.37367	1.16318	19.6691	29.5954	76.6814	116.011	4.16678	5.25987	25.4314	1.47174	37.7594	84.6899	4.6978	25.8044	8.05936	26.9529
Acinetobacter_beijerinckii	0	0	0	0	0	0	0	0	1.76433	0	0	0	0.295152	0	0	0	0	0	0	0	0	0	0.0136586	0.0131035	0	0	0	0	0	0	0	2.64868	0.215379	0	0	0	13.5592	0.155861	0	0	0	0.0130598	0	0	0	0.145703	0	0	0
Acinetobacter_bereziniae	0.126312	0	0	0	0	0	0.130192	0	0.113803	0	0.379384	0	0	0.0212677	0	0	0	28.9829	0.283245	0	0	0	0	0	0	0	0	0.0377473	0	0.348633	0.0252252	0	0	1.6823	0	0.329951	0	0	0.036611	0	0	0	0	4.47696	0	0	0.0260276	0	0.120064
Acinetobacter_bohemicus	0	0	0	0.100317	0	0	0	0	0	0	0	0.0630994	0	0	0	0	0	1.35841	0	0.385815	0	0	0	0	0.0557692	0	0	0.2179	0	0.365796	2.33607	0	0	0	0.436995	0	0	0	0	0	0	0	0	0	0.0326321	0	0	0	0
Acinetobacter_bouvetii	0	0	0	0	0	0	0	0	0	0	0	0	0	0	0	0	0	0	0.0525577	0	0	0	0	0	0	0	0	0	0	0	0	0	0	0.119389	0	0	0	0	0	0	0	0	0	0	0	0	0	0	0
Acinetobacter_brisouii	0	0	0	0.0410389	0	0	0	0	0	0	0	0	0.422216	0	0	0	0	0	0	0	0	0	0	0	0	0	0	0	0.440963	0	0	0	0	0	0	0	0	0	0	0	0	0	0	0	0.0927631	0	0	0	0
Acinetobacter_calcoaceticus	0	0	0	0	0.0748641	0	0	0	0	0	0	0	0.829353	0	0	0	0	0	0	0	0	0	0	0	0	0	0	0	0	0	0	0.122461	0	0	0	0	0	0	0.848069	0	0	0	0	0	0	0	0	0	0
Acinetobacter_equi	0	0	0	0	0	0	0	0	0	0	0	0.188748	0	0	0	0	0	0	0	0	0	0	0	0	0	0	0	0	0	0	0	0	0	0	0	0	0	0	0	0	0	0	0	0	0	0	0	0	0
Acinetobacter_gerneri	0.0604699	0	0.0420802	0	0.0722498	0.0507647	0	0	0.502969	0	1.67012	0.225449	0	0.0313318	0	0.977039	0.357617	0.191785	0.0351949	0.322948	0	0.203316	0.120001	0.537244	0	0.21389	0	1.55024	0	0	0	0	0.0554688	1.31137	0	0.0332176	0	0.0345585	0	0	0.129545	0	0.0328337	0.750137	0	0.596456	0	1.05326	0.0854477
Acinetobacter_guillouiae	0.156627	0	0	0	0.100752	0.174792	0.223567	0.0645366	0	0	0	0	0.0150303	0.0380054	0	0	0.445861	0.024409	0.282007	0.0246615	0	0	0	0	0	0	0.0330977	0	0	0	0	0	0	0.942547	0	0	0	0	0	0	0	0	0.0714052	0	0	0.0285164	0.0496299	0	0
Acinetobacter_gyllenbergii	0.120432	0.389778	0	0.0632252	0.255536	6.19144	0	0	0	0.134692	1.04735	0	0.227665	14.733	0	0	0	3.21917	1.39216	0	0.0583665	0.382891	0.188236	0.361375	0	0.817993	0	0.157347	0	0	1.04928	1.52345	0.167416	0	0	0	1.92608	0	0.473225	0.0968866	0.584317	0.925082	0.154511	0.0360539	1.42355	0	3.08935	0.756655	3.76236
Acinetobacter_haemolyticus	0.178952	0	0	0	0	0	0	0	0	2.08056	0.0380537	0	0	0.0670313	0	0	0	0	0.167723	0	0	0	0	0	0	0.171004	0	0.0574037	0	0	0	1.23802	0	0	0	0	0.124144	0.0468212	0.077961	0	0	0	0.0574589	0	0	0	1.2613	0.106429	0.0674405
Acinetobacter_harbinensis	0	0	0	0	0	0	0	0	0	0	0	0	0	0	0	0	0	0	0	0	0	0	0	0	0	0	0	0	0	0	0	0	0	0	0	0	0	0	0	0	0	0	0	0	0	0	0	0	0
Acinetobacter_indicus	0	1.00513	0	25.339	0	0	0	0	0	0	0	0	0	0	0	0	0	0	0	0	0.132478	0	0	0	0.0173741	0	0	0	0	0	0	0	0	0	0	0	0	0	0	0	0	0	0	0	3.19439	0	19.8339	0	0
Acinetobacter_johnsonii	16.5028	14.8528	4.53318	4.44588	8.39083	1.31788	0.137753	6.49388	17.6395	5.34278	1.69484	0.874468	3.65147	17.9712	1.3278	11.7409	7.01267	4.48028	2.8431	35.8413	6.28528	14.4909	8.14401	3.64675	37.1348	9.86812	2.98975	2.0761	10.3452	5.28736	12.4865	2.52343	0.603713	7.46183	13.3314	3.2799	19.1411	3.04953	12.6004	32.2593	17.4906	3.82772	4.74203	13.3207	3.25644	0.585594	31.8507	21.8061	3.60193
Acinetobacter_junii	0	0	0	0	0.106848	0	0	0.258862	1.24622	0	0	0	0	0	0.0180249	0	0	0.0459464	3.04341	0	0	0	0	0	0	0.0240198	0	0	0	0	0	0.114073	1.1224	0	0	0	0	0	0.032852	0	0.0586455	0	0	0	0	0	0.119329	0	0
Acinetobacter_lwoffii	0.900249	0.0428864	0	0	0	0	0	0	0	0	0	0	0	0	0	0	0	0	0	0	0	0	0	0	1.6257	0	0	0	0	0	0	0	0.339764	0	0	0.0160591	0	0.0624283	0.0311212	0	0	0	0	0.0185198	0	0.120028	0	0.372824	0
Acinetobacter_nosocomialis	0	0	0.0525586	0	1.07966	0.545905	0	0.209449	0	0	0	0.984176	0	0.0599857	0.0317751	0.665671	0	0.856749	0.38622	0	0	0	0	0	0.0504054	0	0.0377596	0.541591	0.0341615	0	0.996073	0.427887	0	0	0	0	3.4482	0	0	0.0954825	0	0	0	0.0339164	0.0705634	0	0.012152	0.0323213	0
Acinetobacter_oleivorans	0	0	0	0	0	0	0	0	0	0	0	0	0	0	0	0	0	0	0	0	0	0	0	0	0	0	0	0	0	0	0	0	0	0	0	0	0	0	0	0	0	0	0	0	0	0	0	0	0
Acinetobacter_parvus	0	0	0	0	0.0687574	0	0	0	0	0	0	0	0.0710149	0	0	0.0441243	0	0	0	0	0	0	0	0	0.0577911	0	0	0	0	0	0	0	0	0	0	0.136527	0	0	0	0	0	0	0	0	0	0	0.272831	0	0
Acinetobacter_phage_133	0	0	0	0	0	0	0	0	0	0	0	0	0	0	0	0	0	3.22944	0	0	0	0	0	0	0	0	0	0	0	0	0	0.166785	0	0	0	0	0	3.13858	0	0	0	0	0	0	0	0	0	0	0
Acinetobacter_phage_Ac42	0	0	0	0	0	0	0	0	0	0	0	0	0	0	0	0	0	0	0	0	0	0.237201	0	0	0	0	0	0	0	0	0	0	0	0	0	0	0	0	0	0	0	0	0	0	0	0	0	0	0
Acinetobacter_phage_Acj61	0	0	0	0	0	0	0	0	0	0	0	0	0	6.39602	0	0	0	34.3332	0	0	0	0	0	0	0	0	0	0	0	0	0	6.8777	0	0	0	0	0	3.03072	0	0	0	0	0	0	0	0	0	0.0430383	0
Acinetobacter_phage_Acj9	0	0	0	0	0	0	0	0	0	0	0	0	0	0	0	0	0	0	0	0	0.978912	0.174207	0	0	0	0	0	0	0	0	0	0	0	0	0	0	0	0	0	0	0	0	0	0	0	0	0	0.164643	0
Acinetobacter_phage_IME-AB2	0	0	0	0	0	0	0	0	0	0	0	0	0	0	0	0	0	0	0	0	0	0	0	0	0	0	0	0	0	0	0	0	0	0	0	0	0	0	0	0	0	0.492904	0	0	0	0	0	0	0
Acinetobacter_phage_Presley	0	0	0	0	1.84181	0	0	0	0	0	0	0	0	0	0	0	0	0	0	0	0	0	0	0	0	0	0	0	0	0	0	0	0	0	0	0	0	0	0	0	0	0	0	0	0	0	0	0	0
Acinetobacter_phage_YMC13/03/R2096	0	0	0	0	0	0	0	0	0	0	0	0.053572	0	0	0	0	0	0	0	0	0	0	0	0	0	0	0	0	0	0	0	0	0	0	0	0	0	0.20643	0	0	0	0.0605149	0	0	0	0	0	0	0
Acinetobacter_phage_ZZ1	0	0	0	0	0	0	0	0	0	0	0	0	0	0	0	0	0	0	0	0	0	0	0	0	0	0	0	0	0	0	0	1.34111	0	0	0	0	0	0	0	0	0	0	0	0	0	0	0	0	0.0296789
Acinetobacter_phage_phiAC-1	0.56534	0	0	0	0	0	0.974113	0	0	0	0	0	0	0	0	0.364222	0	0	0	0	0	0	0	0	0	0	0	0	0	0	0	0.0985483	0	0	0	0	0	0.229027	0	0	0	0	0	0	0	0	0	0	0
Acinetobacter_phage_vB_AbaM_Acibel004	0	0	0	0	0	0	0	0	0	0	0	0	0	0	0	0	0	0	0	0	0	0	0	0	0	0	0	0	0	0	0	0	0	0	0	0	0	0	0	0	0	0	0	0	0	0	0.0516245	0	0
Acinetobacter_pittii	0.223056	1.86228	0.769422	0	0.696694	0.57719	0.119106	2.54166	0.452423	3.28855	1.20883	0.125832	0.800197	0.511339	0.0410158	1.41621	0.291508	1.14732	2.14242	0.616868	0.14625	0.0330979	0.158585	0.359779	0.2784	0.670111	0.175048	0.413446	0.116533	1.23326	0.564402	0.421028	0.0930235	1.89962	0.0536997	1.20049	0	1.55846	0.0476227	4.29153	0.719295	0.348458	0	0.103384	0.598875	0	14.1208	0.290964	1.30514
Acinetobacter_radioresistens	26.2678	25.6703	13.1148	9.09878	12.0567	3.12012	1.29882	12.3393	40.1034	16.7439	6.86666	3.73601	7.32595	44.1152	4.45021	20.5178	16.212	3.61532	4.77385	87.9709	10.0463	23.0632	12.0001	7.63824	85.1689	18.1933	5.34028	5.71224	18.0574	9.17112	18.4324	5.20458	2.56147	13.7483	25.1669	7.00204	43.2227	9.80381	6.78942	57.5254	25.6221	20.2278	8.53675	12.5648	4.13784	7.41926	47.8338	46.808	5.51868
Acinetobacter_rudis	0	0	0	0	0	0	0	0	0	0	0.141888	0.942016	0	0	0	0.0695519	0	0	0.487252	0	0.0233859	0	0	0	0	0	0.0503461	0	0	0.0941149	0	0.0841145	0	0.0314182	0	0	0	0	0	0	0.117556	0	0	0	0	0	0	0	0
Acinetobacter_schindleri	0	0	0	0	0.15578	0	17.4604	0.128295	0	0	0	0.232797	0.0151381	0.0274511	0	0	0	0	1.32593	0.0141474	0	0	0	0	0	0	1.60835	0	0	0	0.189908	0	2.4546	0	0	0	0	0	0	0	0	0.00796872	0	0.00839065	0.0242188	0	0	0	0
Acinetobacter_soli	0	0.154036	0.38655	7.24037	0.0332729	0	0	0.0988345	0.269051	0.279564	0.103984	0	0	0.163217	0	0	0	0	0.439896	0.0247741	0.199695	0.0259947	0.208373	0	0.130075	0	0	0	1.00498	0	0.774356	0.105409	0.277989	0	0	0.232564	0	0.900129	0	0	0.807398	0	0	0.199554	0.650295	0	4.11316	0	0
Acinetobacter_sp._243_ASPC	0	0	0	0	0	0	0	0	0	0	0	0	0	0	0	0	0	0	0	0	0	0	0	0	0	0	0	0	0	0	0	0	0	0	0	0	0	0	0	0	0	0	0	0	0	0	0	0	0
Acinetobacter_sp._A47	0	0	0	0	1.02539	0	0	0	0	0	0	0	0	0	0	0	0	0	0.302663	0	0	0	0	0	0	0	0	0	0	0	0	0	0	0	0	0	0	0	0	0	0	0	0	0	0	0	0	0	0
Acinetobacter_sp._AG1	0	0	0	0	0	0	0	0	0	0	0	0	0	0	0	0	0.0241429	0	0.0427685	0	0.0188398	0	0	0	0	0	0	0	0	0	0	0	0	0	0	0	0	0	4.46787	0	0.141258	0	0	0	0	0	0	0	0
Acinetobacter_sp._ANC_3789	0	0	0	0	0	0	0	0	0	0	0	0	0	0	0	1.86991	0	0	0	0	0.0260135	0	0	0	0	0	0	0	0	0	0	0.062377	0	0	0	0.0278679	0	0	0.0383479	0	0	0	0	0	0	0	0	0.336892	0
Acinetobacter_sp._ANC_3862	0	0	0	0	0	0.152607	0	0	0.0161527	0	0	0	0	0.286369	0	0	0	0.236588	0	0	0	0	0	0	0	0	0	0	0	0	0.753576	0.141561	0	0	0	0	1.83999	0	0	0	0	0	0	0	0	0	0	0.429074	0
Acinetobacter_sp._ANC_3880	0	0	0	0	0	0	0	0	0	0	0	0	0	0	0	0	0	0	0	0	0	0	0	0	0	0	0	0	0	0	0	0	0	0	0	0	0	0	0	0	0	0	0	0	0	0	0	0	0
Acinetobacter_sp._ANC_3929	0	0	0	0	0.0713169	0	0	0	0.055228	0	0	0	0	0	0	0	0	5.97417	0	0	0	0	0	0	0.234422	0	3.29664	0	0	0	13.1976	0	0.855301	0	0	0.0282202	1.25564	0	0	0	0	0	0	0	0	0	3.72129	0	0
Acinetobacter_sp._ANC_4105	0	0	0	0	0	0	0	0	0	0	0	0	0	0	0	0	0	0	0	0.440063	0.0789274	0	0	0	0	0	0	0	0	0	0	0	0	0	0	0	0	0	0	0	0	0	0	0	0	0	0	0	0
Acinetobacter_sp._ANC_4149	0	0	0	0	0.0271908	0	0	0	0	0.344695	0	0	0	0	0	0.0651359	0	0	0	0	0	0	0	0	0	0	0.0535942	0	0	0	0	0	0	0	0	0.0708641	0	0	0	0	0	0	0	0	0	0	0	0	0
Acinetobacter_sp._BMW17	0	0	0.250584	0	0	0.12462	0	0	0	0	0	0	0	0	0	0	0	0	0	0	0	0	0	0	0	0	0	0	0	0	0	1.00622	0	0	0	0	0	0	0	0	0.235071	0	0	0	0	0.190703	0	0	0
Acinetobacter_sp._CAG196	0	0.911662	0.106663	0	0.138942	0	0	0.507064	0	0.287543	0.209615	0	1.67874	0.0439561	0.0446616	0	0	0.0589299	0.032986	0	4.43542	0	0	0.671013	0.23257	0	0.11291	2.56309	0	132.25	0	0	0.107689	0.0923113	0	0.97158	0	0	0.617787	0.0582298	6.96562	0.156217	0	0	0	13.7388	0	0.562459	1.40291
Acinetobacter_sp._CIP-A165	0	0	0	0	0	0	0	0	0	0.0131165	0	0	0	0	0	0	0	0	0	0	0	0	0	0	0	0	0	0	0	0	0	0	0	0	0	0	0	0	0	0	0	0	0	0	0	0	0	0.0669172	0
Acinetobacter_sp._CIP_101934	1.30986	0	0	0	0	0	0	0	0	0	0	0	0	0	0	0	0	0	0	0	0	0	0	0.028653	0	0	0	0	0.0288096	0	0	0	0	0	0	0	0	0	0	0	0	0	0	0	0	0	0	0	0
Acinetobacter_sp._CIP_101966	0	0	0	1.89195	0	0.549703	0	0	0	0	0	0	0.0905336	10.4659	0	0	0	0	0	0	0	0.119535	0	0	0	0	0	0	0.353802	0	3.2129	0.633072	0	0	0	0.0435131	0.846467	0	0	0.224747	0	0	0	2.70974	0	0	0	0	0
Acinetobacter_sp._CIP_102082	0	0	0	0	0	0	0	0	0	0	0	0	0	0	0	0	0	0	0	0	0	0	0	0	0	0	0	0	0	0	0	0	0	0	0	0	0	0	0	0	0	0	0	0	0	0	0	0	0
Acinetobacter_sp._CIP_102129	0	0	0	0	0	0	0	0	0	0	0	0	0	0	0	0	0	0	0	0	0	0	0	0	0	0	0	0	0	0	0	0	0	0	0	0	0	0	0	0	0	0	0	0	0	0	0	0	0
Acinetobacter_sp._CIP_102159	0	0	0	0	0	0	0	0	0	0	0	0	0	0	0	0	0	0	0	0	0	0	0	0	0	0	0	0	0	0	0	0	0	0	0	0	0	0	0	0	0	0	0	0	0	0	0	0.0723653	0
Acinetobacter_sp._CIP_110321	0	0	0	0	0	0	0	0	0	0	0	0	0	0	0	0	0	0	0	0	0	0	0	0	0	0	0	0	0	0	0	0	0	0	0	0	0	0	0	0	0	0	0	0	0	0	0	0	0
Acinetobacter_sp._CIP_51.11	0	0	0	0	0	0	0	0	0	0	0	0	0	0	0	0	0	0	0	0	0	0	0	0	0	0	0	0	0	0	0	0	0	0	0	0	0	0	0	0	0	0	0	0	0	0	0	0	0
Acinetobacter_sp._CIP_53.82	0	0	0	0	0	0.026788	0	0	0	0	0	0	0	0.198009	0.0393109	0	0	0	0	0	0	0	0	0.0293376	0	0.0234676	0	0	0	0	0	0	0	0	0	0	0.57979	0.0792605	0	0	0	0	0	0	0	0	0	0.307609	0
Acinetobacter_sp._CIP_56.2	0	0	0	0	0	0	0	0	0	0	0.154183	0	0	0	138.909	0	0.460381	0.123448	0	1.4967	0.203286	0	0	0	0	0	0	3.4363	0	0.159563	0	0.0540736	0	0	0.0505614	0	0	0	3.27761	0	0	0.529178	0	0	0	0	0	2.44256	0
Acinetobacter_sp._CIP_64.2	0	0	0	0	0	0	0	0	0	0	0	0	0	0	0	0	0	0	0	0	0	0	0	0	0	0	0	0	0	0	0	0	0	0	0	2.59469	0	0	0	0	0	0	0	0	0	0	0	0	0
Acinetobacter_sp._CIP_64.7	0	0	0	0	0	0	0	0	0	0	0	0	0	0	0	0	0	0	0.325472	0	0	0	0	0	0	0	0	0	0	0	0	0	0	0	0	0	0	0	0	0	0	0.132713	0	0	0	0	0	0	0
Acinetobacter_sp._COS3	0	0	0	0	0	0	0	0	0	0	0	0	0	0	0	0	0	0	0	0	0	0	0	0	0	0	0	0	0	0	0	0	0	0	0	0	0	0	0	0	0	0	0	0	0	0	0	0	0
Acinetobacter_sp._ETR1	0	0	0.00625463	0	0.622765	0.101016	0	0.21681	0	0	0	0	0	0	0.0756027	0	0	0.13325	1.36307	0.0204159	0	0	0	0	0	0	0.268191	0.0117183	0	0	0.124109	0	0	0	0	0	0	0	0	0	0	0	0	0.0610736	0	0.296012	0	0	0
Acinetobacter_sp._HA	0	0	0	0	0	0	0	0	0	0	0	0	0	0	0	0	0	0	0	0	0	0	0	0	0	0	0	0	0	0	0	0	0	0	0	0	0	0	0	0	0	0	0	0	0	0	0	0	0
Acinetobacter_sp._HR7	0	0	0	0	0	0	0	0	0	0	0	0	0	0	0	0	0	0	0	0	0	0	0	0	0	0	0	0	0	0	0	0	0	0	0	0	0.300303	0	0	0	0	0	0	0	0	0	0	0	0
Acinetobacter_sp._Leaf130	0	0	0	0	0	0	0	0	0	0	0	0	0	0	0	0	0	0	0	0	0	0	0	0	1.3149	0	0	0	0	0	0	0	0	0	0	0	0	0	0	0	0	0	0	0	0.0222532	0	0	0	0
Acinetobacter_sp._MDS7A	0	0	0	0.164905	0	0	0	0.0654378	0	0	0	0	0	0.0384566	0	0	0	0	0.5898	10.2664	0	0	0	0	0.751179	0	0	0	0	0	0	0	0	0	0.149329	0	0	0	0	0	0	0	0	0	0	0	0	0	0
Acinetobacter_sp._MII	0	0	0	0	0	0	0	0.0513012	0	0.023502	0	0.0846259	0	0	0	0	0	0	0.109495	0	0	0	0	0	0	0	0.415355	0	0	0	0	0	0	0	0	0	0	0.061114	53.9697	0.0225406	0	0	0	0	0	0.0566703	0	0	0
Acinetobacter_sp._MN12	0	0	0	0	0	0	0	0	0	0	0	0	0	0	0	0	0	0	0	0	0	0	0	0	0	0	0	0	0	0	0	0	0	0	0	0	0	0	0	0	0	0	0	0	0	0	0	0	0
Acinetobacter_sp._NBRC_110496	0	0	0.12113	4.74988	0.25716	0	0	0.469344	0	0	0	0	0.0230376	0	0	0	0	0	0	0	0	0	0	0	0	0.136388	0.05252	0	0	0	0	0	0	0	0	0	0	0	0	0.112483	0	0	0	0	0	0	0.609307	0	0.016041
Acinetobacter_sp._NCu2D-2	0	0	0	0	0	0	0	0	0	0	0	0	0	0	19.1301	0	0	0	0	0	0	0	0	0	0	0	0	0	0	0	0	0	0	0	0	0	0	0	0	0	0	0	0	0	0	0	0	0	0
Acinetobacter_sp._NIPH_1859	0	0	0	0	0	0	0	0	0	0	0	0	0	0	0	0	0	0	0	0	0	0	0	0	0	0	0	0	0	0	0	0	0	0	0	0	0	0	0	0	0	0	0	0	0	0	0	0	0
Acinetobacter_sp._NIPH_2036	0.0305736	0	0	0	0	0	0	0	0	0	0	0	0	0	0	0	0	0.0229119	0	0	0.011113	0	0	0	0	0.0119779	0	0	0	0	0	0.504687	0	0	0	0	0	0	0.131058	0	0	0	0	0	0	0	0	0	0.0343041
Acinetobacter_sp._NIPH_2100	0	0	0	0	0	0	0	0	0	0	0	0	0	0	0	0.0444109	0	0	0	0	0	0	0	0	0	0	0	0	0	0	0	0	0	0	0	0	0	0	0	0	0	0	0	0	0	0.815648	0	0	0
Acinetobacter_sp._NIPH_2168	0	0	0	0	0.0878714	0	0	0	0	0	0	0	0	0	0	0	0	0	0	0	0	0	0	0.21947	0	0.115616	0	1.13982	0	0	0	0	0	0	0	0	0	0	0.0790647	0	0	0	0.0567934	0.0331307	0	0	1.48954	0	0
Acinetobacter_sp._NIPH_236	0	0	0	0	0	0	0	0.0512511	0	0	0	0	0.878486	0	0	0	1.607	0.248347	0	0	0	0	0	0.0123801	0	0	0	0	0	0	0	0	0	0	0.0736889	0.0117362	0.0949479	0	0.0147463	0.00298344	0	0	6.14277	18.4441	0	0	0	0	0
Acinetobacter_sp._NIPH_298	0	0	0	0	0	0	0	0	0	0	0	0	0	0	0	0	0	0	0.110907	0	0.0996978	0	0	0	0	0	0	0	0	0	0	0	0	0	0	0	0	0	0	0	0	0	0	0	0	0	0	0	0
Acinetobacter_sp._NIPH_3623	0	0	0	0	0	0	0	0	0	1.99013	0	0	0	0	0.0239973	0	0	0.777533	0	0	0	0	0	0	0	0	0	0	0	0	0	0.174004	0	0	0	0	0	0	0	0	0	0	0	0	0	0	0	0	0
Acinetobacter_sp._NIPH_542	0	0	0	0	0	0	0	0	0	0	0	0	0	0	0	0	0	0	0.120977	0	0	0	0	0	0	0	0	0	0	0	0	0	0	0	0	0	0	0	0	0	0	0	0	0	0	0	0	0	0
Acinetobacter_sp._NIPH_758	0	0	0	0	0	0	0	0	0	0	0	0	0	0	0	0	0	0	0	0	0.103051	0.299623	0	0	0	0	0.0443703	0	0	0.0289207	0	2.00153	0.0883809	0	0	0.0232523	0	0	0	0	0	0	0	0	0	0	0	0	0
Acinetobacter_sp._NIPH_809	0	0	0	0	0	0	0	0	0	0	0	0	0	0	0	0.0485916	0	0	0	0	0	0	0	0	0	0	0	0	0	0	0	0	0	0	0	0	0	0	0	0	0	0	0	0	0	0	0	0	0
Acinetobacter_sp._NIPH_899	0	0	0	0	0.586481	0.562197	0	0.11982	0	0	0	0	0	0.134108	0	0	0	0.196164	0.107995	0	0	0	0	0	0	0	0	0	0	0	0	0	0	0	0	0	0	0	1.03568	0	0	0	0	0	0	0.661801	0	0	0
Acinetobacter_sp._NRRL_B-65365	0	0	0	0	0	0.898508	0	0	0	0.125502	0	0	0.259753	0	0	0.428745	0	0	0	0	0.0310766	0	0	0	0	3.61747	0.296596	0	0	7.73172	0.297962	0.0349888	0.695283	0	1.60258	0	0	2.37255	0	0	0.024177	0.528704	0	0	0	0	0	0.0480075	0
Acinetobacter_sp._P8-3-8	0	0.0521541	0	0	0	0	0	0	0	0	0	0	0	0	0	2.80033	0	0	0	0	0	0.0597673	0	0	0.0514216	0	0	0	0	0	0	0	0	0	0	0	0	0	0	0	0	0.256672	0	0	0.06658	0	0	0	0
Acinetobacter_sp._Root1280	0	0	0	0	0	0	0	0	0	0	0	0	0	0	0	0	0	0	0	0	0	0	0	0	0.118445	0	0	0	0	0	0	0	0	0	0	0.52496	0	0	0	0	0	0	0	0	0	0	0	0	0
Acinetobacter_sp._SFA	0	0	0	0	0	0	0	0.0636135	0	0	0	0	0	0	0	0	0	0	0.315346	0	0	0	0	0	0	0	0	0	0	0	0	0	0	0	0	0	0	0	0	0	0	0	0	0	0	0	0	0	0
Acinetobacter_sp._SFB	0	0	2.39836	0	0	0	0	0	0	0	0	0	0	0.0385623	0	0	0.875058	0	0	0	0	6.41867	0	0	0.225851	0	0	0.324698	0	0	0	0.434668	0	0	0	0	0	0.458596	0	0	0	0	0	0	0	0	0	0	0
Acinetobacter_sp._SFC	0	0	0	0	0	0	0	0	0	0	0	0	0	0	0	0	0	0	0.156284	0	0	0	0	0	0	0	0.475304	0	0	0	0	0	0	0	0	0	0	0	0	0.806259	0	0	0	0	0	0	0	0	0
Acinetobacter_sp._SFD	0	0	0	0	0	0	0	0	0	0	0	0	0	0	0	0	0	0	0.572411	0	0	0	0	0.0283693	0	0	0	0	0	0	0	0	0	0	0	0	0	0	0	0	0	0	0	0	0	0	0	0	0
Acinetobacter_sp._TTH0-4	0	0.0120942	0	0	0	0	0	0	0	0	0	0	0.816104	0	0	0	0	0	0	0	0	0	0	0	0.0611145	0.068346	71.342	0.0227449	0	0	11.5821	0	0	0	0	0.784486	0	0.197886	0	0	0	0	0	0.015668	0	0	0	0	0
Acinetobacter_sp._Ver3	0	0.0215051	0	0	0.324702	0	0	0	0.2146	0	0.058069	0	0	0	0	0.111027	3.95587	0	0	0	0	0	0	0	0	0	0.072822	0	0	0	0	0.270368	0	0.0872162	0	0.0241582	0	0	0	0	0	0	0	0	0	0	0.0472666	0.0265496	0
Acinetobacter_sp._WC-136	0	0	0	0	0	0	0	0.0607421	0	0	0	0	0	0	0	0	0	0	0	0	0	0	0	0	0	0	0	0	0	0	0	0	0	0	0	0	0	0	0	0	0	0	0	0	0	0.134199	0	0	0
Acinetobacter_sp._WC-323	0	0	0	0	0	0	0	0	0	0	0	0	0	0	0	0	0	0	0	0.0397474	0	0	0.049231	0	0	0	0	0	0	0	0.045738	0	0	0	0	0	0	0	0	0	0.0953794	0	0	0	0.0907244	0	0	0	0.0435399
Acinetobacter_sp._WC-743	0	0	0	0	0	0	0	0	0	0	0	0	0	0	0	0	0	0	0.331114	0	0	0	0	0	0	0	0	0	0	0	0	17.0043	0	0	0	0	0	0	0	0	0	0	0	0	0	0	0	0	0
Acinetobacter_sp._YZS-X1-1	1.77216	3.47203	0	0	0	0	0	0	0	0	0	0	0.0416163	0	0	0	0	0	0	0	1.10159	0	0	0.482423	12.2384	0	0	0	0	0.721463	0	0	0	0	6.36313	0	0	2.80927	0.192667	0	2.26321	0	0	0	0	0	0	4.00071	0
Acinetobacter_sp._neg1	0	0	0	0	0	0	0	0	0	0	0	0	0	0	0	0.248701	0	0	0	0	0	0	0	0	0	0	0	0	0	0	0	0	0	0	0	0	0	0	0	0	0	0	0	0	0	0	0	0	0
Acinetobacter_tandoii	3.77684	0.0264943	0	0	0.055509	0	0	0	0	0	0	0	1.33139	0	0	0.757672	0	0.0284126	0.403797	0	0.305607	0	0.0358402	1.04646	0	0.119779	0	0.348785	0	0.0740371	0	0.199856	0.191256	0	0	0.357155	0	2.81652	0.081911	0.317092	0.381899	0.554155	0	0	0.0660474	0	0	0.392509	2.69425
Acinetobacter_tjernbergiae	0	0	0	0	0	0	0	0	0	0	0	0	0	0	0	0	0	0	0	0	0	0	0	0	0	0	0	0	0	0	0	0	0	0	0	0	0	0	0	0	0	0	0	0	0	0	0	0	0
Acinetobacter_towneri	0	0	0	0	0	0	0	0	0	0	0	0	0	0	0	0	0	0	0	0	0	0	0	0	0	0	0	0	0	0	0	0	0	0	0	0	0	0	0	0	0	0	0	0	0	0	0	0	0
Acinetobacter_ursingii	0.0939762	0	0	0	0.0637498	0	0	0	0	0	0.0312679	0	0	0	0	0	0	0	0	0	2.90141	0	0	0.465578	0	0.215823	0	0	0	0	0.756207	0	0.229744	0	0	0	0.410277	0	0.143852	0.045752	0	0	0	0	0	0	0	0.513372	0
Acinetobacter_venetianus	0.10255	0.604307	0.075217	0	0	0.274184	1.65611	0	0.110456	0.387089	0	0	0	0	0	0	0	0	0.0520947	0	0.471959	0	0	0	0	0.0803523	0.226557	0	0.222563	0.440807	0	0.0625959	0.574506	0	0	0.465149	0	0.132327	0.272465	0.0380823	0	0.0665021	0.622623	0.143781	0	6.45473	0.117194	0.106198	0
Acinonyx_jubatus	0	0	0.189962	0	0	0	0	0	0	0	0	0	0	0	0	0	0	0	0	0	0	0	0	0.0646309	0	0	0	1.5922	0	0	0	0	0	0	0	0	0	0.0774111	0	0	0	0	0	0	0	2.04007	0	0	0
Acromyrmex_echinatior	0	0	0	0	0	0	0	0	0	0	0	0	0	0	0	0	0	0	0	0	3.10192	0	0	0	0	0	0	0	0	0	0	0	0	0	0	0	0	0	0	0	0	0	0	0	0	0	0	0	0
Acropora_digitifera	0.127959	0	0	0	0	0	0	0	0	0	0	0.111562	0	0	0	0	0	0	0	0	0	0.058689	0	0	0	0	0	0	0	0	0	0	0	0	0	0	0	0	0	0	0	0	0	0	0	0	0	0.955786	0
Actibacterium_mucosum	0	0	0	0	0.0225781	0	0.0811761	0	0	0	0.965357	0	0	0	0	0	0	0.0213095	0	0	0.0413429	0	0	0	0	0	0	0.493363	0	0.109202	0.0247748	0	0	0	0	0.0604938	0	0	0	0.0126559	0.103328	0	0	0	0	0	0	0	0.0235841
Actinoalloteichus_cyanogriseus	0	0.0700907	0	0	0	0	0.0962087	0	0	0.084806	0.0473155	0.50129	0	0	0	0	0	0	0	0	0	0	0	0	0	0	0.0784237	0	0	0.734495	0	0.0305031	0	0	0	0.308571	0.0843507	0	0	0	0.0459234	0.0854826	0	0	0	0	0.152707	0	0.415608
Actinoalloteichus_spitiensis	0	0	0	0	0	0	0	0	0	0	0	0.30537	0	0	0	0	0	0	0	0	0	0	0	0	0	0	0	0	0	0	0	0	0	0	0	0.620061	0	0	0	0	0	0	0	0	0	0	0	0	0
Actinobacillus_capsulatus	0	0	0	0	0	0	0	0	0	0	0	0	0.069319	0	0	0.0664007	0	0	0.33627	0.92573	0	0	0.24889	0	0.135987	0.0860478	0	0	0	0	0	0	0	0	0	0	0	0	0.353016	0	0	0	0	0	0	0	0.575479	0.051108	0
Actinobacillus_equuli	0	0.0180479	0.117797	0	0.061427	0	0	0	0	0	0.0487337	0	0	0.512192	0.0493196	0.0374755	0	0	0.0442902	0	0.171262	0	0	0	0.0873464	0	0	0	0	0	0.0674034	0.0681952	0.0322632	0	0	1.16198	0	0.752172	0.36317	0	0	0	0.839861	1.10493	0.0674871	0	0.2171	0.503598	0.043184
Actinobacillus_minor	1.06614	0.613486	0	0.983541	0.0459771	2.38768	0	8.05114	0.0912267	0.137982	0	0.0695919	3.92723	0.945023	0.0569475	0.0726723	0	0.325304	0.855179	0.116365	0.197923	0.32597	0.0634558	0	6.46748	1.17066	0	8.22808	0.0842737	0.0823855	0	0.575649	0	0	0.0104516	0.725186	0.0891601	0	0.918877	1.88654	0	1.49152	0.769741	0	0.747396	0.0369731	2.33343	0.529612	0
Actinobacillus_pleuropneumoniae	0.0879337	0.24084	0	2.55386	1.11957	0.0527493	0.0278887	65.956	0.0319617	1.51249	4.69948	0.0922424	0.404099	2.07971	1.43527	0.12819	0	2.92766	2.04101	0.964667	0.886523	0.308495	0.606975	0.0605345	8.5284	1.79411	0	2.08838	0.819026	183.82	0.750471	0.0800705	0.133375	1.37985	0.925051	0.298532	0.944134	1.09854	6.29414	2.75899	2.01354	1.93918	3.55523	22.082	0.907244	0.0558514	6.02486	4.68888	0.700923
Actinobacillus_succinogenes	0.277164	0	0.723719	1.06917	0.0475129	0	0.213954	0	0.616422	0.857524	0.200657	0.08798	0.0730248	0.810742	0.328839	0.196535	0	0.0929867	0.220987	0.118591	0.750823	0	0.189923	0.435737	0.0610171	0.334076	0	0.246991	0.163073	0.143739	0	1.29822	0	0.135606	0.160545	5.54836	0.55519	0.106754	0.961482	0.0986409	0.296477	0.0420069	0.707709	1.82568	0.192996	0	0.405195	1.34588	0.39338
Actinobacillus_suis	23.2299	0	0	0.196701	0.0643712	0	0	0.228676	0.0292827	0.0754294	0	0	0.556516	0.600353	0.143345	0.0393062	0	0	0	0.0141014	0.232266	0	0	0.0743162	1.41695	0.267246	0	0	0	0	0	0.054427	0	0	0.329463	0	0.230899	0.657741	0.940905	0.0555086	0.393622	0	1.37659	0	0	0.0592779	0.529483	0.843889	0.0486151
Actinobacillus_ureae	0.0677606	0	0.0881267	0.103066	0	0	0	0.149519	0	0.407609	0.0306254	0	0	0.660329	0	0.0235027	0	0	0.334522	0.0864564	0.0246298	0	0	0.22879	11.1253	0.0530933	0	0	0.0591977	0	0	0.0855548	0.0704184	0	0	0.0509639	0.0552676	0	0.438809	0.0528271	0.433483	0.698721	1.26488	0.190685	0	0.049912	1.24428	0.370622	0.252902
Actinobacteria_bacterium_66_15	0.860102	0.36502	0.736792	0.0592425	0.190905	0.0910184	1.0593	0.939349	0	0.200807	0.8516	1.22644	0.775399	1.80736	0.1266	7.7115	3.71609	0.0287549	1.40329	0.205303	14.0235	0.0597673	0.56212	0.204664	1.59694	0.310632	3.17796	2.26223	0.494896	2.24602	1.16617	7.4631	3.53001	10.9122	0.216663	3.01699	0.430791	0.501903	0.267894	0.470562	1.61311	1.55717	0	0.364975	0.476256	0	0.097054	3.61079	1.41789
Actinobacteria_bacterium_BACL4_MAG-120507-bin0	0	0	0	0	0	0	0	0	0	0	0	0	0	0	0	0.0774257	0	0	0	0	0	0	0	0	0	0	0	0	0	0	0	0	0	0	0	0	0	0	0	0	0	0	0	0	0	0	0	0	0
Actinobacteria_bacterium_BACL4_MAG-121022-bin9	0	0	0	0	0	0	0	0	0	0	0	0	0	0	0	0	0	0	0	0	0	0	0	0	0	0	0	0	0	0	0	0.149593	0	0	0	0	0	0	0	0	0	0	0	0	0	0	0	0	0.233066
Actinobacteria_bacterium_IMCC26207	0	0.101692	0	0	0	0.0284846	0	0	0	0	0	0.0661868	0.736825	0	0	0.168007	0	0	0	0	0.365164	0	1.03041	0	0.0195792	0.0459744	0	0.0382496	0	0.0852525	0	0	0.0489397	0	0	0.114238	0	0	0	0.0472037	0.476922	0.175165	0	0.0263485	0	0	0.0447025	6.32665	0.510981
Actinobacteria_bacterium_IMCC26256	0.194985	0.0675874	0	0	0	0	0	1.8503	0	0.0513729	0	0	0.552902	0	0.0604443	0.104683	0	0	0.0365548	0	0.0354368	0	0.0457145	0	0.0540363	0.107618	0	0	0	0.138928	0	0.0424864	0.0406582	0	0	0.156222	0	0	0	0.117648	0.619966	0.0415783	0	0	0	0	0	0.125162	0.525588
Actinobacteria_bacterium_OK006	0	0.0673583	0	0	0	0	0	0	0	0	0	0	0	0	0	0.0463679	0	0	0	0	0	0	0	0	0	0	0	0	0	0	0	0.525382	0	0	0	0	0	0	0	0	0	0	0	0	0	0	0	0.166318	0
Actinobacteria_bacterium_OK074	0	0	0	0	0.0993829	0.0746322	0	0	0	0.0266251	0.0745219	0	0.0257164	0	0	0	0	0	0	0	0	0	0	0	0	0	0	0	0	0	0	0.895983	0	0.130401	0	0	0	0	0	0	0	0.0812227	0	0	0	0	0	0	0.254152
Actinobacteria_bacterium_OV320	0	0	0	0	0	0	0	0	0	0	0	0	0	0	0	0.428198	0	0	0	0	0	0	0	0	0	0	0.0390073	0.064991	0	0	0	0.0754743	0	0	0	0	0	0	0	0	0	0.0425183	0	0	0	0	0	0.0426641	0.359105
Actinobacteria_bacterium_UC5.1-1B11	0.0410936	0.241904	0.859275	3.0471	2.87019	0.58807	0	0.276799	1.05124	0	1.93687	0	0	0.0427947	3.13187	0.0671248	0	0	0	0	0	0	0	0	0.238765	0	3.43304	2.34084	0	0	0	14.2006	0	3.31596	2.43524	23.6591	1.24502	0.0314041	0	0	0.0373313	0.775852	0	0.471226	0	0	4.38058	0.376142	0.112515
Actinobaculum_massiliense	0	0	0	0.0646745	0	0	0	0	0.0431667	0	0.420124	0	0.713148	0	5.24014	0.603329	0	0.0617239	0	0	0.139845	0	0	0.497237	0.229936	3.76182	0	0	0.844371	0	0	1.93867	0.166021	0.180893	0.302173	9.75591	0.0356869	0.0970877	0.125811	0	0.087672	0.477836	0	0	0	0.134086	0	0.100744	0
Actinobaculum_sp._oral_taxon_183	1.24426	39.2301	1.07614	0.239442	12.2585	1.62286	2.64583	12.7131	0.109417	0.267997	0.350597	1.4899	6.17736	72.7208	1.39183	26.2854	0.656956	7.57902	16.397	0.14791	10.9879	0.0554047	1.05473	76.539	0.533792	4.94608	0.830059	7.76101	0.294832	0.213403	0.277427	41.2837	7.05443	71.8779	26.1544	6.77069	0.936922	0.905801	3.56246	4.94366	9.886	38.0176	1.43178	0.0482974	33.6588	0.0392776	1.903	42.5661	14.3798
Actinobaculum_suis	0	0.191585	0	0	6.93785	0	0.412188	0.499523	0.0915976	0.124426	0.206595	0.0676346	0.173319	2.12208	0	2.37681	0.120143	0	1.50946	0.27315	0.0408566	1.03711	0	2.48937	0	0.0922149	0.0579565	0.0316962	0	0.162916	1.55511	0.516134	0.338287	0.0771913	0.0597517	1.14603	0	0.0965225	0	0.126837	0.100936	23.2586	0	0.154059	0.0411767	0	0.161648	10.1801	0.107807
Actinocatenispora_sera	0	0.0660156	0	0	0	0	0.102154	0	0.0602487	0	0	0.0810602	0	0	0	0.0681655	0	0	0	0	0.552418	0	0	0	0	0	0	0	0	0.958697	0	0.361649	0	0	0	0.259563	0	0	0	0	0	1.20326	0	0	0	0	0	0	0
Actinokineospora_enzanensis	0.324373	0	0	0	0	0	0	0.160506	0	0	0	0	0	0.202831	0.0664387	0.567873	0	0.110493	0.107261	0	0	0	0	0	0.0590397	0.0462109	0	0.0699809	0	0	0	0	0	0	0.0591376	0.122987	0	0	0	0	0	0.698377	0	0	0	0	0	0.121655	0
Actinokineospora_inagensis	0	0	0.492658	0	0	0	0	0	0	0	0.746429	0	0.119393	0	0	0.43285	0	0	0	0	0.109093	0	0	0	0	0	0	0.221828	0	0	0	0.877164	0	0	0	2.04897	0	0	0.252293	0	0.167631	0.443791	0	0	0	0	0	0	1.24465
Actinokineospora_spheciospongiae	0	0.0330078	0	0.0393916	0.927274	0	0	0	0	0	0	0	0	0.0183726	0	0.103495	0	0	0.43288	0	0.103838	0.0397406	0	0.0225024	0.0166918	0	0.111773	0	0	0	0	0.113036	0	0.101624	0	0.095394	0	0	0	0	0.0865069	0.558132	0.0385065	0	0.0411425	0	0.0501622	0.176924	0
Actinomadura_atramentaria	0	0	0.0845886	0	0	0	0.138805	0	0.104789	0.0203923	0.159283	0.0917858	0.15757	0	0	0.0522082	0	0.200407	0	0	0.0176733	0	0	0.437451	0	0.076195	0.0190239	0	0	0	0.105907	1.00516	0.0303004	0.0783166	0	0.598241	0	0	0	0	0	0.071277	0	0	0	0	0	0	0.231535
Actinomadura_flavalba	0	0	0	0	0	0	0	0.0262932	0	0	0	0.578154	0.0232684	0	0	0	0.0267556	0	0	0	0.229336	0.250235	0	0	44.3031	0.0225035	0	0	0	0	0	3.07102	0	0	0	0	0	0	0	0	14.4522	0.024497	0	0	0	0	0	0	0.0238204
Actinomadura_madurae	0	0.0707142	0.340085	0	0	0.54638	0	0	0.244924	0	0.321146	0.304832	0	0	0	0.129922	0	0	0	0	0.0608079	0	0	0	0.0708476	0	0	0.327805	0	0	0	0.280017	0	0	0	0.392065	0	0	0.130932	0	0	0.683861	0	0	0	0	0	0	0.238324
Actinomadura_oligospora	0	0	0.0281326	0	0	0	1.9042	0	0	0.0474211	0	0.0165214	0	0	0	0.0580837	0	0	0	0	0	0	0	0	0	0	0	0	0	0	0.0352228	0.639585	0	0	0	0	0	0	0	0	0.0367258	0	2.40593	0	0	0	0.0910044	0.716041	0
Actinomadura_rifamycini	0	0	0	0.453004	0	0	0	0	0	0	0	0	0	0	0	0.222054	0	0	0	0	0.145458	0	0.0750842	0	0	0	0	0	0	0	0	0.0858488	0	0	0	0.832602	0	0.0510403	0	0.0226736	0	0.285942	0	0	0	0	0.0526197	0	0.183338
Actinomyces_cardiffensis	0	0.90394	0.379924	0.258076	3.85085	0	0.0947055	0.444287	0	0.299879	0	3.07172	0.645418	1.84129	0	4.13414	0.72274	0	2.35022	0	0.0831128	0.100879	0	1.31001	0.30686	0.635246	0.0602935	0.129756	0.0493878	0.325731	0.633967	19.6659	0.0411481	0.832517	0	13.5786	0.209615	0.647028	0.0585079	0.0904275	0.88	21.1173	0.324897	0	0.0416966	0.22583	0.759645	9.03064	0.921669
Actinomyces_coleocanis	0	0	0	0	0.0419129	0	0	0	0	0	0	0	0.0798003	0.308517	0	0	0.456446	0	0.0406374	0	0	0	0	0	0.04594	0.0704028	0	0	0	0	0	0	0	0.0494707	0	1.09121	0	0	0	0	0	2.30478	0	0	0	0	0	0.111302	0
Actinomyces_dentalis	6.52905	2.91527	2.64409	2.39493	30.3181	0.632898	1.54987	6.66093	0.921804	5.74555	3.02043	13.4757	3.91624	45.6224	0.477633	180.084	2.72273	3.38043	10.3208	0.350856	8.84457	1.90193	0.498321	7.30767	2.48591	26.708	6.53443	22.6216	2.39183	1.06182	2.59562	43.1914	2.43765	43.8942	3.1762	17.7561	14.8831	3.41036	0.695843	3.02192	3.30993	625.413	1.27773	0.892589	6.74978	0.215201	40.2551	130.675	12.0586
Actinomyces_europaeus	0	0.123121	0	0	2.06897	0	0	0	0	0	0	0.0407591	0	0.428203	0	0.385471	0.129465	0.0233732	0.06789	0	0	0	0	0	0.0360242	0	0	0	0	0.132209	0.0302703	0.116442	0.0310481	0.43477	0	8.35721	0	0.15744	0.0383958	0	0	1.28984	0	0	0	0.0721067	0	0.31125	0
Actinomyces_georgiae	1.58589	0.820916	0.640823	0.168253	88.9853	0	0.977515	2.28538	0.174586	0.713426	0.873835	1.39068	3.78605	18.6159	0.409095	84.7564	3.32529	0.685579	34.6575	0.65091	3.77994	1.50791	0.0615106	23.0368	2.17468	7.22372	15.3828	0.389943	1.38941	0.0882349	5.43878	7.77559	0.787528	1.15778	0.26949	16.9074	3.39211	2.81291	1.1938	0.412907	2.01118	54.1964	0.190332	0.231915	3.78799	0.763741	2.12922	26.4791	1.1314
Actinomyces_gerencseriae	2.39085	5.16523	3.44807	0.373857	15.1484	0.795901	1.77997	3.72335	0	2.66602	24.8276	7.13074	6.51561	136.461	0.388142	136.165	2.95626	1.15789	8.89596	5.18477	2.90156	0.336975	0.132308	16.3409	10.9874	18.7235	13.487	7.43543	3.8985	1.18717	2.92928	9.74405	0.440549	11.58	6.48475	6.43361	38.7867	44.4835	1.57437	2.38244	4.10908	83.24	0.141222	0.0732742	12.7822	1.10377	10.2747	16.2041	4.7005
Actinomyces_graevenitzii	0.0376646	2.53169	0.428176	1.15187	155.658	2.37898	23.7059	29.5595	0.46759	4.23196	12.006	27.4923	6.00879	140.005	0.895311	79.4126	29.0627	20.6842	48.6906	18.3019	60.7866	1.1466	0.0647329	31.5666	2.28675	8.54956	4.70952	3.23069	0.107635	4.39915	9.0978	18.4851	13.3445	0.337699	3.62059	8.74891	32.6817	4.62608	2.57449	13.1515	7.34194	1079.99	18.3163	0.8155	1.795	0.138935	31.9222	899.8	12.0196
Actinomyces_israelii	1.19255	1.33995	1.12058	0.657693	7.30479	1.97571	1.52474	1.21186	1.28127	2.96789	5.33807	4.4166	1.07488	41.9923	0.259049	260.436	4.88076	1.01258	7.89483	0.802784	2.4016	1.1452	0.0656414	3.26571	2.38845	6.17453	3.44196	13.3199	1.05193	0.383904	1.69341	6.04793	0.318127	14.7264	1.09738	20.5453	5.14278	2.16222	1.10315	5.07155	1.85124	66.6813	2.6461	0.143328	3.80967	0.234522	13.9876	22.8547	10.2048
Actinomyces_johnsonii	1.67529	8.571	3.13433	1.12127	34.6773	1.06048	0.647506	5.35471	6.56713	3.5894	21.2562	5.40053	9.87477	28.7869	0.474931	289.975	62.1729	1.74878	6.34811	19.0244	8.26658	4.8443	3.22314	12.3584	3.63058	35.2928	44.378	4.48868	2.28708	3.49988	7.76365	58.8927	1.1116	17.988	11.691	8.78508	31.3929	9.10441	1.8875	14.4178	11.3949	295.712	2.72527	1.96253	41.3901	10.0986	20.698	58.8156	15.5465
Actinomyces_massiliensis	3.26354	7.54504	1.79392	1.4086	80.5382	0.451367	6.46504	4.63063	0	7.66287	10.5756	9.05586	10.8032	63.8244	3.1394	263.435	5.50836	1.20611	34.7156	2.57677	12.7449	0.773232	0.263526	24.6232	11.3447	74.3283	24.579	6.74223	1.10479	0.549253	1.775	50.5428	0.945401	26.7302	9.14956	28.1089	20.2532	5.75657	4.29446	6.30323	17.0358	487.235	0.772904	0.830611	11.9174	0.670826	15.4073	61.725	26.1011
Actinomyces_meyeri	0	0.674145	0.0740728	0.037619	11.5122	0	0.0839236	2.25447	0.126935	1.73391	0.012101	0.476314	0.686891	11.0497	0.0552515	4.10906	3.79197	0.661217	5.69132	0.119096	0.0400709	0.147783	0	2.29755	0.552541	0.662257	0.226753	0	0.278055	0.13133	1.45476	1.49645	0.0573431	0.577607	0.356318	0.207176	0.579777	1.15314	0.283796	0.5002	0.18569	46.5795	0.0557177	0.225491	0.0764682	1.27	1.42439	32.295	0.396286
Actinomyces_naeslundii	2.59756	23.1349	10.6295	2.2827	54.0294	11.2362	2.18035	8.27745	1.29504	8.30343	23.9647	11.2036	8.61536	77.9709	3.09791	534.886	541.906	5.08826	7.01747	10.4165	14.9213	1.72779	37.1471	36.2341	1.06658	162.614	75.6073	5.61938	6.25598	12.1118	11.6557	91.7444	6.71394	74.1849	25.8111	14.3934	99.0416	60.6408	2.87465	8.61368	12.9355	968.642	2.61377	0.619811	138.076	11.138	55.5312	148.885	80.3405
Actinomyces_neuii	0	0	0	0	0.553092	0	0.214456	0	0	0	0	0.274106	0.0590887	1.25744	0	0.265184	0.568146	0	0.520732	0	0	0	0	0.153265	0.0896351	0.320835	0.195309	0	0.0635505	0	0.0428353	3.47009	0.0625839	0.166874	0.0884825	8.67197	0.0812266	0.122341	0	0.404315	0	2.40061	0	0	0.335481	0.147739	0.111131	0.197855	0.130506
Actinomyces_odontolyticus	46.8675	80.5723	29.6385	13.5033	1168.32	12.3766	29.485	463.572	63.3523	39.3995	45.8196	33.8946	79.3932	695.976	10.7605	584.871	337.573	60.1461	440.046	81.0347	33.2324	40.6122	7.67888	394.595	86.4408	89.4474	24.1096	41.041	37.9168	16.7011	122.172	201.342	36.4407	21.9558	28.6548	32.9589	91.157	45.7094	129.651	35.9027	78.663	1837.99	9.56413	21.7079	59.9621	16.6799	224	1161.45	57.2837
Actinomyces_oris	2.14792	18.5352	2.82198	0.941565	28.9544	0.748456	3.96005	15.6047	0.762488	3.83879	35.899	11.5353	6.38375	67.645	0.861545	87.1345	43.0044	2.50691	6.33757	4.61778	18.5893	1.2916	3.98947	29.8227	1.30432	25.4124	52.1271	3.61387	1.69812	2.34153	11.2451	35.0639	4.07126	23.6906	17.7156	18.4512	55.118	36.0584	1.82091	11.211	27.3735	423.984	2.63293	0.933475	156.788	23.3711	17.302	144.619	12.509
Actinomyces_phage_Av-1	0.63695	0.0754822	0	0	13.2091	0	0	0	1.46882	0	0.422861	0	5.34935	0.86552	0	6.92258	0.143819	0.297029	0	0	0.0374091	1.65303	0	0.825336	0	0	0	0	0	0	0.334304	0.313279	0	0	0	0	244.432	1.19024	0	0	0	158.906	0	0.0762741	0.450261	2.66433	0	0	1.34921
Actinomyces_radicidentis	0	0.312404	0.0289072	0	1.12047	0	0.0519527	0.458166	0	0.155595	0.246101	0.1851	0.239194	1.86651	0	3.24292	0.927195	0.129836	0.994561	0	0.0648685	0	0	0.18169	0.197615	1.09755	0.667259	0.143156	0	0.0371672	0	0.45762	0.215451	0.502296	0.205923	2.98873	0.566212	0.217505	0.0454388	0.234181	0.055638	15.531	0.038914	0	1.23799	0	0.582705	5.94633	2.98098
Actinomyces_slackii	0.0567579	0.188605	0.140465	0.186088	0.920302	0.0765259	0	0.306509	0	0.7189	0.053992	0.243021	0.351524	1.53919	0	4.34381	1.38248	0.0460943	1.47732	0	0.106627	0.143365	0.113418	0.515604	0.0573382	1.37005	0.359941	0.254377	0.0849282	0.00947897	0.157176	1.03282	0	0.881067	0.0468124	1.57405	0.922671	0.111934	0	0	0.143386	18.2635	0	0.0552415	0.925394	0	0.86838	6.33376	0.538117
Actinomyces_sp._C10	0	0	0	0	0	0	0	0	0	0	0	0	0	0	0	0	0	0	0	0	0	0	0	0	0	0	0	0	0	0	0	0	0	0	0	0	0	0	0	0	0	0	0	0	0	0	0	0	0
Actinomyces_sp._HPA0247	0.46008	10.383	0.693301	1.34574	168.373	0.335755	2.35507	35.6739	1.68862	3.55912	6.40287	6.0316	7.14496	125.492	0.2635	69.8575	23.8621	3.5894	71.4116	3.0309	9.6975	2.59255	0.337921	49.7568	5.88359	4.48948	6.53864	0.775662	2.78845	7.69834	38.7537	20.084	2.32856	0.807771	4.92565	2.57651	36.6144	12.4703	11.8456	1.65504	5.98747	385.798	0.471278	1.31469	3.89482	3.63142	19.9007	246.385	3.71557
Actinomyces_sp._ICM39	1.16381	7.29865	0.0188704	2.79264	287.682	0.161314	2.94273	78.017	2.48427	7.61911	2.61407	11.6848	10.0406	123.393	0.867348	100.553	55.9937	7.82684	94.2707	9.47075	5.74795	4.64117	0.638875	107.555	5.03691	9.8384	1.63662	1.20158	1.89089	2.66423	38.7662	53.2382	2.0352	2.02851	3.69237	2.98798	7.17438	8.98108	47.8396	1.53756	4.91354	421.601	1.64702	4.12527	2.25483	2.8762	33.2707	310.154	6.89402
Actinomyces_sp._ICM47	4.73862	27.5175	0.514549	10.8299	1839.59	1.16967	19.8949	145.114	2.29773	56.9379	38.5583	67.9657	117.79	1671.25	2.69507	958.866	195.454	31.8684	965.935	11.5831	6.3982	6.33574	0.629585	67.5055	46.032	58.214	4.53165	2.6344	2.16095	6.21077	145.015	127.428	53.822	1.34476	13.8823	77.5628	33.7366	7.83266	43.9702	4.77119	48.7924	3949.83	6.01673	4.52928	2.2818	2.19715	282.892	3319.75	65.5547
Actinomyces_sp._ICM54	3.93698	8.98953	0.295487	2.09537	331.499	0.239916	3.60721	123.377	4.84408	7.39337	3.61558	8.71027	10.3764	137.464	0.600319	132.583	75.3304	9.57274	85.9755	9.67442	6.70818	2.44002	1.37311	109.643	5.09582	9.39568	3.1728	1.9893	3.33905	2.41781	22.4089	46.8114	2.6692	0.940581	4.17851	5.40126	7.63466	9.98768	20.9137	1.06991	7.79219	415.94	1.33975	5.13063	1.79193	2.49317	37.4438	291.646	3.80917
Actinomyces_sp._ICM58	2.77256	9.23316	0.50543	5.18414	628.276	1.03674	4.2821	74.995	1.62819	14.9916	42.006	51.0062	24.3322	1251.36	0.80413	438.008	82.7196	4.13261	472.583	20.9701	5.40124	26.5264	0.557387	53.7381	132.429	8.63818	1.92354	1.05692	1.58222	3.08102	487.475	28.379	29.707	0.738351	2.66321	4.48685	6.14747	5.05654	12.4324	26.9656	4.22151	1877.44	2.72862	3.67926	2.58863	1.77857	42.2952	1067.7	9.1467
Actinomyces_sp._MS2	0	0.0964597	0.0824897	0.0581737	1.01201	0	0.0902404	0.0654378	0	0	0	0	0	2.97521	0.058537	0.100539	0	0.0355334	0.14541	0	0	0.113573	0.155634	0	0.0379859	0.0928804	0.0556555	0.028857	0.0843798	0	0.21791	0.145442	0.192799	0.802811	0.169589	2.82002	0	0	0	0	0	0.761156	0	0	0.327778	0.144573	0.0185848	0.0692568	0.102136
Actinomyces_sp._S4-C9	0	0.0165727	0	0	0.871775	0	0	0.0306907	0	0	0	0	0.0675055	0.319054	0	0.0854909	0	0.083906	0.321575	0.13823	0.0130557	0	0	0.942095	0	0.143569	0.0572904	0.198565	0	0	0	0.45367	0	0.221386	0	6.04951	0	0.0612753	0	0	0	0.580605	0	0	0.0155186	0	0	0.228406	0.0297904
Actinomyces_sp._S6-Spd3	8.38259	13.4415	3.48119	2.75873	1392.8	0.562825	13.7701	103.047	5.76472	12.8461	18.2546	75.1161	36.5452	374.609	1.64537	368.89	184.589	16.3988	302.124	53.2386	4.6522	34.0693	0.401344	115.028	49.807	36.4869	10.8442	9.81009	7.5436	23.0189	211.76	120.461	22.5541	18.0177	10.9514	8.92299	28.2797	19.8824	7.08014	5.31031	5.82453	1350.87	3.56656	0.958269	2.05948	1.26598	58.7646	394.369	36.7233
Actinomyces_sp._SD1	0	0.0123115	0.151763	0	2.18942	0	0.032763	0.121119	0	0	0.511106	0.628306	0.438349	1.26768	0	4.8731	0	0.26603	0.737655	0	0.163611	0	0	0.720708	2.34444	0.241685	0.153642	0.368734	0	0.029694	0.436826	1.05579	0	0.101405	1.28048	8.14745	0.515055	1.83672	0	0.0776398	1.07824	6.52259	0	0.0335189	0.103199	0.0519478	0.305361	5.56457	0.80127
Actinomyces_sp._oral_taxon_170	0.290532	2.55867	1.12642	0.720336	17.351	0.466819	1.0084	1.39056	0.225754	1.0072	6.52912	1.18025	7.28606	19.9641	0.38532	61.657	38.2416	0.677239	2.15734	0.994051	3.66691	0.236016	0.546986	7.67783	0.308871	15.5337	9.98209	1.22424	0.284466	0.926507	10.2181	20.0685	0.745969	12.4594	11.349	3.02905	28.3897	4.91883	0.963515	1.66455	6.5718	142.416	0.293339	0.0388273	19.8788	2.01361	5.34937	26.6122	11.0013
Actinomyces_sp._oral_taxon_171	0.462229	3.19906	0.548337	0.299793	7.85649	0.410007	0.639797	2.67602	0.327186	0.948512	4.87809	2.94019	2.46338	36.0953	0.36305	38.1102	30.821	0.889543	2.33714	1.52233	5.5903	0.920559	1.42755	8.58559	0.336579	11.0234	15.0723	0.755253	0.426811	0.511347	3.70564	14.3689	0.917978	8.9482	5.26358	6.03254	13.9652	7.18729	0.38077	1.57286	6.01599	118.781	0.783461	0.366783	29.8959	3.86995	6.31905	38.467	6.01345
Actinomyces_sp._oral_taxon_172	14.2096	10.5057	6.80533	5.90453	517.598	1.24369	6.24805	73.5285	6.76397	13.3686	40.5924	41.8786	28.7854	992.328	1.45913	360.057	73.664	5.86426	354.788	21.6395	13.9329	22.7101	0.703094	50.8297	83.7161	19.7219	4.08666	10.0368	2.11385	4.78739	402.983	31.1164	28.1194	1.97792	5.20113	16.7247	14.378	10.7876	10.915	31.109	18.7827	1586.79	2.33066	16.3508	5.04375	4.64605	44.9747	937.026	22.9928
Actinomyces_sp._oral_taxon_175	1.80958	11.3699	3.84436	1.148	27.05	0.257266	2.81613	13.8826	3.76353	5.21788	15.3884	10.624	5.56291	61.2452	0.524088	80.2717	46.4926	3.83319	5.9437	8.62312	17.7668	2.71827	2.42122	32.8012	2.13391	27.3691	49.4259	5.14507	1.74084	2.6739	9.8843	34.6437	2.10559	20.4022	16.9653	23.723	47.1443	22.1587	1.48339	9.00407	27.2997	559.707	3.27411	2.75545	133.775	20.4444	19.6281	209.775	13.4698
Actinomyces_sp._oral_taxon_178	1.00194	4.04662	1.80971	0.479188	179.693	0.0732397	0.611415	7.46947	0.525959	2.79972	3.30746	3.05741	6.16654	50.9192	0.480714	169.777	2.77917	1.37848	63.9765	0.483939	5.86002	0.8067	0.349599	48.7363	3.30274	9.61	30.1748	1.04077	0.857041	0.533255	5.80174	23.3117	0.391577	3.50279	1.00829	9.4904	6.33436	1.33096	0.881385	0.405176	2.50128	62.3897	0.253606	0.327542	9.8935	2.81356	3.51182	51.3574	4.92726
Actinomyces_sp._oral_taxon_180	0.221627	1.92936	0.485955	0.176205	75.491	0.136363	0.473146	28.1686	0.273664	1.4072	2.55177	2.20707	2.17999	36.8546	0.353765	17.2475	5.87007	2.81932	18.6524	0.944946	0.492007	0.357766	0.403969	24.0818	1.98081	1.06693	1.56746	0.285247	0.402475	0.260263	6.21854	4.17711	0.245982	1.7391	0.644924	1.38728	1.06812	1.62652	1.73438	0.165757	0.834671	87.1479	0.377657	0.544935	7.39166	4.31364	3.46421	53.1543	1.75431
Actinomyces_sp._oral_taxon_181	1.94894	4.9389	8.0034	1.15717	404.7	0.143793	41.8635	97.9007	25.5352	4.66284	84.5546	48.337	5.73597	256.527	0.281868	52.2697	74.5047	26.9249	41.1946	23.6992	9.06081	5.74884	0.0982666	123.42	21.0004	6.58584	26.4591	12.6171	2.73583	6.68953	35.7439	21.8234	8.56231	8.28992	60.7069	7.81638	14.0273	27.3404	12.4738	8.01723	10.7774	297.325	0.30842	4.94426	7.59254	0.321148	19.4882	530.529	16.1646
Actinomyces_sp._oral_taxon_414	2.29616	2.29844	0.323632	0.58609	24.0213	0.548134	0.664134	4.52157	1.59397	13.2249	2.52542	17.5453	8.65664	44.1095	0.601254	183.994	3.76768	2.7454	12.6886	19.6401	8.18985	0.543421	0.0683973	5.64601	7.15654	32.7054	5.00338	17.3072	1.47758	0.670099	2.20788	96.2586	0.592267	33.211	3.09249	17.7746	11.1908	2.91092	1.58141	11.7574	2.7297	1615.02	2.68504	0.233913	6.50667	0.576374	25.8701	113.603	11.4719
Actinomyces_sp._oral_taxon_448	0.474758	19.2532	0.717283	0.295316	1.47555	0.416046	3.46028	1.47351	0.118863	0.593231	50.9273	9.00982	1.57368	85.7029	0.883476	13.3384	2.01452	1.09364	3.83241	0.209723	27.1219	0.144009	0.147852	58.9932	0.72795	10.9785	117.677	1.92351	2.77306	7.26675	1.37312	3.9871	0.0318761	7.27319	11.6162	9.32714	4.58908	4.78667	1.03092	8.02921	25.6287	90.15	0.216627	0.0539675	88.2173	0.307997	10.2465	15.0628	3.57043
Actinomyces_sp._oral_taxon_848	0.73215	3.63393	0.0823168	0.0559439	10.7449	0.113113	0.45469	4.24036	0	2.47532	0.562265	1.80696	0.952894	1.00655	0.170862	1.60407	0.122773	0	2.97213	0.292931	0.930708	0.479691	0.24208	1.96623	0	10.6814	2.76107	1.25015	0.622764	0.641368	1.06215	4.03889	0.0913728	40.863	1.81145	3.02976	0.865518	25.0124	19.0126	0.830377	0.0869972	8.84471	0.223733	0.211814	1.50339	0.123072	2.60908	12.8634	1.39157
Actinomyces_sp._oral_taxon_849	0.238302	2.98596	0.869377	0.324778	10.9344	0.194351	0.201645	0.811173	0.0296487	0.84097	5.85346	2.74196	2.77087	9.58208	0.298533	96.1413	19.7802	0.755284	1.78246	1.31364	2.6462	0.201778	0.734028	4.31401	0.649396	10.9906	15.2111	1.35603	0.406532	0.663506	1.12033	18.8305	0.659043	5.42956	2.54082	3.32866	8.98474	2.96909	0.477533	0.496901	3.46953	100.978	0.882965	4.12258	12.8776	3.087	4.9358	18.6023	5.69723
Actinomyces_sp._oral_taxon_877	2.31112	5.23925	2.34457	0.304217	366.757	0.432707	1.09123	13.1825	0.202166	4.31527	4.21213	5.30654	12.0543	82.657	0.433787	309.349	4.61854	1.84245	107.825	0.980137	10.9748	1.02834	0.0513961	91.6953	6.40129	16.523	58.5172	1.55173	1.25761	0.37619	9.87441	39.9333	0.579604	5.19124	1.31838	17.3857	11.9526	2.91009	2.4486	0.843337	3.68018	117.487	1.08081	0.894603	17.7088	5.16092	6.02327	76.5309	5.60023
Actinomyces_sp._ph3	1.4474	2.08109	4.5893	1.36784	235.939	0	24.1883	56.5651	12.9196	2.56521	50.7137	28.3691	4.3569	148.182	0.179032	31.3734	41.0192	15.9032	27.2597	11.9847	5.22609	3.8327	0.015747	75.2702	12.2913	4.32854	16.9625	6.17246	0.722241	3.7895	21.6893	13.3735	4.58429	4.82963	29.9015	2.3927	7.74898	18.287	8.56268	3.60786	6.18051	178.742	0.0631861	2.56021	3.50791	0.430457	13.2469	278.739	4.02979
Actinomyces_suimastitidis	0	0	0	0	1.23318	0	0.0560551	0.151772	0	0.0385297	0.0338736	0.113244	0.266781	0.589812	0	0.447081	0.0771737	0.0271211	0.120186	0.163314	0.245672	0	0	0.337195	0.227606	0.0468862	0	0.800501	0.118311	0.0877216	0.0725958	0.313896	0.164047	0.446475	0.458027	1.61826	0	0	0.279447	0.0247946	0.0573537	2.33776	0	0	0.157756	0	0.129204	1.41984	0.212094
Actinomyces_timonensis	0.807385	0.104856	1.9114	0.276521	2.17126	0	0.867055	0.889911	0.668317	0.634089	0.610504	0.690795	0.548638	6.58236	0.0151681	5.44928	2.27565	0.543391	1.18202	0.322648	0.154087	1.80281	0.25299	1.57264	0.209225	3.20252	0.937727	0.330127	0.183025	0.326634	0.141783	1.72662	0.0812592	3.39702	0.290838	1.243	1.51838	0.849135	1.0747	1.05205	0.532885	154.112	0.168196	0.250831	1.41985	0.316308	1.91568	7.62258	1.74196
Actinomyces_turicensis	0.378853	4.8602	1.8441	0.512289	7.81118	0.193288	1.17419	5.65448	0.457644	0.785243	6.48192	1.22101	1.61059	7.74068	0.807772	79.322	1.85265	2.24746	7.92281	1.09554	1.67268	0.971965	0.444901	12.5611	10.523	18.5065	3.89722	7.72025	0.638455	0.638248	1.9344	33.3202	0.307393	37.6674	1.0929	766.544	9.24721	15.9086	0.338558	0.19707	2.41208	46.0557	1.5117	1.26663	3.14437	22.3704	2.39299	15.6235	19.4941
Actinomyces_urogenitalis	0.191085	0.621475	0	1.18739	4.734	0	0.661666	4.62362	0.0465078	0	0.115779	0.678471	0.0195965	2.44738	0.0703127	6.49314	0.475278	0.398559	3.09202	0.545734	0.669431	0	0.529201	0.523773	0.55796	1.06586	1.60251	0.176147	0.939155	0	0.41957	3.65615	0.286572	1.0881	0.641023	10.492	0.556272	0.757421	0.383469	0.304047	0.723462	32.2577	0.617062	0.283578	0.710175	0.0177943	1.93869	6.45781	0.803958
Actinomyces_vaccimaxillae	0	0.178547	2.85376	0.0361143	0.556265	0.0793689	0.0994228	0.336822	0	0.071762	0.394678	0.225064	0.204325	7.49354	0.0949499	0.664745	0.234965	0	0.332922	0.166299	0.223489	0.12561	0	0.903582	0.0753104	0.476807	0.0503417	0.146836	1.5962	0.877907	0.121523	0.273452	0.0308877	0.072406	0.0153579	20.7789	0	0.223666	0.123225	0.0451253	0.448779	5.42521	0.147587	0.384217	0.0785305	0	0.408036	2.13588	0.246503
Actinomyces_viscosus	1.0005	11.1183	5.73035	0.764808	24.9973	1.26581	2.51625	9.21112	0.667879	6.34687	16.9585	9.28035	4.23086	51.6609	0.556896	74.3738	31.0825	4.10901	6.1524	3.67049	17.8679	0.98317	2.44713	28.5481	0.964365	20.9847	42.5472	3.23971	1.04684	1.31955	10.3871	34.8128	2.42897	17.9921	17.0132	19.4641	42.848	23.8437	1.71677	8.08508	26.0523	416.24	1.65659	1.12858	129.906	22.9141	14.5183	143.163	12.7436
Actinomycetaceae_bacterium_BA112	0.347422	2.72114	0	0.0732192	3.84555	0	0.0636654	1.05484	0	0.831167	0.04205	0.490079	0.439843	0.413886	0	0.625392	0	0	1.08802	0.0174735	0.53155	0.232548	0	1.06927	0	4.51286	1.02971	0.636627	0.122594	0.194437	0.696387	1.50452	0	19.0176	0.874301	1.22832	0.483963	10.1977	0.241541	0.443603	0.0277006	3.1683	0.136424	0	0.750374	0	0.83676	4.61425	0.628663
Actinomycetospora_chiangmaiensis	0	0	0	0	0	0	0	0	0	0	0	0	0	0	0	0.0535015	0.21709	0	0.0308357	0	0	0	0	0	0	0	0.0911755	0	0	0	0.0821479	0	0	0.0883637	0	0	0	0	0	0	0.139992	0.0402106	0	0	0	0	0.0928581	0.121045	0
Actinoplanes_awajinensis	0	0.0847365	0	0	0	0	0	0	0.415994	0	0.0651162	0.105063	0	0.0511043	0	0.149402	0	0	0	0	0	0	0	0	0.0464293	0	0	0	0	0	0	0.10933	0	0	0	0.21672	0	0	0	0	0	0	0	0	0.149654	0	0	0	0
Actinoplanes_friuliensis	0	0	0.387772	0	0	0	0	0	0.574961	0	0.0238047	0.415153	0	0	0	0.0182057	0.108545	0	0	0.038513	0.252073	0.589798	0	0	0.0491428	0	0	0.420831	0	0	0.0419276	0.0221668	0	0.0623986	0	0.114693	0	0	0	0	0	0	0	0	0	0	0	1.53239	0
Actinoplanes_globisporus	0	0	0.0316603	0.0716553	0.137007	0	0	0.132528	0.314414	0.0763254	0.220806	0.128066	0	0	0.0382814	0.32791	0	0	0	0.267927	0.0330744	0	0	0	0.121453	0	0	0	0	0	0.285405	0	0	0.221091	0	0.925264	0	0	0.195026	0	0	0.0776128	0	0	0	0.119288	0.0831892	0.163546	0
Actinoplanes_missouriensis	1.50051	0.479851	0.0506672	0.0482295	2.30991	0	4.25446	0.0560696	0	0	25.8421	0	0.223287	0	0	0.373381	0	0	0	0	0.266853	0	0.0287181	5.17958	0.0439744	0	0	0.519025	0.360119	0.682233	0.50693	0.878357	0	0.308765	0	0.515276	0	0	0	0	0.182088	0.254805	0	0	0.132306	0	0	0	0.191641
Actinoplanes_phage_phiAsp2	0	0	0	0	0	0	0	0	0	0	0	0	0	0	0	0	0	0	0	0	0	0	0	0	0	0	0.0325061	0	0	0	0	0	0	0	0	0	0	0.033657	0	0	0	0	0	0	0	0	0	0.0711068	0
Actinoplanes_rectilineatus	2.08531	0.152595	0.826087	0.86937	0.394167	0.255996	1.71689	0.0298528	3.09466	0.171487	1.68874	0.0665941	0.600562	0	0.0397319	2.56114	0	0	0	0.134748	0.26752	1.95462	0	0	0.519954	0.279146	0.0877854	0.288607	0.250248	0.913094	4.39418	2.95158	0.40925	0.114961	0.133387	0.485186	1.08698	0.431907	0.217098	0.518432	1.16469	0.41259	0.125901	0.16962	12.5788	0	0	0.66798	2.13158
Actinoplanes_sp._N902-109	0	0.243439	0.079784	0	0	0	0.0614306	0	0	0.300731	0	0	0.19967	0.151069	0	0.229172	0	0	0	0	0.118728	0.207622	0	0	0	0	0	0	0.520661	0	0	0.0905145	0.127504	0.194656	0	0	0	0	0	0.215217	0	0	0	3.05971	0	0	0	0	0
Actinoplanes_sp._NAI112	0	0	0	0	0	0	0	0	0	0	0	0	0	0	0	0	0	0	0	0	0	0	0	0	0	0	0	0	0	0	0	0	0	0	0	0	0	0	0	0	0	0	0	0	0	0	0	0	0
Actinoplanes_sp._SE50/110	0.060869	0	0	0	0.0566136	0	0	0	0	0	0.0570579	0.0803083	0.0982506	0.0620365	0	0.169202	0	0.0128777	0.18579	0.0402636	0.0437749	0	0	0	0.0256076	0	0	0	0.0187481	0	0.046332	0.0361273	0	0	0	0.291125	0	0	0	0	0	1.41887	0	0	0.0148488	0	0.0130918	0.176582	0
Actinoplanes_subtropicus	0	0	0.135687	0	0	0	0	0	0	0	0	0.0968121	0	0	0	0.104683	0.0474704	0	0	0	0.0354368	0	0	0	0	0	0	0.0847388	0	0	0	0.189641	0.375272	0	0	0	0	0	0	0	0	0.114922	0	0.0583731	0	0	0	0.278139	0
Actinoplanes_utahensis	0	0	0	0	0	0	0	0	0	0	0	0	0	0.106338	0	0.143789	0	0	0	0	0.418023	0	0	0	0.0442798	0.0235414	0.113279	0	0	0	0.0261771	0	0	0.279819	0	0.338854	0	0	0	0	0	0.128134	0	0	0	0	0.0457802	0.0189289	0.024919
Actinopolymorpha_alba	0.0734942	0.194759	1.01711	0	0	0.0365187	0	0	0.381711	0.0977338	0.066279	0.0375748	0.135637	0.275237	0	0.299113	0.172829	0	0	0.0311364	1.28769	0	0	0	0.471747	0.0747328	0	0.674385	0.0770893	0	0.0674945	0.249255	0	0.172196	0	2.13977	0.0351666	0	0	0.0259674	0.343395	0.715639	0	0.145438	0.0278916	2.5135	0.223775	0.596409	0.805663
Actinopolyspora_erythraea	0.0396442	0.164902	0	0	0.0620128	0	0	0	0	0	0.138288	0	0.289069	0	0	0.104034	0	0	0	0	0.220865	0	0.108607	0	0	0.0310629	0.0683816	0	0	0	0	0.675019	0.678214	0	0	0.0308744	0	0	0	0.127574	0.204055	0.267477	0	0	0	0	0	0	0.690495
Actinopolyspora_halophila	0	0	0	0	0	0	0	0	0	0	0	0	0	0	0	0	0	0	0	0	0	0	0	0	0	0	0	0	0	0	0	0	0	0	0	0	0	0	0	0	0	0	0	0	0	0	0	0.133689	0
Actinopolyspora_iraqiensis	0	0	0	0	0	0	0	0	0	0	0	0	0.0217433	0.0482913	0	0.0235296	0	0	0.081368	0.0248877	0	0	0	0	0	0.0257551	0	0	0	0	0	0	0	0.0308057	0	0	0	0	0	0	0	0.0560734	0	0	0	0	0	0	0
Actinopolyspora_mortivallis	0.100571	0.0174304	0.173829	0	0	0.296562	0	0	0.0868882	0	0	0	0.896283	0	0.0522019	0.557375	0	0	0	0	0.0731117	0	0.117895	0	0.0207022	0.0788017	0	0.196683	0.954083	0.42794	0	0.129963	0.0838844	0	0	1.89174	0.162688	0	0.226403	0.161818	1.23341	0.729151	0	0.112906	0.0217261	0	0.0191554	0.729695	1.79338
Actinospica_acidiphila	0	0	0	0	0	0	0	0	0	0	0	0	0	0	0	0	0	0	0	0	0	0	0	0	0	0	0	0	0	0	0	0	0	0	0	0	0	0	0	0	0	0	0	0	0	0	0	0	0
Actinospica_robiniae	0	0.112835	0	0	0	0	0	0	0	0	0.0277721	0.103479	0.0744832	0	0	0.909041	0	0	0.0992318	0	0.281831	0	0	0	0.079167	0	0	0.121914	0	0	0	0.0613808	0	0	0	0.520608	0	0	0	0	0	0.320064	0	0	0	0	0.145905	0.159907	0.26473
Actinosporangium_sp._NRRL_B-3428	0	0	0	0	0	0	0	0	0	0	0	0	0	0.418737	0	0	0.457004	0	0	0	0	0	0	0.317387	0	0	0	0	0	0	0	0	0	0	0	0.53696	0	0	0.105555	0	0	0	0	0	0	0	0	0	0
Actinosynnema_mirum	0	0	0.069986	0	0.0966399	0	0	0	0	0	0	0	0.205503	0.674508	0	0	0	0	0	0	0	0.0483468	0	0	0	0.0852072	0	0.131122	0	0	0	0	0	0	0	0	0	0	0.107778	0.0404544	0	0.325242	0	0.0903246	0	0	0.0927268	0.448476	0.140252
Actinotalea_fermentans	0.232884	0.134151	0	0.0910137	0	0	0	0	0.0302863	0.0323152	0.144236	0.0375748	0.787182	0	0	0.602151	0.251229	0	0	0	0.362052	0.951092	0.0506218	0.321463	0	0.0724808	0	0.351881	0.139401	0.313716	0	0.255344	0.194244	0.154518	0	0.765083	0	0.0312141	0.17354	0.573191	1.42207	1.02739	0	0	0.109835	0.246347	0.0411246	0.28364	3.08912
Actinotalea_ferrariae	0	0.0414837	0	0	0	0	0	0	0	0	0	0	0	0.769209	0	0.284151	0	0	0	0	0.0359876	0	0	0	0	0	0	0.249324	0.937178	0.613259	0	1.51946	0	0	0	0.554884	0	0	0.27756	0	0	0.81619	0	0	0.296253	0	0.085921	0.136036	0
Actinotignum_schaalii	0.0328701	0.142714	0	0.0560085	1.1776	0	0.408494	0	0	0.247003	1.38536	0	0.254687	1.53929	0.0403974	0.383771	0	0.167376	1.62745	0.110443	0	0.59677	0.0540987	1.45482	0.233842	0.131019	0.179003	0.0514736	0.0503468	0	0.151351	0.22888	0	0.90768	0.521673	7.59192	0.0808185	0.0386411	0.211839	0.200349	0.0450885	2.84452	0.0573097	0.0638772	0.306078	0	0.109734	0.143057	0.597146
Actinotignum_urinale	0.80578	0.0671531	0	0.1357	0.151053	0	0.115085	0	1.24645	0	0	0.0493009	0	0.133682	0.242044	0.706443	0	0.427698	1.56252	0	0.065613	0	0	0.566527	0.142086	0.0482978	0.087614	0.53331	0.774554	0	0.311086	0.498943	0.0543342	0.159274	0	8.8464	0.296832	0.766119	0	0	0.101713	1.05762	0	0	0.121411	2.87692	0.0551443	2.61791	2.46926
Acyrthosiphon_pisum	0	0	0	0	0	0	0	0	0	0	0	0	0	0	0	0	0	0	0	0	0	0	0	0	0	0	0	0	0	0	0	0	0	0	0	0	0	0	0	0	0	0	0	0	0	0	0	0	0
Acytostelium_subglobosum	1.07785	0.0645153	0.777117	0	0	0.0832343	0	0	0.731591	0	0.696828	0	0	0.555726	0	0.333081	0	0	0.778828	0	1.04225	0	0	0.502358	0.37264	1.12454	0	4.00359	0	20.3019	0.486486	0.947991	0.113036	0	0.682579	0.440603	0	11.3425	0.726567	0.224601	0.566712	0.292459	0	0.250739	0	0	0.425399	0.162838	1.08625
Adhaeribacter_aquaticus	28.706	0.0331178	10.7066	1.05753	0.432708	0.756369	4.89454	0	7.48612	0	0.178853	0.133531	0.638137	0.0350917	0.278521	0.325544	0.986513	0.642411	1.38579	0.0151657	0.144156	0.113857	0	0	3.53893	0.148241	0.173412	7.72836	0.0432143	0.0879607	0.291351	0.54773	0.244355	1.08877	0.0681906	0.210737	0.00767313	2.05338	0.0381732	0.134224	0.0598588	0	0	0.0688303	0	0.225116	0.0363953	0.347137	0.758228
Adineta_vaga	0	0	0	0	0	0	0	0	0	0	0	0	0	0	0	0	0	0	0	0	0	0	0	0	0	0	0	0	0	0	0	0	0	0	0	0	0	0	0	0	0	0	0	0	0	0	0	0	0
Adlercreutzia_equolifaciens	178.177	1148.49	546.778	11.9113	178.643	3.92969	267.287	24.7383	4.05405	40.1955	5222.88	1.4009	142.023	63.8045	15.0729	5797.66	35.036	5.97982	24.9263	8.08489	52.939	6.76232	10.827	11.5184	7.61806	7291.08	706.649	17.3698	77.2076	9.46618	80.1176	23908.7	1.30921	12.04	3.66078	313.1	805.329	138.965	39.7115	204.087	1153.63	154.546	1.93611	80.5247	10.9315	18.1138	989.509	1834.03	24499.3
Advenella_kashmirensis	0	0	0	0.128065	0.310699	0.138949	0	0	0.370325	0.325779	0.316553	0	0	0.290232	0.0168534	0.199756	0	0	0	0	0.116951	0.268688	0	0	0	0	0	0	0	0	0.115083	0.0347455	0	0	0	0.291499	0	0	0	0	0	0	0	1.3255	0.646484	0	0.532614	1.68003	0.278044
Advenella_mimigardefordensis	0	0	0	0	0	0.205638	0	0	0.147275	0	0	0	0	0	0	0	0	0	0	0	0	0	0	0	0	0	0	0	0	0	0	0	0	0	0	0.059685	0	0	0	0	0	0	0	0	0	0.371627	0	0	0
Aedes_aegypti	0	0	0	0	0	0	0	0	0	0	0	0	0	0	0	0	0	0	0	0	0	0	0	0	0	0	0	0	0	0	0	0	0	0	0	0	0	0	0	0	0	0	0	0	0	0	0	0	0
Aedes_albopictus	0	0	0	0.265546	0	0	0	0	0	0	0	0	0	0	0	0	0	0	0	0	0	0	0	0	0	0	0	0	0	0	0	0	0	0	0	0	0	0	0	0	0	0	0	0	0	0	0	0	0
Aegilops_tauschii	0	0.0482299	0	0.21914	0.0758623	0	0	0	0.638242	0	0.0651162	0.0403789	0	2.68493	0	0.255789	0	0	0.0574053	0	0.27149	0	0.195729	0	0	0.490598	0	0.0801927	0	0	0.666754	0.181908	0	0	0.22679	0	1.42471	0.0697397	0.29822	0.0559685	0	0.118106	0	0	0.845779	0.0622036	1.16606	0.0595433	0.519308
Aequorivita_capsosiphonis	0	0	10.0117	5.41867	0.110123	0	0	0	0	0	0	0	0	0	0	0.0550075	2.03269	0	0	0	0.0101101	0	0	0	0	0.114002	0	0.677673	17.4215	2.28993	0	0.202488	0	0.947534	0.822601	0.0842347	0	0.61804	0	0.0245995	0	0	0	2.4172	0	0.0609608	0	4.0584	0
Aequorivita_sublithincola	0	0	0	0	0	0	0.200553	0	0	0	0	0	0	0	0	0.431305	0	0	0	0	0	0	0.67623	0	0.0493012	0	0	0	0	0	0	0.0225063	0.0406582	0	0	0	0	0	0	0	0	0	0	0	0	0	0	0	0
Aeribacillus_pallidus	2.29324	0.958997	11.0634	0.536818	2.45621	0.130464	8.90219	7.31878	1.02024	3.19146	17.9137	0.889893	4.46915	1.26185	0.0549368	2.94929	0.317466	0.469041	1.54377	0.0251181	3.72298	2.31529	1.48559	0.26654	1.83257	3.68731	1.97192	10.5605	0.137288	2.54707	1.94867	3.25231	1.39268	4.50202	2.00648	9.7956	3.39014	0.205962	1.259	3.72164	16.1698	5.19392	4.66754	0.998855	0.347231	0.707123	1.81825	4.3542	4.80657
Aerococcus_christensenii	7.80488	8.62559	10.8081	7.22112	20.2151	3.12508	4.01248	5.29739	6.53786	109.972	24.6758	2.68834	20.659	11.4062	4.00494	7.87445	9.14139	11.0277	7.72449	6.29307	10.3301	5.48215	5.59547	11.3609	37.1604	7.76087	6.76354	17.6661	8.80725	3.86766	7.79483	5.26851	15.4624	5.70094	4.99914	20.9772	22.4595	38.6053	2.96087	115.955	21.8676	19.4337	3.75996	32.5363	48.9076	4.07675	23.8696	29.3264	43.8264
Aerococcus_sanguinicola	1.13397	0.188838	1.62314	0.0515329	0.223476	0.24502	0.0496816	0.517906	0.393438	0.158174	1.16407	0	0.152776	0.2209	0.156267	0.816295	0.0429985	0	0.190427	0	0.224421	0.226957	0	0.084828	0.0825706	0.165276	0	0.290986	0	0.0599652	0.095464	0.416325	0	5.69151	0.704843	0.425046	0.304182	0.100317	0.61062	1.16903	0.172454	1.20518	0	0.252612	0	0	0.0572893	0.0850523	0.621679
Aerococcus_urinae	0.612233	0.0998038	0.130366	0	1.1637	0	0.0348787	0.414454	0.161689	0.555197	0.504671	0.0286284	0.81661	2.84385	0.0390247	0.533703	0.246133	0.913842	0.741972	0.265533	2.33913	0.207362	0.0874151	1.20371	0.414271	0.119634	0.368621	1.77238	0.654408	0.108953	0.17439	1.13528	0	1.95159	0	2.33403	0.393085	0.0423783	1.25117	0	0.33417	0.653028	0	0.321807	0.220746	0	0.0697673	0.804943	0
Aerococcus_urinaeequi	0.212842	0	0.0631203	0	0.704579	0.410439	0	1.34567	0	0	0	0	0.54356	0	0.200677	14.9342	0	0	0.185498	0	0	0	0.0253109	0	0	0	0	0	0.0322094	4.59117	0	0.189147	0	0	0	0.0372658	0	0	0	0	0	0	0	0.0591328	0	0	0.177049	0.133984	0
Aerococcus_urinaehominis	0.0412711	0	1.10811	0.279071	0	0.0871978	0	0	0	0	2.52351	0	1.80094	0	0.0478517	0.331225	0	0	0	0	0.0248501	0	0	0.538404	0.535311	0.27487	0	0.0768926	0.429343	0.0571274	0	0.143885	0.630906	0.617531	0.158907	1.50757	0	0	0	4.6181	0.463349	0.048508	0	0.0926656	0.142651	0	0	0	0.0489152
Aerococcus_viridans	4.73591	0.626263	0.354442	4.0701	0.0566335	3.58623	0.397631	0.0652751	0.410777	1.9145	1.81591	0.0241283	0.182701	10.5015	0.0268866	1.06661	0.508044	3.78426	1.2656	0.0929789	2.99694	0.204087	0.509637	1.5022	0.82271	0.100149	0.636713	0.226252	0.398902	0.379842	1.01452	0.94884	0.278421	4.63087	0.0090435	3.40414	1.02014	1.72101	0.0590137	2.11146	2.72074	0.234185	0.122989	0.356743	0.281898	0	0.677154	2.77817	11.2056
Aeromicrobium_erythreum	0	0	0	0	0	0	0	0	0	0	0	0	0	0	0	0	0	0	0	0	0	0	0	0	0	0	0	0	0	0	0	0	0	0	0	0	0	0	0	0	0	0	0	0	0	0	0	0.119668	0
Aeromicrobium_marinum	0	0	0	0	0	0	0	0	0	0	0	0	0	0	0	0	0	0	0	0	0	0	0	0	0	0	0	0	0	0	0	0	0	0	0	0	0	0	0	0	0	0.622879	0	0	0	0	0	0.292876	0
Aeromicrobium_massiliense	1.82285	4.96768	0	0	0.5114	0.337318	0	0	0	0.896322	0	0	0.181421	0	1.05777	0.0430143	0	0	0	0	0.228474	0.0477387	0	0	1.96607	3.39832	12.3459	0	0	1.40037	0	0	3.61751	0	0	0	0	0	0.067361	0.101136	2.45539	0.104868	0	2.65329	0	0	1.10144	0.12777	0
Aeromicrobium_sp._Leaf245	0	0	0	0	0	0	0	0	0	0	0	0	0	0	0	0.109721	0	0	0	0	0	0	0	0	0	0	0	0	0	0	0.0445151	0	0	0	0	0	0	0	0	0	0	0	0	0	0	0	0	0	0
Aeromicrobium_sp._Leaf289	0	0	0	0	0	0	0	0	0	0	0	0	0	0	0	0	0	0	0	0	0	0	0	0	0.0480624	0	0	0	0	0	0	0	0	0	0	0	0	0	0	0	0	0	0	0	0	0	0	0	0
Aeromicrobium_sp._Leaf291	0	0	0	0	0	0	0	0	0	0	0	0	0	0	0	0	0.296929	0	0	0	0	0	0	0	0	0	0	0	0	0	0	0	0	0	0	0	0	0	0	0	0	0	0	0	0	0	0	0	0
Aeromicrobium_sp._Root236	0	0	0	0	0	0	0	0	0	0	0	0	0	0	0	0.148385	0	0	0	0	0.207448	0	0	0	0	0	0	0	0	0	0	0	0	0	0	0	0	0	0	0	0	0.557829	0	0	0	0	0	0	0
Aeromicrobium_sp._Root344	0	0	0	0	0	0	0	0	0	0	0	0	0	0	0	0	0	0	0	0	0	0	0	0	0	0	0	0	0	0	0	0	0	0	0	0	0.0750367	0	0	0	0.0404955	0	0	0	0	0	0	0	0.303805
Aeromicrobium_sp._Root472D3	0	0.019713	0	0	0	0	0	0	0	0	0	0	0	0	0	0	0	0	0	0	0	0	0	0	0	0.25692	0	0	0	0	0	0.0480228	0	0	0	0	0	0	0	0	0	0	0	0	0	0	0	0	0
Aeromicrobium_sp._Root495	0	0	0	0	0	0	0	0	0	0	0	0	1.02954	0	0	0.168455	0	0	0.173298	0	0	0	0	0	0.122403	0	0	0	0	0	0	0	0	0	0	2.71239	0	0	0	0	0	0.544925	0	0	0	0	0	0	0
Aeromonas_allosaccharophila	0	0	0	0	0	0	0	0.0833034	0	0	0	0	0	0	0	0.391277	0	0	0.697575	0.0217892	0	0	0	0	0	0	0.0241174	0	0.878891	0.0298537	0	0.241761	0.282771	0	0.196926	0.0357728	0	0	0.0846188	0.173562	0	0	0	0	2.6209	0	0	0	0
Aeromonas_aquatica	0	0	0	0	0	0	0	0.0707293	0	0	0	0	0	0	0	0	0	0	0	0	0	0	0	0	0	0	0	0	0	0	0	0	0	0	0	0	0	0	0	0	0	0	0	0	0	0	0	0	0
Aeromonas_australiensis	0	0	0	0	0	0	0	0	0	0	0	0	0	0	0	0	0	0	0	0	0	0	0	0	0	0	0	0	0	0	0	0	0	0	0	0	0	0	0	0	0	0	0	0	0	0	0	0	0
Aeromonas_bestiarum	0	0	0.0520783	0	0	0	0	0	0	0	0	0	0	0	0	0	0	0	0	0	0	0	0	0	0	0	0	0	0	0	0	0	0	0	0	0.0582825	0	0	0.684493	0	0.022662	0	0	0	0	0	0	0	0
Aeromonas_bivalvium	35.7801	0.0762639	0.0454351	5.30017	0.307135	0.0342272	0.0368086	0	0	0	0	2.37376	0	0	0	3.10121	0	4.92792	0	0	6.77341	0	0	0	6.40926	7.274	0.0510915	0.0851249	0.279931	0.188102	0.269614	2.25883	0	0	0.0630482	0.240995	20.6733	0	0	3.23635	0.0296567	0	0	5.846	0.0282093	0	22.3087	0.195584	0
Aeromonas_caviae	0	0.0413973	0.653596	0	0.437553	0	0.0972377	2.45247	0.0325621	0	0	0	0.250308	0	0	0	0	0.224921	5.21821	0	0	0	0.142074	0	1.00678	3.31819	1.33939	0	0.65706	0	0	0	0.475706	9.05892	1.55729	0	0	0	0	0	0	0.395027	0	0	0	0	0	0	0
Aeromonas_dhakensis	0	0	0	0	0.0331759	0	0	0.382015	0	0	0	8.39834	0	0	0	0	0	0	0.105891	0	0	0	0	0	0	0	0	0	0	0	0	0	0	0	0	0	0	0	0	0	0	0	0	0	0	0	0	0	0
Aeromonas_diversa	0	0.629239	0	0	0.303449	0	0	0	0	0	0	0	0	0	0	0	0	0	0	0	0	0	0	0	0	0	0	0	0	0	0	0	0	0	0	0	0	0	0	0	0	0	0	0	0	0	0	0	0
Aeromonas_encheleia	0	0	0	0	0	0	0	0	0	0	0	0	2.31255	0	0	0	0	0	0	0	0	0	0	0	0.0396864	0.405876	0	0.197724	0	0	0	0	0.0632461	0	0	1.01886	0	0	0	0	0	0	0	0	0	0	0	0	0
Aeromonas_enteropelogenes	0	0.0281854	0	0	0	0	0	0	0	0	0	0.139333	0	0	0	0.291033	0	0	0	0	0	0	0	0	0.0271331	0.031856	0	0	0	0	0	0	0	0	0	0	0	0	0	0	0	0	0	0.338717	0	0	0	0	0
Aeromonas_eucrenophila	0	0	0	0	0	0	0	0.0401232	0	0	0	0	0	0	0	0	0.178014	0	0.662561	0	0.12257	0	0	0	0	0	0	0	0	0	0	0	0	0	0	0	0	0	0.0620538	0	0	0	0	0	0	0	0.264693	0	0
Aeromonas_finlandiensis	0	0.331178	0.457096	0.149727	0.15097	0	0.227293	0.847352	0.466332	0.200354	0.0444907	0.135269	0.483789	0.0711732	0.0502443	0.0213727	0.194703	0	0	0	0.0691106	0	0.286166	0.537244	0.498147	0.0467885	0	0.0484693	0.0859987	0.0289207	0.728378	0.0780687	0.0950848	0.251837	0	0.273822	0	0.483819	4.7604	0.0240198	0.352606	0	0	0	0	0.199044	0	0	0.495266
Aeromonas_fluvialis	0.0193798	0.047939	0.719742	0	0	0.0688705	0	0	0	0	0	0	0	0	0	0	0	1.26924	0	0	0.11474	1.04696	0.0635465	0	0	0	0	0.503352	0.0630029	0.0186585	0	0.0878277	0.0161643	0.12701	0	0	0	0	0	0.114874	0.0489087	0.029491	0	0	0.63624	0	0	0.0329729	0
Aeromonas_hydrophila	8.04362	2.14939	0.761595	0	31.6844	3.28091	2.01778	3.16323	1.17592	0.149193	2.15351	14.1428	28.4317	2.02802	0.2887	1.24896	0	5.67758	11.1657	0.0545924	1.1491	5.89182	1.06345	0.391464	13.6134	0.410135	1.97278	2.62817	25.555	6.46296	0.540248	0.824927	0.229903	0.0391013	0.396377	2.52536	5.34137	11.4933	1.56781	0.132375	3.21667	3.8015	1.896	1.32045	10.4811	0.531757	6.25917	0.530532	0.649617
Aeromonas_jandaei	0.10715	0	0	0	0	0	0	0	0.16538	0	0	0	0	0	0	1.06773	0	0	0	0	0	0	0	0	0	0	0	0	0	0	0.1105	0.517956	0	0	0	0	0	0	0.129606	0.154655	0	0	0	0	0.0547959	0	0	0.241523	0
Aeromonas_lacus	0	0	0	0	0	0	0	0.420522	0	0	0.732937	0	0	0	0	0	0	0	0	0	0	0	0	0	0	0	0	0	0	0	0	0	0	0	0	0	0	0	0	0	0	0	0	0	0	0	0	0	0
Aeromonas_media	0	0.167685	0.527373	0	2.03719	0	0.115085	3.81108	0.142614	0	0	3.25596	0	0.0825686	0.407042	0	0.112667	0.271898	6.33817	0	0	0	0.0351375	0	0	0	3.27633	0	0.109403	0	0.0790284	0.330159	1.52311	0	0	0.121146	0	1.24998	0	0	0	0.515781	0	0	1.56758	0.244615	0.0921399	0.621059	0
Aeromonas_molluscorum	0	0	0	0	0.0592674	0	0	0	0	0	0	0.0563622	0	0	0	0	0	0	0	0	0.23152	0	0	0	0	0	0	0	0	0.533921	0	0	0	0.144422	0	0	0	0	0	0	0	0	0	0.058241	0	0.258235	0	0	0
Aeromonas_phage_31	0	0	0	0	0	0	0	0	0	0	0	0	0	0	0	0	0	0	0	0	0	0	0	0	0	0	0	0	0	0	0	0	0	0	0	0	0	0	0	0	0	0	0	0	0	0	0	0	0
Aeromonas_phage_65	0	0	0	0	0	0	0	0	0	0	0	0	0	0	0	0	0	0	0	0	0	0.0225236	0	0	0	0	0	0	0	0	0	0	0	0	0	0	0	0	0	0	0	0	0.26189	0	0	0	0	0	0
Aeromonas_phage_Aes508	0	0	0	0	0	0	0	0	0	0	0	0	0	0	0	0	0	0	0	0	0	0	0	0	0	0	0	0	0	0	0	0	0	0	0	0	0	0	0	0	0	0.332626	0	0	0	0	0	0	0
Aeromonas_phage_PX29	0	0	0	0.0367015	0	0	0	0	0	0	0	0	0	0	0	0	0	0	0	0	0	0	0	0	0	0	0	0	0	0	0	0	0	0	0	0	0	0	0	0	0	0	0	0	0	0	0.109225	0	0
Aeromonas_phage_phiAS4	0	0	0	0	0	0	0	0	0	0	0	0	0	0	0	0	0	0	0	0.700067	0.897142	0	0	0	0	0	0	0	0	0	0	0	0	0.0393879	0	0	0	0	0	0.0427019	0	0	0	0	0	0	0	0	0
Aeromonas_phage_phiAS5	0	0	0	0	0	0	0	0	0	0	0	0	0	0	0	0	0	0	0	0	0	0	0	0	0	0	0	0	0	0	0	0	0	0	0	0	0	0	0	0	0	0	0	0	0	0	0	0	0
Aeromonas_phage_vB_AsaM-56	0	0	0	0	0	0	0	0	0	0	0	0	0	0	0	0	0	0	0	0	0	0	0	0	0	0	0	0	0	0	0	0.149593	0	0	0	0	0.0481523	0.648955	0	0	0	0	0	0	0	0	0	0	0
Aeromonas_piscicola	0	0	0	0	0	0	0	0	0	0	0	0	0	0	0	0	0	0	0	0	0	0	0	0	0	0	0	0	0	0	0	0	0	0	0	0	0	0	0.65704	0	0	0	0	0	0	0	0	0	0
Aeromonas_popoffii	0	0	0	0	0.867779	0	0	0.0421197	0	0	0	0	0	0	0	0.0526098	0	0	0.0916705	0	0	0	0	0	0.29429	0	0	0	0	0	0	0	0	0	0.151684	0	0	0	0	0	0.0845409	0	0	0	0	0	0	0.285102	0
Aeromonas_rivuli	1.45332	4.68722	0	0.095238	0	1.08322	0	0	0	2.50584	0.112253	0	0	0	0.271744	0	0.111259	0.0605069	0	0	0	4.1694	0	0	0	0.0467885	0	0	0	0	0.052027	0.871821	0	0	0	0	20.2508	0	0.173051	0	0	0	0	0	0.206398	0	0.0921399	0	0.14858
Aeromonas_salmonicida	16.4015	14.9782	4.35691	5.49493	5.11252	5.10026	5.00832	13.0546	22.3868	5.06406	11.2929	1.79382	12.6621	3.95529	0.870161	20.2074	7.11045	8.91188	5.96911	120.699	23.4127	2.42644	1.73232	2.98632	12.2401	6.76947	5.54618	11.2043	9.6403	6.7541	4.95118	9.35991	18.4553	10.4245	5.19739	30.0995	10.392	14.1632	5.95272	12.0265	25.5676	6.51451	5.70379	35.6067	9.70167	0.949105	14.7415	20.487	11.9076
Aeromonas_sanarellii	0	0.342598	0	0	0	0	0	0	0.1554	0.0829052	0	0.0746313	0.0400377	0	0	0.0707511	0	0	0	0	0	0	0	0	0	0.116165	0	0	0	0.287213	0	0	0.041219	0	0	0.153946	0	0	0	0	0.179576	0	0	0	0	0	0	0	0
Aeromonas_schubertii	0	0	0	0	0	0	0	0.0648029	0	0	0	0.0736159	0	0	0	0	0	0	3.77557	0	0.05302	0	0	0	0	0	0	0	0	0	0	0	0.0813165	0	0	0.112549	0.533027	0	0	0	0	0	0	0	0	0	0	0.290918	0
Aeromonas_simiae	0	0.425084	0.213707	0.188095	46.7366	0	0.0162352	0.203052	0.0134125	0.014311	0.223566	0.69567	6.63482	0	0	0	11.4279	0	1.6612	0	0.265437	7.92931	0.144001	1.96478	0	0.0133681	0.453924	0.84527	0	0	0	0	0	0.0479689	0	2.02716	0.97646	0.0138234	0.434157	0	0	0.0145524	0	0	3.64145	0.0345082	0.168978	1.70847	0.0424514
Aeromonas_sobria	0	0.106519	0.0555599	0	0	0	0	0	0	0	0	0	1.28545	0	0.0117531	0.0587903	0	0	0	0	0	0	0	0	0.109621	0.386106	0	0	5.67346	0.585744	0	0	0	1.77031	0.273209	0	0	0	0.0733094	0	0	0	0	0.0419943	0	0	0	0.322787	0
Aeromonas_sp._159	0	0	0	0	0	0	0	0	0	0	0	0	0.113077	0	0.0640565	0	0	0.47543	0.132498	0	0.0184478	0	0.440268	0	0	0	0	0	0	0	0	0	0	0	0	0	0	0	0	0	0	0	0	0	0	0	0	0	0
Aeromonas_sp._C3	0	0	0	0	0	0	0	0	0	0	0	0	0	0	0	0	0	0	0	0	0	0	0	0	0	0	0	0	0	0	0	0	0	0	0	0	0	0	0	0	0	0	0	0	0	0	0	0	0
Aeromonas_sp._HZM	0	0	0	0	0.0378366	0	0	1.23001	0	0	0	0	0	0	0	0	0	0	0	0	0	0	0	0	0	0	0	0	0	0	0	0	0	0	0	0	0	0	0	0	0	0	0	0	0	0	0	0	0
Aeromonas_sp._L_1B5_3	0	0	0	0	0	0	0	0	0	0	0	0	0	0	0	0	0	0	0.754818	0	0	0	0	0	0	0	0	0	0	0	0	0	0	0	0	1.07695	0	0	0	0	0	0	0	0	0	0.347565	0	0	0
Aeromonas_sp._P2G1	0	0	0	0	0	0	0	0	0	0	0	0	0	0	0	0	0	0	0	0	0	0	0	0	0	0	0	0	0	0	0	0	0	0	0	0	0	0	0	0	0	0	0	0	0	0	0	0	0
Aeromonas_sp._ZOR0001	0	0	0	0	0.114943	0	0	0	0	0	0	0	0	0	0	0	0	0	0	0	0	0	0	0	0	0	0	0	0	0	0	0	0	0	0	0	0	0	0	0	0	0	0	0	0	0	0	0	2.28123
Aeromonas_taiwanensis	0	0	0	0	0	0	0	0.301616	0	0	0	0	0	0	0	0	0	0	0	0	0	0	0	0	0	0	0	0.849314	0	0	0	0	0	0	0	0	0	0	0	0	0	0	0	0	0	0	0	0	0
Aeromonas_tecta	0	0	0	0	0	0	1.69712	0.0260323	0	0	0	0	0	0	0	0	0	0	0.718829	0	0	0	0	0	0	0.08507	0	1.45769	0	0	0	0	0	0	0	0	0	0	0.086041	0	0	0	0	0	0	0.0953516	0	0	0
Aeromonas_veronii	116.477	0.248316	0	0.0925058	0.544075	16.035	0	0.135254	0.392532	0	3.42753	0.416067	0.0484799	55.775	3.6026	101.718	0	0.443717	1.48459	0	0.0509458	0	5.71973	0	13.6977	3.18552	3.13728	0.432855	0.866252	0.0579622	0	0	0.138458	0.0518583	1.26427	0.579758	0.504683	2.13058	0.630444	0	0.762893	0.47948	0.0207176	0.807132	11.1176	0.237505	0.0982579	0.140988	0.461105
Aeropyrum_camini	0	0	0	0	0	0	0	0	0	0	0	0	0	0.0626637	0	0	0	0	0	0	0	0	0	0	0	0	0	0	0	0	0	0	0	0	0	0	0	0	0	0	0	0	0	0	0	0	0	0.146023	0.141505
Aestuariibacter_salexigens	0	0	0	0	0.215722	0	0	0	0	0	0	0	0	0	0	0.092701	0	0	0	0	0	0	0	0	0	0	0	0	0	0	0	0	0	0	0	0	0	0	0	0	0	0	0	0	0	0	0	0	0
Aestuariimicrobium_kwangyangense	0	0.0161157	0	0	0.0499361	0	0	0.0866025	0	0.0584976	0.0360106	0	0.465469	0.527904	0	0.0899904	0	0	0.0793623	0.0307831	0.0456948	0	0	0.0349427	0	0.114148	0	0	0	0	0	0.57986	0	0.104752	0	0.342665	0	0	0	0.0603639	0	0.846668	0	0	0	0	0.246907	0.0496596	0.164364
Aestuariivita_atlantica	0	0	0	0	0	0	0	0	0	0	0	0	0	0	0	0	0	0	0	0	0	0	0	0	0	0	0	0	0	0	0	0	0	0	0	0	0	0	0	0	0	0	0	0	0	0	0	0	0
Aestuariivita_boseongensis	0	0	0	0	0	0.0603914	0	0	0	0	0	0	0	0	0	0	0	0	0	0	0	0	0	0	0	0	0	0	0	0	0	0	0	0	0	0	0	0	0	0	0	0	0	0	0	0	0	0	0
Aethionema_cordifolium	0	0	0	0	0	0	0	0	0	0	0.0848984	0	0	0	0	0.0649298	0	0	0	0	0	0	0	0	0	0	0	0	0	0	0	0	0.176529	0.0566721	0	0	0	0	0	0	0	0	0	0	0	0	0	0	0
Afifella_pfennigii	0	0	0.0468216	0.0176615	0	0	0.0426842	0	0	0.0188126	0.125953	0.0169351	0.0181705	0	0.0389617	0.0245135	0	0.117652	0	0	0.0163043	0.518372	0	0.181604	0.333733	0.0175731	0	2.87574	0	0	0.0781627	0.684171	0	0	0	0	0	0	0	0.0360016	0	0	0.128315	0	0	0	0	0	0.937292
Afipia_birgiae	0	0	0	0	0	0	0	0	0	0	0	0	0	0	0	0	0	0	0	0	0	0	0	0	0	0	0	1.01577	0	0	0	0	0	0	0	1.05384	0	0	0.0439437	0	0	0	0	0	0	0	0	0.0701913	0
Afipia_clevelandensis	0	0	0	0	0	0	0	0	0	0	0	0	0	0	0	0	0	0	0	0	0.0680943	0	0	0	0	0	0	0	0	0	0	0	0	0	0	0	0	0	0	0	0	0	0	0	0	0	0	0	0
Afipia_felis	0	0	0	0	0	0	0.363669	0	0.646108	0	0	0	0	0	0	0	0	0	0	0	0	0	0	0	0	0	0	0	0	3.78961	0	0	0.242711	0	0	0	0	0	0	0	0	0	0	0	0	0	0	0	0
Afipia_massiliensis	0	0	0	0	0	0	0	0	0	0	0	0	0	0	0	0	0	0	0	0	0	0	0	0	0	0	0	0	0	0	0	0.358593	0	0	0	0.332176	0	0	0	0	0	0	0	0	0	0	0	0	0
Afipia_sp._OHSU_II-uncloned	0	0	0	0	0	0	0	0	0	0	0	0	0	0	0	0	0	0	0	0	0	0	0	0	0	0	0	0	0	0	0	0	0	0	0	0	0	0	0	0	0	0	0	0	0	0	0	0	0
Afipia_sp._P52-10	0	0	0	0	0	0	0	0	0	0	0	0	0	0	0	0	0	0	0	0	0	0	0	0	0	0	0	0	0	0	0	0	0	0	0	0.0744073	0	0	0	0	0	0	0	0	0	0	0	0	0.182167
Afipia_sp._Root123D2	0	0.608119	0	0	0.263541	0	0	0	0.1015	0	0	0.243728	0	0	0	0	0	0	0	0	0.0631419	0.15386	0	0	0	0	0	0	0	0	0	0	0	0	0	0.209201	0	0	0	0	0	0	0	0	0.0204862	0	0	0	0
Agarivorans_albus	0	0	0	0	0	0	0	0	0	0	0	0.052278	0	0.0409232	0	0	0	0	0	0	0.271902	0	0.313471	0	0.118261	0.0436511	0	9.63404	0	0.107926	0	0	0.0929331	0.121003	0	3.34294	0	0	0	0	0	0	0	0.175119	0.86651	0	0	0	0.300336
Agarivorans_gilvus	0	0	0	0	0	0	0	0	0	0	0	0	0	1.50499	0	0	0	0	0	0	0	0	0	0	0.0850171	0	0	0	0	0	0	0	0	0	0	0	0	0	0	0	0	0	0	0	0	0	0	0	0.241348
Aggregatibacter_actinomycetemcomitans	1.26231	56.7598	1.22672	0.658058	0.249382	0.05117	0	0.0850645	0.157838	19.1347	0	0.0425208	0.458932	0.690836	7.93267	0.12435	0	57.9104	3.59972	4.89633	0.448615	0.0872465	5.72928	0	0.0564273	2.47243	0	4.82802	10.2599	2.47468	0	0	0.359481	0.157935	0.192258	3.61222	0.330976	0.266935	11.4763	0.987031	0.10335	0.0431182	9.46996	0.119047	0.546547	0.045365	12.0297	2.73644	1.00138
Aggregatibacter_aphrophilus	6.68144	0.283782	0.049865	4.64236	3.30316	0.286316	0.482757	2.65352	1.14111	21.1523	0.0679187	0.118439	0.132796	15.8406	8.71592	0.348293	0	0.533716	35.2758	102.496	2.50321	0.464787	0.540724	0.277019	1.81273	21.1483	0.131565	1.23976	2.59601	0.195166	0.0962285	0.195444	0	1.76528	0.331905	2.60303	2.70944	0.669645	64.3673	10.9698	0.471219	0.0278134	31.4	1.17234	0	1.25306	50.5817	20.1612	1.30207
Aggregatibacter_phage_S1249	0	0	0.0116439	0	0.0664293	0	0	0	0	0.0488669	0	0	0	0	0	0	0	0	0	0	0	0	0	0	0	0	0	0	0	0	0	0	0	0.0722112	0.0581079	0	2.762	0	0.0455061	0.172082	0	0	0.215381	0	0.0295382	0	0	0	0
Aggregatibacter_segnis	1.06032	0.0649369	0.028014	2.8398	3.5603	0.0743578	0.0189017	4.46725	0.475952	5.76135	0	4.82019	0.0487078	12.9161	0.0316915	0	0	0.309089	41.1069	73.7847	5.75598	0.342995	0.534151	0.0928359	0.592538	11.2591	0.823702	0	2.47541	0.0384808	0.114818	0.162221	0	0.670639	0.0362047	0.142505	1.7914	0.386658	63.5197	4.8978	0.268126	0.0539691	27.1422	0.278945	0.183883	0.614251	21.7555	17.5937	0.204292
Aggregatibacter_sp._oral_taxon_458	0.182399	0.789515	0	0.987856	2.70074	0.140022	0.157803	1.17935	0.474312	5.69965	0	0	0.0495014	10.0592	0.048198	0.0291033	0	0.232801	9.27031	19.6744	1.14732	0.156011	0.554582	0.166947	0.372453	4.38401	0.0494035	0	0.565428	0.061069	0.056886	0	0.0388417	0.612464	0.509973	0.85562	1.73403	0.217484	37.3306	3.62398	0.750811	0.0278134	12.4091	0.307837	0	0.956616	21.8145	9.06782	0.0531829
Agreia_bicolorata	0	0	0	0	0	0	0.0253251	0	0	0.042403	0	0	0.0661916	0.0643884	0	0.0790667	0	0	0.128619	0	0.0367493	0	0	0.0599714	0.446913	0	0.0342954	0	0	0	0	0	0	0	0.0357177	0.0499378	0	0	0	0	0	1.39771	0	0	0	0	0.0856359	0.17237	0
Agreia_sp._Leaf210	0	0	0	0	0	0	0	0	0	0	0	0	0	0	0	0	0	0	0.0964362	0	0	0	0	0	0	0	0	0	0	0	0	0	0	0	0	0	0	0	0	0	0	0.174451	0	0	0	0	0	0	0
Agreia_sp._Leaf244	0.590985	0.367623	0	0.129349	0	0	0	0	0	0	0	0.119136	0.135011	0.320134	0	0.0627456	0.0853102	5.8207	0	0	0	0.352134	0.471582	0	0.222429	0.131336	0	0.763527	0	0.12989	0.435575	0.268663	0.0970003	0.0492891	0	0	2.60334	0	0	0.0539392	0	0	1.66125	0.0301082	0.955948	0	0	0	0.277236
Agreia_sp._Leaf283	0	0.00284517	0	0	0.00977607	0	0	0.0714029	0.0677539	0	0.0192067	0	0.132318	0.0463097	0	0.0117513	0	0.0492095	0.0575697	0	0	0.0228235	0.0153953	0.0734693	0	0.0032157	0	0	0	0.00795072	0	0.0713484	0.0360312	0	0	0	0	0	0	0	0.00745664	0.0332626	0	0.0277398	0.102844	0	0	0	0.0476545
Agreia_sp._Leaf335	0.629951	0	0	0	0	0	0	0	0	0	0	0	0	0	0	0.371027	0	0	0	0	0	0	0	0	0	0.0308496	0	0.135153	0	0	0	0	0	0	0	0	0	0.36696	0.253159	0	0	0.0335824	0	0	0	0	0	0.0887228	0.0429887
Agrobacterium_albertimagni	0	0.198707	0	0	0	0	0	0	0	0	0	0	0	0	0	0.256473	0	0	0	0	0	0	0	0	0	0	0	0	0	0	0	0	0	0	0	0.334415	0	0	0	0	0	0	0	0	0	0	0	0	0
Agrobacterium_arsenijevicii	0	0	0	0	0	0	0	0	0	0	0	0	0	0	0	0	0	0	0	0	0	0	0	0	0.0924099	0	0	1.08318	0	0	0	0.080199	0	0	0	0	0	0	0	0	0	0	0	0	0	0	0.0202759	0.118131	0
Agrobacterium_larrymoorei	0	0	0	0	0	0	0	0	0	0	0	0	0	0	0	0	0	0	0	0	0	0	0	0	0	0	0	0	0	0	0	0	0	0	0	0.952558	0	0	0	0	0	0	0	0	0	0	0	0	0
Agrobacterium_rhizogenes	0	0.0231863	0	0	0	0	0.0495012	0	4.33327	0	0.774206	4.91281	0.0222432	0.0247998	0	0.0966681	0	0.0253003	0	0.126545	0.0445015	0	0	0	0	0	0	0.454635	0	0.510781	0	0	0.0457989	0	0.565683	0.0951032	0	0	0	0.18175	0.0306697	0	0	0	0	0	0	0	0.0761141
Agrobacterium_rubi	0	0	0	0	0	0	0.616388	0	0	0	0	0	0	0.356864	0.0772989	0	0.485586	0	0.48452	0	0	0	0	0	0.0408736	0	0	0	0	0.0593246	0	0	0	0	0	0.286182	0	0	0	0	0	0	0	0	0	0	0	0	0
Agrobacterium_sp._33MFTa1.1	0	0	0	0	0	0	0	0	0	0	0	0	0	0	0	0	0	0	0	0	0	0	0	0	0	0	0	0	0	0	0	0	0	0	0	0	0	0	0	0	0	0	0	0	0	0	0	0	0
Agrobacterium_sp._ATCC_31749	0	0	0	0	0	0	0	0	0	0	0	0	0	0	0	0	0	0	0	0	0	0	0	0	0	0	0	0	0	0	0	0	0	0	0	0	0	0	0	0	0	0	0	0	0	0	0	0	0
Agrobacterium_sp._D14	0	0	0	0	0	0	0	0	0	0	0	0	0	0	0	0	0	0	0	0	0	0	0	0	0	0	0	0	0	0	0	0	0	0	0	0	0	0	0	0	0	0	0	0	0	0	0	0	0
Agrobacterium_sp._R89-1	0	0	0	0	0	0	0	0	0	0	0	0	0	0	0	0	0	0	0	0	0	0	0	0	0.352374	0	0	0	0	0	0	0	0	0	0	0	0	0	0	0	0	0	0	0	0	0	0	0	0
Agrobacterium_sp._SUL3	0	0.676344	0	0	0	0	0.066363	0.154675	1.14298	0	0.932072	0.0224048	0	0.0897867	0	0	0	0	0.135665	0	0.0661887	0	0	0	0	0	0	0.232111	0.082043	0.0419394	0	0.113881	0.058168	0.194656	0	0	0	0	0	0	0	0.150914	0	0	0	0	0	0.050477	0.0578413
Agrobacterium_tumefaciens	0.260053	0.269407	0.171652	0.0235856	0.447372	0	0.353828	2.64854	0.197238	0	0.741136	0	1.33517	0	0.149731	39.4711	0	0.24339	0.221916	0.0552216	0.556168	1.09741	0.448003	0.26631	0.222374	0.0459429	0.0467275	3.20321	0.899636	3.68023	1.1438	9.83238	0.515473	0	0.0976358	0.600724	0.0415221	1.17002	0.721234	0.26513	0.379596	0.145236	0.0759526	0.0537984	0.113488	4.26535	0.022747	0.256692	0.748891
Agrobacterium_vitis	0	0	0	0.148009	0.0297889	0.084053	0	0.779751	0	0	0	0	0	0.215646	0	0.204689	0	0.0713145	0.23276	0	0.113863	0	0	0	0	0	0	0	0	0	0.115043	0	0	0	0	1.87582	0	0	0	0	0.0691596	0.380748	0	0.337607	0.0812058	0	0	0	0
Agrococcus_lahaulensis	0	0	0	0.0318356	0	0	0	0	0	0	0.42584	0	0	0	0	0	0	0	0	0	0	0.0321175	0	0.166372	0	0	0	0.510168	0	0	0.0537053	0	0	0	0.10047	0.74801	0	0	0	0	0	0	0	0	0	0	0	0.15827	0.419273
Agrococcus_pavilionensis	0	0	0	0	0	0	0	0	0.184949	0	0	0	0	0	0	0	0	0	0	0	0	0	0	0	0	0	0	0	0	0	0	0	0	0	0	0.0305365	0	0	0	0	0	0.408196	0.0255373	0	0	0	0	0.08518	0
Agromyces_italicus	0	0	0	1.94277	0	0	0	0	0	0	0.137227	0	0	0	0	0	0	0	0	0	0.130502	0	0	0	0	0	0	0	0	0.767599	0	1.08176	0	0	0	0	0	0	0	0	0	0	0	0	0	0	0	0.0423693	0
Agromyces_sp._AR33	0	0	0	0	0	0	0	0	0	0.047989	0.0267743	0	0	0	0	0	0	0	0	0	0	0	0	0	0.0381813	0	0	0	0	0	0	0	0	0	0	0.278855	0	0	0	0	0	0	0	0	0	0	0	0.109273	0
Agromyces_sp._Leaf222	0	0	0	0	0	0	0	0	0	0	0	0	0	0	0	0.164802	0	0	0	0	0	0.0727519	0	0	0	0	0	0	0	0	0	0	0	0	0	0	0	0	0	0	0	0	0	0	0	0	0	0	0
Agromyces_sp._NDB4Y10	0	0	0.678135	0	0.110479	0	0	0	0	0	0	0	0	0	0	0.0924226	0	0	0	0	0.369611	0	0	0	0	0	0	0.168332	0	0	0	0	0	0	0	2.42525	0	0	0.0227026	0	0	0	0	0	0	0	0	0	0.107085
Agromyces_sp._Root81	0	0	0.0149408	0.0518883	0	0	0.188105	0	0.2072	0	0.9251	0.149263	0	0	0.055442	0	1.22768	0	1.19614	0	0.58518	0	0.0617935	0.770667	0.234201	0.826059	0	0	0	0.084622	0	0.287149	0	0.0617531	0	0.126739	0	0	0	0	0.478871	0	0.0507223	0	0.170812	0	0.0502004	0.056395	0
Agromyces_sp._Soil535	0	0	0	0	0	0	0	0	0.229929	0	0	0.0773772	0	0	0	0	0	0	0	0	0	0	0	0	0	0	0	0	0	0	0	0	0.137925	0.116288	0	0.181974	0	0	0	0	0	0	0	0	0.0956284	0	0	0.199988	0.154369
Agromyces_subbeticus	0	0	0	0	0	0	0	0	0	0	0	0.0540402	0	0	0	0.0512305	0	0	0	0	0.0383736	0	0	0	0.166821	0	0	0	0	0.146236	0	0.0785597	0.0361407	0	0	0.041109	0	0	0	0.0780339	0.0881171	0	0	0	0	0	0	0	0.0890366
Agropyron_mongolicum	0	0	0	0	0	0	0	0	0	0	0	0	0	0	0	0	0	0	0	0	0	0	0	0	0	0	0	0	0	0	0	0	0	0	0	0	0	0	0	0	0	0	0	0	0	0	0	0	0
Agrostemma_githago	0	0	0.225379	0	0.0642901	0	0	0	0.318263	0	0.656803	0	0	0	0	0.521639	0	0	0	0.0613053	0	0	0.0506218	0	0	0	0.0633593	0	0	0	0	0	0.112557	0	0	0	0.11358	0	0	0	0.0245184	0	0	0	0.0233218	0	0	0	0
Ahrensia_kielensis	0	0	0	0	0	0	0	0	0	0	0	0	0	0	0	0	0	0	0	0	0	0	0	0	0	0	0	0	0	0	0	0	0	0	0	0	0	0	0	0	0	0	0	0	0	0	0	0	0.057009
Ahrensia_marina	0	0	0	0	0	0	0	0	0.0708585	0	0	0	0.0208081	0	0	0	0	0	0	0	0	0	0.0779135	0	0	0	0	0	0	0	0	0	0	0	0	0	0	0.0208094	0	0	0	0	0	0	0	0	0	0	0
Ahrensia_sp._13_GOM-1096m	0	0	0	0	0	0	0	0	0	0	0	0	0	0	0	0	0	0	0	0	0	0	0	0	0	0	0	0	0	0	0	0	0	0	0	0	0	0	0	0	0	0	0	0	0	0	0	0	0
Ahrensia_sp._R2A130	0	0	0	0	0	0	0	0	0	0	0	0	0	0	0	0	0	0	0	0	0	0	0	0	0	0	0	0	0	0	0	0	0	0	0	0	0	0	0	0	0	0	0	0	0	0	0	0	0
Ailuropoda_melanoleuca	0	0	0	0	0	0	0	0	0	0	0	0	0	0	0	0	0	0	0	0	0	0	0	0	0	0	0	0.52504	0	0	0	0	0	0	0	0	0	0	0	0	0	0	0	0	0	0.107359	0	0	0
Akkermansia_muciniphila	3690.64	2.33447	17700.3	4.61523	8.43513	10.9039	47.4475	4.31827	34.9985	5.51968	1.99797	3.93989	3993.77	109.027	2.31663	112.593	18.3102	5.48167	1593.37	7.41525	32.9947	5.24942	2.23687	2.70343	69.7682	108.856	1.95354	60.7329	41309.4	8.33719	7.7246	27.5345	71.8266	3.816	2.35109	2822.7	4.23105	43844.2	5.48082	18.1115	1629.63	3.37316	78.3505	1671.48	818.906	29.8728	14.869	14.8761	598.986
Akkermansia_muciniphila_CAG154	2526.64	7.02808	14173	5.88128	4.56038	2.83358	33.9336	2.05661	4.25519	4.27152	3.12826	6.50573	2721.57	85.6759	1.74179	69.4191	7.99033	4.09515	605.197	3.19599	30.4768	3.7437	2.30682	4.80055	58.1258	74.3118	1.93988	34.2056	28564.9	4.6561	3.60591	13.8745	9.88868	1.85342	0.981983	1281.93	4.49125	29499.6	3.61863	5.23151	1136.66	3.22426	57.3228	1160.38	545.067	1.92728	7.37028	2.23235	276.368
Akkermansia_sp._CAG344	498.382	9.13699	2275.73	6.26935	2.19209	4.6778	12.6249	2.38954	2.09908	2.34935	10.0763	6.56127	509.561	18.6321	1.66373	1011.4	15.8081	3.32148	15183.4	1.25859	10.8899	3.24804	2.38987	4.38846	11.5133	14.5958	7.34744	11.5187	6685.14	3.50372	2.46059	209.838	176.452	4.5433	1.39732	25955.8	6.91562	5956.25	4.55518	3.04476	229.578	6.49576	11.8367	228.453	114.431	2.41104	112.681	4.90685	5413.16
Akkermansia_sp._KLE1605	0	0.0108881	10.6379	0	0.0191571	0	0	0	0	0	0	0.0350212	0	0	0	1.45795	0.154665	0	28.2896	0	0	0	0	0	0	0.278453	0.026035	0	30.2262	0	0	0.535224	0.104552	0	0	75.546	0	39.0484	0.0324015	0	0.762423	0	0	1.45971	0.443001	0	0.30731	0	17.779
Akkermansia_sp._KLE1797	114.31	1.01626	535.497	1.38141	0.110153	6.07006	7.20425	0.64347	7.68796	0.646824	3.64895	0.786887	117.276	4.53754	2.22156	48.9805	0.753958	0.133416	862.834	0.263553	11.5157	0.546855	0.38313	0.18237	2.6273	9.83421	0.47035	10.0558	1841.77	0.407395	0.740725	9.07857	10.4195	1.18541	0.371513	1159.48	1.04053	1715.5	17.8504	0.532327	80.4945	0.102485	6.3996	107.927	36.1285	25.6134	6.59206	13.8533	252.264
Akkermansia_sp._KLE1798	1.86915	0.17346	21.5547	0	0	0	0.0121819	0	0.0564737	0.00776567	0	0.910971	2.52148	0	0	1.98735	0	0	39.9378	0	0.00971415	0	0	0	0	0.17084	0	0	63.7237	0	0.0040331	0.748087	0.282341	0	0	78.3424	0	52.7612	0.0049607	0	0.644132	0.00394832	0.207644	1.31547	0.912653	0	0.328406	0.00396186	17.6322
Albugo_candida	0	0	0	0	0	0	0	0	0	0	0	0	0	0	0	0	0	0	0	0	0	0	0	0	0	0	0	0	0	0	0	0	0	0	0	0	0	0	0	0	0	0	0	0	0	0	0	1.81717	0
Albugo_laibachii	0	0	0	0	0	0	0	0	0	0	0	0	0	0	0	0	0	0	0	0	0	0	0	0	0	0	0	0	0	0	0	0	0	0	0	0	0	0	0	0	0	0	0	0	0	0	0	0	0
Alcaligenes_faecalis	0.033465	0	0	0.606783	0	0	0.0159225	0	0	0.102091	0	0.0585859	0	0	0	0	0	0	0	0	0.187438	0	0.179201	0.468868	1.75985	20.944	234.994	5.36629	0	0	0	0	0.11165	0	0	0.483132	0	0	0	0.412438	0.127018	0	0	0.10297	130.53	0	0	0	0.0782287
Alcaligenes_sp._EGD-AK7	0	0	0	0	0	0	0	0	0	0	0	0	0	0	0	0	0	0	0	0	0	0	0	0	0	0	0	0	0	0	0	0	0	0	0	0	0	0	0	0	0	0	0	0	0	0	0	0	0
Alcaligenes_sp._HPC1271	0	0	0	0	0	0	0	0	0	0	0	0	0	0	0	0	0	0	0	0	0	0	0	0	0	0	0	0	0	0	0	0	0	0	0	0	0	0	0.0618041	0	0.366741	0	0	0	0	0	0	0	0
Alcanivorax_borkumensis	0	2.83181	0.186994	0	0	0	0	0	0	0	0	0	0	0	0	0	0	0	0.0334053	0	0	0	0	0	0	0	0	0	0	0	0	0	0	0	0	0	0	0	0	0	0	0	0	0	0	0	0	0	0
Alcanivorax_dieselolei	2.27877	1.93888	0.404808	0	0.0906721	0	0	0.370237	0.0412692	0.0478934	0.160646	0	0	0	0.0369613	1.59401	0	1.75434	0	0	0.0768243	0	0	0	0	1.61057	0	1.02883	0	0.154864	0.0497469	0	0.967913	0	0.232663	1.64673	0	0	0	0	0	0.127333	0	0	0.0439925	0	0.0799896	1.46627	0
Alcanivorax_hongdengensis	0	0.0521541	0	0	0	0	0	0.251829	0	0	0	0	0	0	0	0	0	0	0	0	0.16407	0	0	0	0	0	0	0.590723	0.12347	0	0	0	0	0	0	0.0585885	0	0	1.6054	0	0	0	0	0	0	0.361324	0	0	0
Alcanivorax_pacificus	0	0.0299709	0	0	0.145889	0	0.390762	0	0	0	0.0859868	0.155036	0	0.122892	0	0	0.0702687	0	0.151609	0	0.0672156	0	0	0	0	0	0	0	0	0	0	0	0.0360589	0	0	0.280509	0	0	2.13398	0	0	0	0	0	0	0	0.172399	0	0
Alcanivorax_sp._19-m-6	0	3.1635	0.301966	0.952144	0	0.98359	0	0	0	0	0.416682	0	0.194209	0.0522456	0	0.040075	0.0101259	9.01578	0.0282568	0	0.542886	0	0.1334	0	1.9426	0	0.114414	0.5473	0	2.88561	1.61116	0	0.533904	0	0	0.620836	4.1635	0	0	0	0	0	1.47622	2.29958	1.2042	0.202343	6.18721	0.0608731	0.117979
Alcanivorax_sp._43B_GOM-46m	0	0	0	0	0	0	0	0	0	0	0	0	0	0	0	0	0	0	0	0	0.0999369	0	0	0	0	0	0	0	0	0	0	0	0	0.128837	0	0	0	0	0	0	0	0	0	0	0	0	0	0	0
Alcanivorax_sp._97CO-5	0	0	0	0	0	0	0	0	0	0	0	0.0546542	0	0	0	0.310876	0	0	0	0	0	0	0	0	0	0	0	0	0	0	0.103622	0	0	0	0	0.225477	0	0	0	0	0	0.050722	0	0	0	0	0	0	0
Alcanivorax_sp._DG881	0	0	0	0	0	0	0	0.0604621	0.087	0	0	0	0	0	0	0.0792194	0	0	0	0	0	0	0	0	0.147713	0	0	0	0	0	0	0	0	0	0	0	0	0	0	0	0.100535	0	0	0	0	0	0	0	0
Alcanivorax_sp._HI0011	0	0	0	0	0	0	0	0.173779	0	0	0	0	0	0	0	0	0	0	0	0	0	0	0	0	0	0	0	0	0	0	0	0	0	0	0	0	0	0	0.406843	0	0	0	0	0	0	0	0	0	0
Alcanivorax_sp._HI0044	0	0	0	0	0	0	0	0	0	0	0	0	0	0	0	0	0	0	0	0	0	0	0	0	0	0	0	0	0	0	0	0	0	0	0	0	0	0	0	0	0	0	0	0	0	0	0	0	0
Alcanivorax_sp._KX64203	0	0	0	0	0	0	0	0.587456	0.271482	0	0	0.454539	0.114253	0	0	0	0.313405	0	0	0	0	0	0	0	0	0.0276242	0.249082	0	0.0811537	0	0	0	0	0	0	0	0	0.330581	0	0	2.0566	0.172169	0	0	0	0	0	0.0301745	0
Alcanivorax_sp._NBRC_102024	0	0.0191987	0	0.183956	0	0	0	0	0.642751	0.162606	0	0	0	0	0	0	0	0	0	0	0.102204	1.23207	0.262887	0	0.0467698	0.199927	0	0	0	0.0833751	0	0.337921	1.67434	0	0	0	0.0233085	0.0378538	0.0461211	0.150344	0.0894131	0	0	1.90968	0.0201856	0.313711	0	0.110504	0.535423
Alcanivorax_sp._Nap_24	0	0.326982	0	0	0.0465413	0	0	0.728905	0	0	0	0	0	0.0615643	0	0	0	0	0	0	0.155744	0	0	0	0	0	0	0	0	0	0	0.0575622	0.166021	0	0	0.0775076	0	0	0	0	0	0	0	0.296573	0	0	0	0	0
Alcanivorax_sp._P2S70	0	0	0	0	0	0	0	0	0	0	0	0	0	0	0	0	0	0	0	0	0	0	0	0	0	0	0	0	0	0	0	0	0	0	0	0.0907407	0	0	0	0	0	0	0	0	0	0	0	0	0
Alcanivorax_sp._PN-3	0	0	0	0	0	0	0	0	0	0	0	0	0	0	0	0	0	0	0	0	0	0	0	0	0	0	0	0	0	0	0	0	0	0	0	0	0	0	0	0	0	0	0	0	0	0	0	0	0
Alcelaphine_herpesvirus_2	0	0	0	0	0	0	0	0	0	0	0	0	0	0	0	0	0	0	0	0	0	0	0	0	0	0	0	0	0	0	0	0	0	0	0	0	0	0	0	0	0	0	0	0	0	0	0	0	0
Algibacter_lectus	0.0579046	0.229985	6.33588	0	0.281723	27.7525	4.03802	0.203889	2.44637	0.0485707	12.5407	0.266198	1.25484	2.48644	0.446616	0.723925	0.772814	17.4704	1.17581	0.00727769	16.2623	1.00152	1.41681	3.93979	1.24386	0.298345	0.0519194	0.786989	0	1.26776	0.0890302	2.433	2.55507	0	0	4.13696	0.153159	4.30659	0.0320968	0.846616	0.823723	0	9.20111	0.156015	0.859992	0	0	0.604232	0.427123
Algibacter_sp._HZ22	2.13304	0	0.222765	0	0.0146736	2.44209	0.380165	0	5.14955	0	0	0	0	0	0.0336339	0	0.179209	0	0	0	0	0	0.230484	0.135369	0	0.090269	0	4.35448	0	0	0.0785313	0.026776	0.0313741	0.660555	0.207639	0.410455	1.07219	0	0.268739	0.210105	0	0	0	0	0	0	0	0	0
Algicola_sagamiensis	0	0.710822	0	0	0	0	0	0	0	0	0	0	0	0	0	0	0.226769	0	0	0	0	0	0	0	0	0	0	0	0	0	0	0.0594809	0	0	0	0.395784	0.165235	0	0	0	0	0	0	0	0	0	0	0	0
Algiphilus_aromaticivorans	0	0	0	0	0	0	0	0	0	0	0	0	1.69313	0.0544057	0	0.14761	0	0	0	0	0.200354	0	0	0	0.122621	0	0	0	0.0621789	0.0665801	0	0	0	0	0	1.54627	0	0.00744767	8.4618	0	0	0	0	0	0.476303	0	0	0.471766	0
Algoriphagus_machipongonensis	0.0611798	0	0	0	0	0	0	0	0	0	0	0.108215	0	0	0	0.157426	0.535572	0	0.0252412	0	0.319747	0	0	0.112857	0.247863	0.157655	0	0.193626	0	0	0	0	0.130106	0	0	0.156922	0	0	0	0	0.199785	0.0648489	0	1.67587	0	0	0	0.125483	0.0615875
Algoriphagus_mannitolivorans	0	0.896423	0.24995	0	0	5.26858	0	0	0.607177	0	0	0	0	0	0	0.719923	0	0	0	0	0	0	0	0	0	0.0884192	0	0	0	0	0	0	12.3836	0	0	0	0	0	0	0	0	0	2.15665	0	2.48298	0.508542	0	0	0
Algoriphagus_marincola	0	0	0.105075	4.27767	0.785443	0	0.619632	0	8.85913	0.074482	0	0	0.0390941	0	0.0294472	0.0227976	0.0224765	0	0.116221	0.100395	0.284656	0	0.500561	0	0.180475	0.164492	0	0.193626	0	0	0	0.0919331	1.70556	0	0	1.27268	0	0.148867	0.219323	0.35346	0	0.117418	4.02812	0.292423	0	0	0.0242635	0.167208	0.455445
Algoriphagus_sp._M8-2	0	0.0488224	2.29429	0	0.0510857	0	1.59336	0	0.90132	0	0	0.0848748	0	0	0	0	0	0	0	0.350977	0	0	0.276951	0	0.0597627	1.74291	0	2.39436	0	0.110656	0.0982657	0	0.136109	0	0	1.1257	0.219342	0	0.347063	0	0.0156576	17.1375	0.0618045	0	0	0	0.0490172	4.38804	0.350459
Algoriphagus_sp._NH1	0	1.56146	3.585	0.39899	0	0.554295	1.65304	0	0.066469	0	0	0.0655851	0	0	0.0249661	0	0	0	0	0.137791	0.197294	0	0	0	0.166985	0	0	3.13035	0.93077	10.6917	0	0.131484	0.0789011	2.44994	0	0.450957	0.262874	0.439212	0.17354	0	0	0.0428913	0	0	0	0	0	0	0
Algoriphagus_terrigena	4.30645	0	4.37117	0	0.012793	0.587984	0.540868	0.0851967	7.95402	0	0	0	0.0488368	0	0	0.446991	0.0280779	0	0	0	0.509104	0.0239446	3.67778	0	0.0873464	0	0.0126077	7.80128	0	0.120364	24.644	0	7.30877	0	0	4.63114	0.0271212	1.69059	1.23375	0.653319	0.237795	0.149529	0	0.590423	0.843764	0	0	0.477705	0
Algoriphagus_vanfongensis	6.64829	1.32008	4.74905	0.0854978	0.0497458	0.50981	1.66195	0	0	0	0	0	1.30686	0	4.18064	0	0.202289	0	0	0	0	0	0.0507173	0	0.0415845	0.287929	0	0	11.027	0.0469249	0.594594	0.0416367	0	0.0151338	0	0	0	0.654178	0	0	0	0	0	0	0	0	0.330866	0	0.155581
Aliagarivorans_marinus	0	0.304532	1.37559	0.605363	0	0	0.522513	0	0	0	0	0	0	0	0	0.0786123	0	0	0	0	0.0399173	0	0	0	0	1.03257	0	0.644307	0	0.159563	0	4.97726	1.51136	0	0.134249	0.0713416	0	0	0.117688	4.8284	6.38391	0.88987	0	0	0.379582	0	3.93236	0.328971	0.244209
Aliagarivorans_taiwanensis	0	0.0466448	3.23113	0	0	0	0	0	0	0	0	0	0	0	0	0	0	0	0	0	0	0	0	0	0	0	0	0	0	0	0	0	0	0	0	0	0	0	0	0	0	0	0	0	0	0	0	0	0
Alicycliphilus_denitrificans	0	0	0	0	0	0	0	0	0	0	0	0.099968	0	0	0	0	0	0	0.109242	0	0	0	0	0.119112	0	0	0.207198	0	0	0	0	0	0	0	0	2.62855	0	0	0	0	0	0	0	0	0	0	0	0	0
Alicycliphilus_sp._B1	0.0796188	1.24192	0.110811	1.63016	21.6985	0.0712116	0.303058	1.21974	0	0.100177	0.0745219	0	0.811119	0.584861	1.00489	0.0569939	0	1.13366	1.33165	0	0	0.0632537	0	1.1103	0.98301	0	0.18691	0.103805	0.396131	0.231366	2.91351	1.66547	0.199225	0	0.194661	1.11611	5.43667	0.483819	0.127986	2.11374	0.867953	1.8336	0	1.81628	0.687993	0.120779	5.3683	1.15845	0.396213
Alicycliphilus_sp._CRZ1	0	0.116544	0	0	0	0	0	0	0	0	0	0	0	0	0.0940244	0	0	0	0	0	0.0406176	0	0	0	0	0	0	1.66088	0	0	0	0	0	0	0	0	0	0	0	0	0	0	0	0	0	0	0	0	0
Alicyclobacillus_acidocaldarius	1.63108	3.90489	7.1348	1.04236	0.181139	1.06817	0.737381	0	2.3053	8.95405	2.23549	0.586394	2.60062	24.1666	0.146348	1.80688	4.18053	1.20957	6.42307	0.632976	4.04902	1.91892	0.253911	3.26601	2.88493	0.523974	1.5842	3.75669	2.04379	3.2019	0.900203	1.63194	2.14191	0.308238	0.604791	4.78379	4.77841	0.307421	0.659625	0.283593	2.05668	11.4527	0.114918	1.61545	3.90055	0.106179	0.345519	2.04232	2.42096
Alicyclobacillus_acidoterrestris	0.707644	0.304031	0.646891	0.0497168	0.221906	0.165451	0.432	0	0.0624616	0	0.930407	1.56012	0.752112	0.0842487	0	2.09901	0.320939	0.114836	0.492998	0.0228203	1.19915	0	0.0652114	0	0.26556	1.67444	0.190371	0.584797	0.247899	0.300142	0.439739	1.64115	5.17169	1.44123	0.333277	0.471197	0.0628237	0	0.326388	0.496636	1.56795	1.72968	0.0107056	0.436445	0.183181	0	0.10497	2.63341	5.12572
Alicyclobacillus_contaminans	0.719698	0.738977	0.378637	0	0	1.87909	4.56194	0.107986	0.0247072	0.387224	17.551	0.224602	1.42625	3.49079	0	1.09044	0.10061	22.2672	0.136975	0	6.68454	0.469787	7.55271	0	0.0803692	10.5327	3.22949	0.524024	0.022895	0.243159	7.72199	0.644697	1.75235	1.43553	0	1.70003	0	0.167315	0.0161496	0.0700097	0.0886523	0.0296699	0	0	7.44464	0	0.0088338	1.27091	15.1033
Alicyclobacillus_disulfidooxidans	0	0	0	0	0	0	0	0	0	0	0	0	0	0	0	0	0	0	0	0	0	0	0	0	0	0	0	0	0	0	0	0	0	0	0	0	0	0	0	0	0	0	0	0	0	0	0	0	0
Alicyclobacillus_ferrooxydans	0.0317417	0.354458	0.243922	0.160569	0.0832635	0.699168	0.0625906	0.0640014	0.827066	0.119791	0.205617	1.56251	0.450442	0	0	1.36722	0	0.0312663	3.47385	0.133599	4.04506	0.402823	0.435311	0.193932	1.63421	2.42905	0.0462457	1.55414	2.16428	2.62042	0.233035	2.03907	0.428599	0.345242	0	1.89527	0	0	1.25881	3.25194	1.64711	2.98196	1.51974	0.818159	2.35981	0.494657	0.0828849	2.18927	4.71081
Alicyclobacillus_herbarius	0.372509	0.0943033	0.509357	0.0245876	0	0	0.148396	0	0	2.24202	1.16332	0.295721	0.968383	0.127606	0.0880192	3.06024	0.44663	0.0409922	0.0902709	0	0.69111	0.0434568	0	3.56116	0.154504	0.0978583	0	0.122719	0	0.660681	0	2.82001	0.227365	0.0419073	0	1.31364	0.303732	0.423783	0.211459	0.984524	1.07174	0.333477	0	0.0739728	0.33837	0	0.0577703	0.658911	0.329401
Alicyclobacillus_hesperidum	0.165934	3.0237	0.128684	0.0485407	0.0489434	0.165395	0	0	0	0.053074	0.478335	0	0.151141	0	0.0518651	1.21617	0	0.393611	0	0	0.664191	0	0	0	0.164549	0	0	0	0	0	0	0.285377	13.8439	0	0.10047	1.25075	0	0.0998853	0.264229	0.128462	0.172441	0.181476	0	0	0	0	0	2.8003	0.594366
Alicyclobacillus_macrosporangiidus	0.116991	0.137022	1.2053	0.314611	0.730152	0.697135	1.55562	0	1.46557	0.387436	1.05002	0.468094	0.650135	0	4.14515	2.65858	0	0	0.159087	0	3.8182	0.667685	0.112842	0.0331462	0.781251	0.616965	0	1.65432	0.877735	0.928667	0.883397	2.56094	0.757372	0.317237	0.478591	2.69258	1.70609	0	1.27432	0.107135	0.494262	2.28648	0.148414	0.0893247	0.0970676	0.187012	0.570255	2.0576	3.5187
Alicyclobacillus_pomorum	0	0	0	0	0	0	0	0	0.7006	0	0.0348867	0.887532	0	0	0.099248	0.248396	0	0	0	0.0524205	1.4609	0	0	0.27637	0.5749	0	0	1.12657	0.0965683	0.95961	0	0	0	0.0986688	0	0.468856	0	0	0	0.0654206	0	0.0716951	0	0.330881	0	0	0	0.235317	0.164912
Alicyclobacillus_sendaiensis	0.0345543	0.0416577	0.108848	0.0196444	0	0.0618111	0	0	0.0493064	0.203176	1.25225	3.34243	0	0.164616	0.140217	1.41674	0.0765103	0.16422	0	0.0995508	0.731358	0.689435	0	0.272886	0.8388	0.0643509	0	1.39599	0	0.373084	0.346847	0.767368	0.115284	0.773057	0	1.73352	0	0	0.130924	0.0972675	0.145662	0.105607	0	0	0.174741	0	0.0438497	0.659086	0.561713
Alicyclobacillus_sp._A4	0	0	0	0.0444319	0	0	0	0	0	0	0	0	0	0	0	0	0	0	0	0	0	0	0	0	0	0.0442096	0	0	0	0	0	0.0983543	0	0	0	0	0	0	0	0	0.128586	0	0	0	0	0	0	0.0965821	0
Alicyclobacillus_tengchongensis	0.0379137	0.0567734	0.373302	0	0	0	0.105718	0	0	0	0.459907	0.165471	0	0.520723	0	0.26392	1.41961	0	0	0	0.0744872	0	0	0.0944605	0	0.268428	0	0.129307	9.18305	0.755153	0.058622	0.926485	0.0280599	0.0491989	0.486654	0.545469	1.89931	0.132705	0.0839252	0	0	0.482946	0	0	0.720755	0.107359	0	1.93892	0.231703
Aliiglaciecola_lipolytica	0	0	0	0	0.470869	0	0.142058	0	3.57849	0	0.0709733	0	0.593858	0	0	0	0	0.0378835	4.06233	0	0	0.157044	0	0	0	0.116971	0.154684	1.97724	0	0.559005	0.52027	0	0	0.370518	0	0.153946	2.42078	0	0	0	0	0	0.265834	0	0	0	0	0	0
Aliihoeflea_sp._2WW	0	0	0	0.137631	0.508832	0.120698	0	0	0	0	0	0.04399	0	0	0	0	0	0	0	0	0.0194012	0	0	0	0	0	0.0211198	3.16693	0.0377418	0	17.6833	0.227528	0	0	0	2.83629	0.0908637	0	0	0.282267	0	0.234351	0	0	0	0	0	0	0
Aliivibrio_fischeri	0	16.7228	5.30899	0	0	0	0	0.807402	0	0	0	0.125686	0	6.38023	0.103563	0.968706	0	0	0.282681	0	0.215711	0	0.275694	0.716957	15.171	0.0730145	0.67738	0.19164	0.205115	0	0.045924	0.658112	0	0	1.09047	0	0	12.3343	0.0572004	0.14205	3.78794	0.0899812	0	0.232753	0	0	0.156539	0.41275	0.852071
Aliivibrio_logei	0	0	0	0	0	0	0	0	0	0	0	0	0	0	0	0	0	0	0	0	0	0	0	0	0	0	0	0	0	0	0	0	0	0	0	0	0	0	0	0	0	0	0	0	0	0.0582066	0	0	0
Aliivibrio_wodanis	0	1.1015	0.114915	0.116648	0	0	0.399082	0.264056	0.0339864	0	0	0	0	0	0	0.101323	0	0.245357	0.0386454	0	0.0974458	0.755478	1.67052	0	0.0314878	0.16937	0	2.03759	0.163073	0	0.0259325	0.0713489	0	0.0442182	0	0.229504	11.9042	0.036804	0	0.079377	0	0	0.332794	0	0.0623088	0.0545892	0	0	0
Alishewanella_aestuarii	0	0	0	0	0	0	0	0	0	0	0	0	0	0	0	0	0	0	0	0	0	0	0	0	0	0.0741204	0	0	0	0	0	0	0.157802	0	0	0	0	0	0	0	0	0	0	0	0	0	0	0	0
Alishewanella_agri	0	0	0.668145	0	0	0	0.395292	0	0	0.370335	0	0	4.80838	0.514037	0.0880996	0	0	0	1.165	0	0	0	0	0	0	2.72756	0	0	0	0	0	0	0	0	0	0	0.474198	0	0	0	0.094484	0.0446539	0	0.0235091	0	0	0	0.327091	0.664914
Alishewanella_jeotgali	0	0	0	0	2.04661	0	0	0	0	0	0	0	0	0	0	0	0	0	0	0	0	0	0	0	0.201549	0	0	0.219822	0	0.163317	0	0	0	0	0	0	0	0	0	0	0	0	0	0	0	0.195857	0	0	0
Alishewanella_sp._WH16-1	0	0	0	0	0	0	0	0	0	0	0	0	0	0	0	0	0	0	0	0	0	0	0	0	0	0	0	0	0	0	0	0	0	0	0	0	0	0	0	0	0	0	0	0	0	0	0	0	0
Alistipes_finegoldii	2759.53	17504	3556.48	1458.36	1054.48	3062.13	6442.41	348.1	1455.53	1107.47	21613.4	137.383	1483.06	1095.59	359.346	1372.2	96.262	706.68	266.79	19.8901	5530.25	339.444	4252.95	213.633	4329.39	959.692	538.91	31050.2	9073.52	100.09	22310.2	2810.96	7239.89	120493	1289.37	11685.3	362.403	16292	810.151	3214.81	4384.88	27.7596	6832.71	26438.9	1161.06	19.6391	264.885	1787.94	152.656
Alistipes_finegoldii_CAG68	649.61	905.312	179.487	55.0253	8.75709	153.943	2339.63	13.9039	539.083	215.314	265.842	70.1101	107.017	45.374	11.3138	517.34	17.7514	49.4361	11.973	18.8163	806.162	52.1979	103.156	26.7847	49.6351	26.0393	70.4649	133.211	57.8506	8.52369	107.51	110.142	114.565	563.13	16.642	3469.19	37.1418	1817.01	39.0137	62.2749	538.77	5.42734	1587.02	187.061	169.896	2.37837	3.69549	369.893	4.9102
Alistipes_indistinctus	1041.77	58.2022	277.876	19.9324	2.18048	7.04823	473.447	27.9179	51.373	10.157	343.99	48.2798	47.3901	7.30855	28.2051	39.0304	14.2395	19.1682	432.9	4.39559	3761.97	3.31481	168.456	6.77612	893.414	97.034	1485.37	142.509	43.919	7.96022	8.69866	726.961	202.498	720.63	86.8383	181.852	372.706	1639.2	28.3564	26.5982	262.556	6.01386	939.488	19.9261	144.728	1.75108	4.50548	450.26	32.5389
Alistipes_inops	20.1367	199.377	728.417	90.0759	20.4435	25.2696	215.38	17.5589	307.473	194.865	100.841	2.22125	73.6865	6.31875	10.7661	18.1421	5.21701	87.3942	41.715	1.3877	53.99	33.5956	51.0055	3.13794	71.0794	112.555	3.35186	137.756	2283.35	3.6703	32.7753	259.32	18.1451	10.9006	1.38947	255.396	14.0165	216.948	4.23867	70.76	88.1905	2.85789	11.2373	15.074	73.0307	0.350233	0.152676	24.9616	7.8956
Alistipes_obesi	3958.6	458.07	6196.45	149.893	104.749	193.616	493.598	24.8656	49.0002	246.359	5505.3	46.0159	191.534	113.055	563.516	136.388	7.32595	108.074	120.306	17.4383	6159.24	38.2653	122.707	16.6685	405.26	87.2685	283.907	259.577	63.2267	26.2358	3454.05	1343.31	57.8295	4394.33	9.74393	14177.9	573.322	342.077	101.819	264.191	1867.36	3.98196	76.3514	156.207	188.445	3.14893	7.58285	1447.82	118.86
Alistipes_onderdonkii	491.726	2603.73	1065.58	350.864	172.037	743.151	742.326	93.653	112.805	176.297	4267.41	134.121	315.678	331.043	149.26	110.707	19.4396	120.889	59.8222	0.988212	1228.41	161.907	734.998	93.9968	805.144	313.9	72.2622	4750.03	1540.05	13.5726	3635.96	699.773	1227.09	23798	349.102	1163.67	77.3567	2189.16	465.82	628.573	678.507	6.52953	650.725	3885.8	410.806	22.8732	45.9867	244.578	34.1485
Alistipes_putredinis	855.194	54240.3	17169.6	11669.1	2101.66	1050.73	23660.4	388.971	4146.72	29436.8	8979.09	522.43	13252.2	143.198	477.85	4762.4	73.3975	14408.1	5451.29	92.4365	9725.07	8154.38	12100.9	122.842	6513.29	21451.7	291.273	24746.2	194.09	304.858	425.437	30429.9	210.848	2892.8	64.1715	56508.6	900.345	24932.3	268.42	8445.41	24566.1	80.0381	168.166	293.02	16883.3	196.507	46.3397	5775.97	565.062
Alistipes_putredinis_CAG67	118.065	13128.2	5651.32	3089.63	493.749	523.612	7319.55	18.2751	1030.21	7005.31	2825.24	82.8463	3590.48	17.7309	125.849	1350.06	6.07282	3144.7	1887.82	41.3718	2291.55	1595.61	2881.56	15.8936	1679.18	4956.79	76.5122	4821.83	31.7132	17.2864	92.1123	9861.63	239.003	84.992	30.7567	13171.8	234.189	5646.29	14.5229	2847.83	5506.56	24.5364	25.2405	90.64	3969.31	13.1442	16.6539	1358.69	138.832
Alistipes_senegalensis	1993.98	750.63	1880.94	676.833	69.777	2009.6	1461.26	469.528	183.474	184.854	2516.51	272.852	1186.4	838.823	125.901	255.989	127.451	131.763	76.5595	3.91269	4145.42	71.2912	341.632	117.817	531.285	707.914	49.6937	1013.29	207.257	296.277	543.621	2198.89	570.856	2618.5	73.4312	5266.59	139.584	1160.84	1710.72	384.545	689.182	68.9873	197.124	1343.39	455.013	23.5142	30.1016	467.883	47.0995
Alistipes_shahii	32659.5	918.384	26067.1	7905.79	540.379	20074.5	14249.9	214.66	275.288	595.475	23228.2	79.9039	10898.9	14566.3	248.07	2640.91	99.2928	217.563	164.044	66.0504	20829.9	99.9071	1058.79	43.0276	2830.16	6216.86	41.1607	2307.38	264.622	48.8785	838.633	14108.1	4529.26	3675.26	91.7352	11502.2	1544.54	7500.46	4571.36	2072.65	5094.29	16.8732	375.319	4955.23	3059.46	40.862	112.418	5117.36	60.0717
Alistipes_sp._AL-1	201.695	2018.51	371.519	130.692	125.308	300.79	301.375	61.0658	40.9197	70.1159	3497.46	22.9178	89.5483	68.4336	49.191	42.3196	15.6956	58.2075	18.0613	6.93828	508.563	48.7499	515.717	10.8639	520.739	59.902	54.6213	3825.52	1294.72	9.77082	2954.66	270.056	899.477	28449.4	149.842	646.947	31.6616	1716.69	122.618	582.133	383.081	1.98142	522.905	3453.77	122.724	2.11226	42.1156	130.522	23.8635
Alistipes_sp._CAG157	5.96347	2.02956	10.4516	19.962	0.459903	6.66166	1.48924	0.996772	143.508	1.04558	4.60254	0.0373807	0.72462	0.364828	0.719207	0.330312	0	0.631819	1.39604	0.0429392	7.10566	0.214469	10.799	1.57544	2.90902	5.46945	0.452774	1.33112	1105.28	2.02544	19.0358	11.9883	1.16333	10.4186	2.03563	26.0008	1.01691	15.2592	1.0579	2.23598	4.52702	1.56633	3.605	4.31022	0.733953	0.209248	0.208941	3.50373	2.75569
Alistipes_sp._CAG268	228.765	312.528	390.714	117.301	13.5921	235.835	392.842	19.0497	15.7877	78.3437	513.629	11.381	148.444	82.4517	12.6432	81.7686	2.58064	97.6751	67.1723	0.11503	217.952	51.0874	97.1963	5.48741	41.301	202.492	4.94925	47.2925	12.2709	13.5474	109.944	450.956	51.0018	211.369	0.918707	511.813	17.6725	467.804	42.832	56.5255	133.924	1.15736	43.7276	180.738	143.013	5.40492	0.985504	61.212	6.85114
Alistipes_sp._CAG29	217.756	5035.98	352.944	163.338	358.999	441.901	233.692	108.142	62.6326	112.436	9388.3	16.419	129.833	119.932	213.999	54.1221	20.0059	68.0399	16.0897	24.1859	1038.25	27.4083	1437.22	18.8149	1333.5	110.605	149.26	10259.5	3442.29	32.0749	8417.38	440.746	2297.34	60559.8	414.876	499.396	62.7385	4318.69	149.032	1373.06	901.675	4.71908	1421.28	8310.17	151.502	6.07789	87.7246	166.392	59.3404
Alistipes_sp._CAG435	3.66714	17.6826	79.4663	6.07317	1.46611	12.9844	31.3462	1.48663	18.3697	1.20559	0.79944	0.829113	60.8695	7.80438	171.501	0.813881	1.02127	6.73697	4.98234	0.0447927	57.5418	3.77453	15.9896	2.44751	19.0877	16.298	0.534089	23.6429	1.35384	33.3718	10.4004	30.2343	6.96703	3.83558	116.755	81.9179	2.81145	15.2369	6427.13	3.92967	11.3376	1.26284	27.8345	5.18556	2.92796	0.922653	0.241092	81.5833	2.70181
Alistipes_sp._CAG514	1.57801	19.6566	0.00832123	0.362853	0	15.789	6.78235	15.5209	1.02045	10.2288	6.1074	10.1828	0.245142	0.0434572	277.75	0.957788	0.914606	0.544348	1.24445	0.592259	85.9438	0.0601366	35.5237	0.628554	15.2224	0.537989	0.0130478	0.820758	2.02946	0.312117	22.0258	3.67942	6.43959	39.1054	394.802	5.92072	0.312711	9.01072	1305.19	1.72361	106.69	0.681064	3.92441	1.37338	5.13692	0.143145	2.74906	82.0385	0.00991772
Alistipes_sp._CAG53	14737	142.347	12746.5	3252.74	206.732	8655.87	6801.7	60.6811	47.4022	64.8419	9781.28	25.8522	4661.2	7068.41	100.536	1125.27	23.2598	30.7217	23.7857	16.2913	8851.56	19.9212	363.168	8.31674	1288.92	2846	10.2454	697.104	70.9387	13.1946	109.683	6396.71	1826.4	1247.46	25.2886	5090.21	720.637	3061.69	1934.78	893.338	2097.69	4.8839	94.9289	1604.75	1278.77	2.66469	19.8564	2155.58	19.0257
Alistipes_sp._CAG831	2.76369	30.5494	14.2949	46.7593	1.54216	24.5368	18.6606	1.93861	4.38586	18.618	12.883	0.264759	9.89638	2.78324	374.341	2.68189	2.59669	17.092	4.57478	5.84642	129.957	8.3765	0.173967	8.54297	22.3291	4.56997	0.547648	10.0459	9.30111	38.5594	5.50413	27.489	13.3637	77.9828	20.7736	20.089	3.51259	50.126	231.221	16.0768	11.8881	1.48965	59.5459	7.21495	5.55321	0.748049	0.0704425	11.831	3.67211
Alistipes_sp._HGB5	1056.61	1481.97	758.27	262.107	41.3608	679.38	3423.18	28.4995	707.028	343.794	1425.69	39.9169	274.606	212.07	66.1443	636.615	41.3772	118.432	40.1463	27.7803	1479.29	47.7512	224.995	25.3483	314.872	288.485	102.822	571.292	242.82	29.9928	914.482	508.241	516.618	4512.87	67.6457	5214.34	48.1018	2497.62	188.551	137.884	823.288	13.4937	1915.05	914.411	219.164	177.149	31.0838	671.689	33.2222
Alistipes_sp._ZOR0009	6.7463	0.600625	2.52064	2.99276	0.425111	17.8656	12.5255	1.82845	14.4803	0.0748988	1.67157	0.512446	25.4707	0	0.0504018	0.778452	1.1672	0.0497221	2.14686	0.195514	3.07235	0.0451141	0.274166	5.43433	0.212331	0.821659	0.0111091	17.7679	0.102681	0.48134	0	6.55282	15.2527	5.8275	0.185116	4.18164	0.0477946	19.7346	3.18603	0.471144	0.444751	0.100845	43.042	3.53289	1.61346	0	0.0175823	0.187083	0.0782679
Alistipes_timonensis	1471.54	115.331	1057.83	666.741	28.2536	810.109	759.218	508.84	31.1178	722.631	962.555	6.1637	417.505	581.312	53.708	272.866	163.509	53.8527	37.4529	24.2718	1530.59	156.598	390.307	5.9366	190.888	686	63.2055	274.316	36.044	15.0955	149.899	743.136	196.768	384.403	33.3042	2185.68	84.3137	481.416	391.038	123.381	699.282	3.416	69.1007	796.314	160.025	1.15884	2.29226	245.981	8.52204
Aliterella_atlantica	0.0536756	0	0	0.0211343	0	0	0	0.0275926	0	0	0	0	0	0.0221398	0	0	0	0	0.029091	0	0	0	0	0	0	0	0	0	0	0.0291944	0.0262597	0	0	0.0564933	0	0	0	0	0	0	0	0.338548	0.0232011	0	0	0	0	0	0
Alkalibacillus_haloalkaliphilus	8.35952	0.0865018	0.282722	0	0.370446	0.0411826	0.859428	0	0.449968	0	0	0	0.664307	0	0	0.171605	0.376086	0	1.33245	0	0.211043	0.267269	0	0	0.376275	0.139937	0.073298	0.750626	0	0	0	1.01978	0	0	0.600401	0.283307	0.0623367	0	0	0.114749	0.0672832	0.339575	0.0517939	0	0.313046	0	0.102603	0.545054	1.42148
Alkalibacterium_sp._AK22	5.51722	0	0.0588378	0	0.148073	0	0.443499	0	0	0	0.0449378	0.284719	0	0	0	0.203819	0.358074	0.107939	0	0	0.560618	0	0.0473242	0.0510901	0.518504	0.0660544	0	0.101273	0	0.938256	0.87933	0.0957165	0	1.22811	0	0.0531481	0	0	7.89856	0	0.066425	0.036059	0	0.201902	0	0	0	0.597669	0.0398204
Alkaliflexus_imshenetskii	8.28606	2.25034	0.452031	0.221647	0.0167466	4.7765	5.88574	0.649462	0.664971	0.792084	0.0789636	0.159132	0.635826	0.210777	0.611751	0.881405	0.698507	0.131675	2.1065	0.0591337	3.56201	1.35584	2.48874	0.603784	1.6521	0.375372	0	9.84801	0.849829	3.46755	0	2.31356	1.22879	10.4827	0	8.9817	0	22.5282	0.654135	0.113219	0.550158	0.0315357	0.863385	2.0488	0.272036	0.0853183	0.366556	0.716727	0.00910834
Alkalilimnicola_ehrlichii	0	0	0.157365	0	0	0.0314169	0	0	0	0	0	0.291757	0	0	0	0	0	0.309885	0	0	3.28786	0.389254	0	0	0.35843	5.5871	0	0	0	22.6981	0	0	0	0.157091	0	2.26974	0	0	0	0	0	0	0	10.7891	0	0	0	0	0
Alkaliphilus_metalliredigens	4.18436	12.0707	27.8978	5.94674	3.77843	7.23833	8.54715	3.03575	10.0874	11.1941	10.5922	12.4813	25.8615	10.6823	132.542	37.5008	7.61546	4.90106	9.48033	1.13054	14.9766	4.2916	4.62551	20.977	12.4372	7.72671	9.93894	20.2153	4.20789	15.1095	4.66235	28.1185	21.2485	4.29197	8.96296	20.3208	12.2138	41.3182	6.29112	19.3089	23.5042	28.9933	11.7666	26.1827	9.88399	14.1715	6.15483	20.1761	38.2582
Alkaliphilus_oremlandii	13.4489	24.1669	9.28711	3.64079	2.23589	8.00392	14.0379	3.34582	7.1509	6.66894	42.1976	7.21173	17.3943	6.01696	12.1699	16.7927	14.0021	11.0299	24.0892	0.682856	18.2227	7.87814	1.93431	10.8064	29.8347	16.7789	42.6042	21.6488	6.84254	29.0712	7.46244	23.8246	15.9965	19.9091	1.15178	33.9876	5.72882	11.8139	1.65663	7.28788	21.453	6.05341	5.01361	11.7895	10.8161	2.80337	39.5542	12.7131	27.2903
Alkaliphilus_transvaalensis	9.75121	14.262	6.43506	2.29609	15.8484	0.715753	2.65013	1.35262	5.4424	1.81197	28.8892	5.86085	10.4039	1.88381	2.03336	26.6906	8.75442	6.86861	4.09929	0.403769	23.4213	11.3134	9.94029	1.541	12.4786	3.5336	0.894743	8.63984	12.0702	11.0329	1.58338	19.7063	1.03026	16.5875	5.03821	18.6852	2.22216	7.58414	2.14728	21.693	16.4525	2.9267	3.93234	7.09784	21.2658	0.203498	0.238872	6.62364	7.51585
Alkanindiges_illinoisensis	0	0	0	0	0.134667	0.0549543	0.0441246	0	0.0241511	0	0	0	0	0.0677009	0	0	0.304587	0	0.0599955	0	0	0	0	0	0	0	0	0	0.125838	0	0	0	0	0	0	0	0	0	0	0	1.08156	0.0192201	0	0	0	0	0	0	0.0509599
Alligator_mississippiensis	0	0	0	0	0	0	0	0	0	0	0	0	0.117579	0	0	0	0	0	0	0	0	0	0	0	0	0	0	0	0	0	0	0	0	0	0	0	0	0	0	0	0	0	0	0	0	0	0	0	0
Allium_cepa	0	0	0	0	0	0	0	0	0	0	0.133472	0	0	0	0	0.167835	0	0	0	0	0.0426111	0	0	0	0	0	0	0	0	0	0	0	0	0	0	0	0.0664582	0	0	0	0	0	0	0	0	0	0.13397	0	0
Alloactinosynnema_sp._L-07	0	0	0	0	0	0	0	0	0	0	0	0.460491	0	0.0606772	0	0	0	0	0	0	0	0	0	0	0	0	0	0	0	0.606606	0	0.0424864	0	0.0456847	0	0.390761	0	0	0	0.192158	0	0	0	0	0	0	0	0	0
Allobaculum_stercoricanis	9.63779	40.3423	23.6299	6.12525	4.81242	3.86201	7.23348	2.3657	10.0326	29.8224	17.0427	13.9237	12.3672	75.2861	19.1858	27.9438	18.6316	18.2486	29.5516	3.15114	60.8898	14.9394	13.9886	13.1718	67.1233	36.6471	18.073	18.1878	26.1048	9.67491	10.0845	22.1808	71.4629	23.6059	12.3389	88.7488	61.4412	28.7381	9.46653	17.1778	36.6798	93.5864	13.83	86.4029	11.0867	33.1162	81.9606	102.186	28.3626
Allochromatium_vinosum	0	0	0	0	0.0985224	0	0	0.665084	0	0	0	0	0	0	0.115394	0	0	0	4.23647	0	0.249543	0	0	2.81519	0.383063	0	0	5.63256	0	0.144873	0	0	0	0.183362	0	0	0	0.012307	0	0.36723	0	0	0	0.0410566	0	0	0	0.0269877	0
Allofustis_seminis	0.146345	0.797798	1.28176	1.61699	0.497103	0.0657313	1.32764	3.3327	3.02776	0.862357	1.7155	0.232148	1.6637	0.592245	0.0884226	2.80031	0.135488	0.0515106	0.0775162	0	2.1404	0.0774535	2.88492	2.57066	1.07216	0.853724	0.188157	1.10092	5.73263	1.08093	2.48226	4.96233	0.997897	0.409669	0.249797	4.76527	4.18364	4.9902	2.4603	0.62576	2.86835	2.36948	0.256711	0.833771	0	1.24783	0.460465	1.11401	4.16692
Alloiococcus_otitis	0	0.203814	0.411444	0	0	0.0528581	0.0640262	0.0825175	0	0	0	0	0	0.0681391	0	0.513207	0	0	0	0	0.755842	0	0	0	0	0	0	0	0	0	0.080558	0.105395	0	0.0630577	0	0.215465	0.161786	0	0	0	0.267062	0.409137	0	0	0	0	0	0.0801694	0
Allokutzneria_albata	0	0	0.0388811	0	0.0822319	0	0	0.0708248	0.0389171	0.032446	0.079395	0.133764	0.0986067	0.426628	0	0.301339	0	0.125614	0.127671	0	0.271374	0.133166	0	0	0	0.0437787	0	0.268969	0	0	0.177416	0.0419161	0.0322632	0	0	0.848379	0.0325564	0.0452696	0	0	0.394537	0.688537	0	0	0	0	0.361554	0.29995	1.51527
Allomyces_macrogynus	0	0	0	0	0	0	0	0	0	0	0	0	0	0	0	0	0	0	0	0	0	0	0	0	0	0	0	0	0	0	0	0	0	0	0	0	0	0	0	0	0	0	0	0	0	0	0	0	0
Alloprevotella_rava	3.84078	16.4048	3.58887	0	0.141448	18.9285	0	5.95371	0	7.87069	0.432608	10.3046	0	0.0541259	8.02115	0.900024	0.98717	1.35752	2.364	0.996303	10.9493	7.10679	0.420627	3.0826	23.1213	0	0.108691	0.126301	0.255158	5.00661	0	0.766152	1.2005	0.504717	0.0841313	2.7031	0.374691	19.0481	111.816	0	0.188986	0.525443	13.4835	0.685285	1.43779	1.29017	0.050549	79.7287	0.1004
Alloprevotella_tannerae	30.6924	8.91658	24.6351	163.809	1.441	10.236	37.9634	3.17852	18.8267	34.7888	16.7274	49.4965	20.6323	15.2705	7.71312	1.02538	29.5321	23.0212	5.02025	1.86822	22.4464	76.7268	27.676	2.31566	9.8876	5.77475	0.443435	30.5183	8.40156	7.5293	24.9417	24.1163	21.6688	17.3125	25.8987	8.59696	5.40869	8.00366	90.0402	11.309	10.8292	0.277287	14.0199	11.5333	27.7514	15.0143	0.928541	53.2117	1.03425
Allosalinactinospora_lopnorensis	0	0	0	0	0	0	0	0	0	0	0	0	0	0	0	0	0	0	0	0	0.103666	0	0	0	0	0	0	0	0	0	0	0	0.067534	0	0	0.0630571	0	0	0	0	0	0	0	0	0	0	0	0	0
Alloscardovia_criceti	1.99202	8.35239	5.35853	0.625737	0.87559	0.284059	2.83787	0	0.168347	0.0751009	4.33944	0.304272	0.115002	0.614753	1.22511	1.95383	0.668178	0.300154	1.70909	0.27762	14.598	2.86996	0.122836	1.93405	2.70758	2.22221	16.1861	2.90347	0.0953257	1.30754	0.73904	1.83053	19.4667	0.891862	1.01494	35.8275	8.561	7.98859	0.693885	0.521867	1.3141	39.812	0.0812678	1.91293	1.15992	11.9493	0.425793	9.46438	0.474581
Alloscardovia_omnicolens	1.50621	1.15151	7.5906	0	0.369986	0.0654819	6.58407	0	0.0575556	0.0432031	11.5892	0.375921	0	0.0723793	0.303993	8.50417	0.122888	7.80947	3.11467	0.166299	7.30635	0.0581643	0	16.0628	1.12476	0.398788	0.510794	2.40294	0.808377	0.195639	0.0637879	0.544982	0.277131	4.73593	1.07588	26.2149	0.358329	0	0.593263	15.3855	0.103082	1.3764	1.0708	1.54521	0	0.0421934	0.0588603	0.271988	23.0242
Allosyncarpia_ternata	0	0	0	0	0	0	0	0	0.258012	0	0	0	0	0	0	0.156625	0	0	0	0	0	0	0	0	0	0	0	0	0	0	0	0	0	0	0	0	0	0	0	0	0	0	0	0	0	0	0	0	0
Alphaproteobacteria_bacterium_BRH_c36	0	0	0	0	0	0	0	0	0	0	0.230282	0	0	0	0	0	0	0	0	0	0	0	0	0	0	0	0	0	0	3.16012	0	0	0	0	0	0	0	0	0	0	0	0	0	0	0	0	0	0	0
Altererythrobacter_epoxidivorans	0	0	0	0	0	0	0	0	0	0	0	0	0	0	0	0	0	0	0	0	0	0	0	0	0	0	0	0	0	0	0	0	0	0	0	0	0	0	0	0	0	0	0	0	0	0	0	0	0
Altererythrobacter_marensis	0	0.191433	0	0	0.131553	0	0	0	0	0	0	0.0526596	0	0	0	0	0	0	0	0	0	0.0554047	0.0258961	0	0.0465422	0.0865452	0.194473	0.0360017	0.274773	0.0267475	0	0.0722023	0	0	0	0.064515	0	0.0223731	0	0	0.0250853	0.475874	0	0	0	3.74204	0	0.0596882	0.384418
Altererythrobacter_sp._Root672	0	0	0	0	0	0	0	0	0	0	0	0	0	0	0	0	0	0	0.033619	0	0	0	0	0	0	0	0	0	0	0	0	0	0	0	0	0	0	0	0	0	0.751303	0.295392	0	0	0	0	0	0	0
Altererythrobacter_troitsensis	0	0	0	0	0	0	0	0	0	0	0	0	0	0.112293	0	0	0	0	0	0	0	0	0	0	0	0	0	0	0	0	0	0	0	0	0	0	0	0	0	0	0	0	0	0	0	0.0700166	0	0	0.253576
Alteromonadaceae_bacterium_Bs12	1.60312	0	0.0914954	0.0597127	0.0747412	0.938962	0.0749318	0	0	0.128662	0.0941329	0.118918	0	0.182327	0	0.0236653	0	0.677661	0.0609108	0	0.0611051	0	0	0.265655	0	2.74068	3.94648	0.21042	0.0897183	1.54696	0	0	0.245831	0.0882186	0	0	0	0	0	0.0676217	0.0670599	0.406272	0	1.4595	0	0.142793	0	0	0.381892
Alteromonadales_bacterium_TW-7	0	0	0	0	0	0	0	0	0	0	0	0	0	0	0	0	0	0	0	0	0	0	0	0	0	0	0	0	0	0	0	0	0	0	0	0	0	0	0	0	0	0	0	0	0	0	0	0	0
Alteromonas_australica	0.0860743	0.179015	0	0	0	0	0	0	0	0	0	0	0	0	0	0	0	0	0	0	0	0	0	0	0	0.202329	0	0	0	0.0492268	0	0	0.0695984	0	0	0	0	0.697397	0.645695	0	0	0	0	4.25177	0	0	0	0.368346	1.81365
Alteromonas_macleodii	0	0.039901	0	0	0.137486	0.94704	0	0	0	0.147049	0.0906348	0	0	0	0.146833	0	0	0	0.570384	0.165665	0.0407766	0	0	0	0	0.036637	0	0.0847388	0.101482	0	0	0.202378	0	0.316887	0	0.553028	0	0	0	0.346454	0	0	0	0	0.0363164	0	0.473691	0	0.401567
Alteromonas_marina	0	0	0	0	0	0.284846	0	0	0	0	0	0	0	0	0	0	0	0	0	0	0	0	0	0	0	0	0	0	0	0	0	0	0	0	0	0	0	0	0	0	0	0	0	0	0	0	0	0	0
Alteromonas_mediterranea	0.0758274	0	0	0	0	0	0	0	0	0	0	0	0	0	0	0	0.321712	0	2.0897	0	0	0	0.0239574	0.55102	0	0	0	0.0684429	0	0	0	0.594809	0.275189	0	0	0.12384	0	0	0	0	0	0.0341453	0	0	0	0.147892	0	0	0
Alteromonas_phage_vB_AmaP_AD45-P	0	0	0	0	0	0	0	0	0	0	0	0	0	0	0	0	0	0	0	0	1.16572	0	0	0	0	0	0	0	0	0	0	0	0	0	0	0	0	0	0	0	0	0	0	0	0	0	0	0	0
Alteromonas_sp._ALT199	0	0	0	0	0	0	0	0	0	0.0241391	0	0	0	0	0	0	0	0	0	0	0	0	0	0	0	0	0	0	0	3.01054	0	0	0	0	0	0	0	0	0	0	0	0	0	0	0	0	0	0	0
Alteromonas_sp._Nap_26	0	0	0.402232	0.374851	0.471955	0	3.00901	2.77036	1.20283	0.0570403	0.954729	0	0.358107	0	0	0.024339	0.0864145	0	0.0280557	0	0.09887	0	0	0	0.0226914	0	0	0.0443296	0	0.263477	0.14812	0.177808	1.16274	3.79199	0	0.264795	0.228938	0.0550968	0	0.164121	0.092664	0	0.0261734	0	0.0293805	0	0	0	0
Alteromonas_sp._SN2	0	0	0	0	0	0	0	0	0	0	0	0	0	0	0	0	0	0	0	0	0	0	0	0	0	0	0	0.189214	0	0	0	0	0	0	0	0.0933983	0	0	0	0	0	0	0	0	0	0	0	0	0
Alteromonas_stellipolaris	0	0	0	0	0	0	0	0	0	0	0	0	0	0	0	0	0	0	0	0	0	0	0	0	0	0	0	0	0	0	0	0	0	0	0	0	0	0	0	0	0	0	0	0	0	0	0	0	0
Altibacter_lentus	1.8968	0.16155	0	0	0	0	0	0	12.9615	0	0	0	0	0	0	0	0	0	0.0729969	0	0.0614656	0	0.0396462	0.379794	0	0.034028	0	0.0628064	0	15.9123	0	1.85499	0.815213	0	0.303368	0.0273556	0	0.886902	0	0	0.328905	0	0.370827	0	0	0	0	1.08595	0
Alysiella_crassa	0	0	0.117619	0	0.415996	1.38916	0.327715	0	0.284508	0	0	0	0	0	0	0	0	0	8.34901	0	0	0	0	0	0.0652862	0	0	0.139962	0	0.0545996	0	0.175301	0	0.259125	0	0	0.203152	0	0.0295921	0.0226736	0	0.0240394	0.0425129	0	0.386278	0.0644153	1.22925	0.0736692	0.0890366
Amanita_muscaria	0	0	0	0.0439988	0	0	0	0	0	0	0.104592	0	0	0	0	0	0.104102	0.0418712	0	0	0	0	0	0	0	0	0	0	0.0505431	0	0.243401	0.0486979	0	0	0	0	0	0	0	0	0	0	0	0	0	0	0	0	0
Amantichitinum_ursilacus	0	0.447213	0	0	0.184306	0.0772174	0	0	0.203611	0	0	0	0	0	0	0.651359	0	0	0	0	0.109668	1.11396	0	0	0.691136	2.72666	0	0	0.392858	0	0	0.150494	0	11.3649	0	0	0	0	0	0.0694549	0	0	0	0	0	0	0	0	0
Amborella_trichopoda	0	0	0.034993	0	0.133658	0	0	0	0.788038	0	1.54792	0	0.241895	0	0	0.719041	0	0	0	0	0	0	0	0	0	0	0	0.198776	0	0	0	0	0	0.177506	0	0.13981	0.748564	0.988226	0	0	0	0	0	0	0	0	0	0.130489	0
Amelanchier_utahensis	0	0	0	0	0	0	0	0	0	0	0.798845	0	0	0	0	0	0	0	0	0	0	0	0	0	0	0	0	0	0	0	0	0	0	0	0	0	0	0	0	0	0	0	0	0	0	0	0	0	0
Aminiphilus_circumscriptus	0.469699	1.03112	0.860671	0.172034	0.368987	0	1.54116	0	0.709542	1.00569	0.217189	0.211892	0	0.3331	0.0803203	1.22169	3.14145	0	0.219028	0.0237181	12.6714	0	0.758585	0.0596938	3.0702	1.16113	0.153835	5.0585	4.69737	1.17098	0.537398	1.57055	0.60649	2.45912	0	5.64167	0.574979	1.68568	0.525384	0.629776	1.43966	0.0730324	0	0.301439	0.100072	0	0.777914	8.47071	2.45279
Aminobacter_aminovorans	0	0	0	0	0	0	0	0	0	0	0	0	0	0	0	0	0	0	0	0	0	0	0	0	0.0768227	0	0	0	0	0	0	0	0	0	0	0	0	0	0	0	0	0	0	0	0	0.389323	0	0	0.0592837
Aminobacter_sp._J41	0	0	0	0	0	0	0	0	0	0	0	0	0	0	0	0	0	0	0	0	0.0134085	0	0	0	0	0	0	0	0	0	0	0	0	0	0	0	0	0	0	0	0	0	0	0	0	0	0	0	0
Aminobacter_sp._Root100	0	0	0	0	0	0	0	0	0	0	0	0	0	0	0	0	0	0	0	0	0	0	0	0	0	0	0	0	0	0	0	0	0.358965	0	0	0.107663	0	0	0	0	0	0	0	0	0	0	0	0	0
Aminobacterium_colombiense	2.2674	10.0641	1.03547	0.617497	3.12635	0	0.72502	0.022088	8.17204	1.36236	1.69607	1.49988	1.21679	2.66939	3.50034	0.286071	0.886362	0.479322	0.350404	1.24567	12.7502	0.323492	0.230305	1.67945	6.09516	3.71731	0.790887	3.80004	2.84286	2.8692	0.0310609	0.420241	0.592976	12.8057	1.37428	8.96484	3.07425	1.8296	0.254755	1.10244	0.709357	1.1589	0.128213	0.873721	0.107494	0.989968	0.926894	20.11	1.98268
Aminobacterium_mobile	0.132846	0.698845	3.71293	1.32714	0.0847597	0.186202	1.00385	0	0.890566	0.252786	2.56145	0.120605	0.445231	0.161172	0.468864	1.24176	1.12815	1.07195	0.909184	0	3.19587	0.0788028	0.245559	0.326673	2.09339	2.96518	0.221563	0.611307	0.913944	1.6186	0.752401	2.33449	0.192869	9.39322	2.21535	16.1682	1.44614	1.15139	0.0805883	0.415883	7.73833	10.233	0.514832	0.225468	1.10189	0	2.79221	3.887	19.643
Aminomonas_paucivorans	0.106553	0.272051	0.00248827	0	0.106848	0.489579	0.0954855	0.0754039	0.589736	0.0417405	1.72917	2.24329	0	0.181748	0.0968345	0.594477	0.188043	0.408527	0.131515	0	0.817282	0.0928848	0	0	0.211736	0.535452	0.366472	0.864909	1.32665	0.107404	0	0.841655	0.196496	5.58205	0	1.36193	0.376942	0.16278	0	0.040033	0.406644	0.255935	0	7.50023	0.25503	0	0.132059	0.106578	2.24893
Ammonifex_degensii	0.248351	0.202009	0.877743	0.0473195	0.0727115	0.0537446	0.845855	0.0550117	0.715466	0.239686	3.18859	2.60718	0.439258	0.300575	0	4.44373	0	0.0752847	0	0.227485	0.680414	0.190955	0.16291	1.04911	1.18492	0.0941655	0.0716587	2.64324	0.157005	0.339958	0.331146	3.61538	0.0804951	0.885801	0.266283	2.58401	0.252875	0	0.478273	2.18898	0.921153	0.478277	0	0	0.110755	0.121538	0.274681	1.60177	0.975361
Amorphus_coralli	0	0	0	0	0	0	0	0	0	0	0	0	0	0	0	0	0	0	0	0	0	0	0	0	0	0	0	0	0	0	0	0	0	0	0	0	0	0	0	0.0309933	0	0	0	0	0	0	0	0	0
Ampelopsis_glandulosa	0	0	0	0	0	0	0	0	0.196498	0	3.05937	0	0	0	0	0.344911	0	0	0	0	0	0	0	0	0	0	0	0	0	0	0.0337017	0	0.956493	0.40415	0	0	0.0600107	0	0	0.0573607	0	0	0	0	0.123223	0	0	0	0
Amphibacillus_jilinensis	0.243377	0.752579	0.715622	1.0061	0.683257	0.278787	1.05092	0	1.83018	0.494161	2.45389	0.219259	0.882657	0.971877	0.0346512	1.53975	0	2.65533	4.72272	1.09518	0.724296	3.74976	0.219014	1.88533	6.14217	0.915629	1.58703	1.59448	0.148043	0.216949	1.17965	1.79032	0.254016	0.99342	1.41432	0.50083	0.195034	2.36105	0.0936483	1.45224	0.461361	2.74869	2.95937	2.00758	0.0474478	0.183354	1.94934	0.0954564	2.94575
Amphibacillus_xylanus	0	0.160618	5.38428	0.0413396	0.0314781	0.363011	0.397735	1.21191	1.19395	0.0880678	1.41456	2.18089	0.253787	0.341615	0.132512	1.37321	0.418444	0.0510212	0.0525577	0.231489	1.31049	0	0.121905	0	8.82173	0.287009	0.314392	1.0629	0.766334	0.050025	0.0914761	0.631427	0.138994	0.119389	0.252534	1.19324	0.196372	0.292931	0.28705	6.01124	2.15802	0.146409	0	0.204271	0	0	0	1.30842	1.65288
Amphimedon_queenslandica	0	0	0	0	0	0	0	0	0	0	0	0	0	0.563973	0	0	0	0	0	0	0	0	0	0	3.62093	7.76177	0	0	1.67674	0	0	0.248577	0	30.2365	0	0.560758	0	0	0	0	0.0699962	0.0353295	0	0	0	0	0	0	0
Amphritea_japonica	0.10705	0.0742136	0.335227	0.0210751	0.276249	0.0672865	4.69518	0	3.3106	0	1.30257	0	0.173459	0	0	0.0383152	0	0	0.154582	0	0.116733	1.29758	0.0501964	0	0.0178607	0	0.0418846	1.08066	0	0.337003	0	0.196709	0.872494	8.23044	0	1.0431	0.899697	0.0433675	0	0.281293	0.341074	0	0.0618045	0	0.0693775	0	0.0203895	0.380929	0
Amycolatopsis_alba	0	0	0	0	0	0	0	0	0	0	0	0	0	0	0	0	0	0	0	0	0	0	0	0	0	0	0	0	0	0	0	0	0	0	0	0	0	0	0	0	0	0	0	0	0	0	0	0	0
Amycolatopsis_balhimycina	0	0	0	0	0	0	0	0	0	0	0	0	0	0.0966934	0	0.0651359	0	0	0	0.388167	0	0	0	0	0	0	0	0	0	0	0	0	0	0	0.026819	0.367039	0	0.0537577	0	0	0	0.423182	0	2.86028	0.120818	0	0	0.545637	0
Amycolatopsis_benzoatilytica	0	0	0	0	0	0.183992	0	0	0	0	0	0.0819814	0	0	0	0.272016	0	0	0	0	0	0	0	0	0	0	0	0	0	0	0	0	0	0	0	0.16112	0	0	0	0.963301	0	0	0	0	0	0	0	0	0.0900484
Amycolatopsis_decaplanina	0	0	0	0	0	0	0	0	0	0	0	0.0530468	0	0	0	0	0	0	0	0	0	0	0	0	0	0	0	0	0	0	0	0	0	0	0	0.214536	0	0	0	0	0	0	0	0.061438	0	0	0	0	0
Amycolatopsis_halophila	0	0.446533	2.20699	0	0.143136	0	0.664002	0	0	0	0.200958	0.0810602	0.347893	0	0	0	0	0	0	0	0	0.712843	0.302024	0	0	0	0	0	0.0485554	1.74067	0	0	0	0.141011	0	0.209009	0	14.9217	0	0.320264	0	0	0	0	0	0	0	7.19657	0
Amycolatopsis_japonica	0	0	0.159249	0	0.0541873	0	0	0	0	0	0	0	0	0	0	0	0	0	0	0	0	0	0	0	0	0	0	0.0745904	0	0	0	0	0	0	0	0	0	0	0	0	0.103946	0	0	0	0	0	0	0	0
Amycolatopsis_jejuensis	0	0	0	0	0	0.0164334	0	0.0450869	0	0.0380419	0	0	0	0	0	0.0810728	0.616215	0	0.272545	0	0.110227	0.326286	0	0	0.154203	0.0893266	0.143322	2.05152	0	0.388573	0	0.151406	0.0939989	0.149177	0	1.25374	0	0	0.163967	0.0354209	0.0625928	0.0386836	0	0	0	0	0	0.117942	0.0495266
Amycolatopsis_keratiniphila	0	0	0	0	0	0	0	0	0	0	0	0	0	0	0	0	0	0	0	0	0	0	0	0	0	0	0	0	0	0	0	0	0	0	0	0.206687	0	0	0	0	0	0	0	0	0	0	0	0	0
Amycolatopsis_lurida	0.0572111	0.019831	0	0	0	0	0	0	0	0	0.0267743	0	0.696403	0.0430572	0	0.16482	0	0	0.144999	0	0.311929	0	0.0268265	0	0	0.067241	0	0.0372952	0	0.190828	0	0.150816	0.071578	0	0	0.111388	0	0	0.0613106	0.115065	1.03946	0.661174	0.0440404	0.0256911	0.074155	0	0	0.889181	2.44371
Amycolatopsis_mediterranei	0.156115	0	0.0217277	0	0	0	0	0	0.421873	0	0	0.247148	0	0	0	0.0511666	0.0872617	0	0.0772908	0.0329819	0.271785	0	0.175687	0	0	0.709473	0	0	0.0282447	0	0	0	0	0	1.2214	0.0263856	0	0	0	0	0	0	0	0	0.0577337	0	0.00733037	0.0372824	0.0592837
Amycolatopsis_methanolica	0	0.0179988	0	0.0817805	0	0	0.223567	0	0	0	0.0729019	0.0591341	0.0634478	0	0	0.0372206	0.14512	0.0583694	0	0	0.0757015	0.0618786	0.024348	0	0.0347009	0	0	0	0.140916	0.0502969	0.203584	0.271543	0	0.0905989	0	0.139015	0.0218517	0.0631069	0	0	0	0	0	0	0	0	0	0	0
Amycolatopsis_nigrescens	0	0	0	0	0	0	0	0	0	0	0	0	0	0	0	0.0681655	0	0	0	0	0	0	0	0	0.346747	0	0	0.11256	0	0	0	0	0	0	0	0.202114	0	0	0	0	0	0.935924	0	0	0	0	0	0	0
Amycolatopsis_orientalis	0.516446	0.0791509	0.0898468	0	0	0.461913	0	0	0.0715839	0.324899	0.66104	0	1.19921	0	0.0543182	1.62048	0	0.0454602	0.148437	0	0.0938596	0.461581	0.66595	0	0	0	0.151549	0.516598	0	0.625313	0	0.112532	0.63642	0	0	4.07891	0	0.836876	0	0.155804	0.231103	0.494613	0.0496942	1.39149	0.144841	0	0.0983656	0.247793	0
Amycolatopsis_regifaucium	0	0	0	0	0	0	0	0	0	0	0	0.04346	0.0501552	0	0	0	0	0	0	0	0	0	0	0	0	0	0	0	0	0	0	0.165444	0	0	0	0.0448237	0	0	0	0	0	0.0528035	0	0	0	0	0	0	0
Amycolatopsis_rifamycinica	0	0	0	0	0	0.0229715	0	0	0	0	0	0.154429	0	0	0	0	0	0	0	0	0	0	0	0.031955	0	0	0	0	0.0963888	0.0344038	0	0	0.0625839	0.0665739	0	0	0	0	0	0	0	0.0651947	0.404318	0	0	0	0	0	0
Amycolatopsis_sp._ATCC_39116	0	0	0	0	0	0	0	0	0	0	0	0	0.916653	0	0	0	0	0	0	0	0	0	0	0	0	0	0	0	0	0	0	0.216858	0	0	0	1.17485	0	0	0	0	0	0.0509334	0	0	0	0	0	0	0.0825443
Amycolatopsis_sp._M39	0	0	0	0	0.0383143	0	0	0	0	0	0	0	0	0.0708922	0	0	0	0	0	0	0	0	0	0	0	0	0	0	0	0	0	0	0	0	0	0	0	0	0	0	0	0	0	0	0	0	0.0367629	0	0
Amycolatopsis_sp._MJM2582	0.0295492	0	0	0	0	0	0.22495	0	0	0	0	0	0	0	0	0	0	0	0	0	0	0	0	0.611461	0	0.0926123	0	6.31819	0	0	0	0	0	0	0	0	0	0	0	0	0	0	0	0	0	0	0	0	0.100307
Amycolatopsis_sp._SANK_60206	0	0	0	0	0	0	0.167504	0	0	0	0	0	0	0	0	0	0	0	0	0	0	0	0	0	0	0	0	0	0	0	0	0	0	0	0	0	0	0	0	0	0	0	0	0	0	0	0	0	0
Amycolatopsis_taiwanensis	0	0	0	0	0	0	0	0	0	0	0	0	0	0	0	0	0	0	0	0	0	0	0	0.268622	0	0	0	0	0	0	0	0	0	0	0	0.295658	0	0	0	0	0.147111	0.0761621	0	0	0	0	0	0.73858	0
Amycolatopsis_thermoflava	0.154101	0	0	0	0.104013	0	0.105718	0	0	0.136994	0	0.0442599	0	0	0.0687102	0.177689	0	0	0.190225	0	0.0569313	0	0	0	0.163494	0	0	0	0	0.053806	0	0.0682568	0.0463315	0.0549337	0	0.596982	0	0	0.0875118	0	0.037092	0.199984	0	0.0733405	0	0	0	0.196255	0.101593
Amycolatopsis_vancoresmycina	0.471427	0	0	0	0.0377424	0	0	0.124363	0	0.0790872	0.441248	0.480195	0.0763878	0	0	0.405022	0	0	0	0	0.0685422	0	0	0.0560602	0	0	0	0	0	0.0913286	0	0.0543087	0	0	0	0.297064	0	0	0	0	0	0.758785	0	0	0	0	0	0	0
Amycolicicoccus_subflavus	0	0	0	0	0	0	0	0	0	0	0	0	0	0	0	0.111208	0	0	0	0	0	0	0	0	0.0518397	0	0	0	0	0	0	0	0	0	0	0	0	0	0	0	0	0.0981848	0	0	0	0	0	0	0
Amyelois_transitella	0	0	0	0	0	0	0	0	0	0	0	0	0	0	0	0	0	0	0	0	0	0	0	0	0	0	0	0	0	0	0	0	0	0	0	0	0	0	0	0	0	0	0	0	0.0536099	0	0	0	0
Anabaena_cylindrica	0	0	0	0	0.421457	0	1.80578	0	0	0	0.050052	0.161516	0.0433244	0	0	0.0396863	0	0	0	0.289361	0.260461	0	0	0	0.0713763	0.0419002	0	0.667318	0.118395	0	0	0	0.381495	0.676099	0	1.30004	0.811941	2.58037	0.140259	0	0.030348	0	0	0	0	0	0	0	0
Anabaena_phage_A-4L	0	0	0	0	0	0	0	0	0	0	0	0	0	0	0	0.0824009	0	0	0	0	0.0836821	0	0	0	0	0	0	0	0	0	0	0.0501647	0	0	0	0.179295	0	0	0	0	0	0	0	0	0	0	0	0	0
Anabaena_sp._90	0.786032	0.427327	0.0414678	0	0.0473154	0.144837	1.32882	0	0	0	0.501977	0	0	0.13132	0	0	0	0.0107777	0.540875	0	1.40416	0	0.283005	0	0	0.74706	0.233152	4.25637	0	20.6226	0.15368	1.03478	0	0	0.145693	0.551683	0.0501545	13.2255	0.307229	0.0154967	0.399302	0.152482	2.263	0.126451	1.52417	0	0.0453995	0.199872	0.0238563
Anabaena_sp._PCC_7108	0	0	0	0.0324302	0	0	0.0819074	0	0.0629414	0	0	0	0.522374	0	0	0.0395334	0	0	0	0	0.0582035	0	0	0	0.468609	0	0	0	0.264744	0	0.187047	0.185811	0.195559	0	0	0.118092	0	0.0333668	0	0	0.0501707	0	0	0.660065	0	0	0	0	0
Anabaena_sp._XPORK13A	0	0	0	0	0	0.427269	0	0	0	0	0	0	0	0	0	0	0	0	0	0	0	0	0	0	0	0	0	0	0	0	0	0	0	0	0	0	0	0	0	0	0	0	0	0	0	0	0	0	0
Anabaena_sp._wa102	0	0	0	0	0.0463517	0	0	0	0.311107	0	0	0	0	0	2.44388	0	0	0	0	0	0	0	0	0	0.80159	0.855561	0	1.60012	0	0	0	0	0	1.33034	0.0475751	0.265741	0	0	0	0	0.0530318	0	5.3026	0	0.201774	0	0.0503741	0	0
Anabaena_variabilis	0	0.312701	0	0	0	0	0	0	0	0	0	0.0385795	0	0.0602432	0	0	0	0	0	0	0	0	0.115365	0	0	0.854399	0	0	0	0	0.0357267	0	0	0	0	0.0489522	0	0	0.222584	0	0	0	0	0	0	0	0	0	0
Anaeroarcus_burkinensis	24.2254	31.3563	2.50356	20.8065	0.496046	0.425305	0.43116	0	8.64507	1.67761	0.80897	2.40588	0.161225	4.35795	0.862361	1.33829	6.2626	0.0229486	11.9404	0.147969	1.23122	3.40916	0.185221	0.889087	2.56572	3.74287	0.310414	2.3319	1.12197	1.14901	0.139273	7.05149	5.69466	10.0915	0.658076	5.61426	5.5732	0.186409	0.302704	7.10067	2.21519	6.97374	0	0.655639	7.1031	0.0395996	0.260503	1.44581	2.62329
Anaerobacillus_macyae	0.0542855	0.271212	3.65629	2.25368	0	0	0	0	0.114497	0	0.687111	0.0790987	3.68862	0.0650097	0.168182	0.708084	0.703295	0	0.682837	0	0.582738	0	0.0273172	0	0.461672	0.150231	0	1.44968	0.257701	0.327119	0.35574	2.42783	0.963905	0.642341	0.0142089	2.75864	0	0	0.489083	0.141719	1.31501	0.218363	2.33748	8.2499	1.15997	0	0.0382103	0.0249307	0.503895
Anaerobaculum_hydrogeniformans	0	66.2378	0.0361433	0.850273	0.206378	0.0738714	0.152548	0	0	0.0792828	0.486975	0.238636	0.404739	0	10.5274	0.0307153	0	0	0.0435561	0	0.827123	0	0.0796449	0.0409329	6.9504	0	0	1.66198	0.0922188	0.834736	0.239032	3.79383	0.322941	0.673113	0	1.06244	0	0.023177	2.12056	1.18256	0.119517	0.331292	0.0786062	0.0212222	0.0398837	0	0.102162	0.0602161	2.8805
Anaerobaculum_mobile	0.118131	0.807814	1.70073	0.440823	0.066839	0.558395	0.480462	6.08345	1.31952	0.185936	2.21019	0.536401	0.131387	0.240123	0.173435	0.634441	0	0.144031	0.572389	0	0.712917	0.0334381	0.434719	0	0.954805	0.157114	0.224897	1.41434	0.686385	0.921682	0.282836	2.72735	0.504168	2.57862	1.15245	5.36977	0.137853	0.0231078	0.164983	0.554332	0.228278	1.43503	0.0315203	0.25035	0.0817789	0.0414098	1.15387	1.28964	1.76882
Anaerobiospirillum_succiniciproducens	0.0191372	0.514024	0.188774	0.357572	0.393182	3.289	0	1.73749	0.475939	0.0899085	0	0.00972286	6.40443	4.15479	0.679425	0.0319592	0	2.32578	0.3125	0	0.777631	0.569407	1.65494	1.22576	40.8633	0.940879	0	0.0167879	0.225291	4.61397	0.14109	0.910049	5.49936	0.144422	0.0859489	1.28439	15.4837	0.916687	2.93786	0.135905	0.0304545	0.165277	13.0769	65.9342	0	2.37841	9.53101	2.2558	8.06402
Anaerococcus_hydrogenalis	13.2741	4.03708	4.08955	7.9329	2.82815	7.73201	1.60112	0	2.53282	1.36019	3.22396	2.23799	0.692071	14.915	0.657217	3.07244	1.73253	0.863647	10.0935	0.7871	71.409	1.40549	5.02622	1.70912	6.19655	1.59324	6.04028	45.1896	27.6565	4.68446	0.838287	6.70745	4.70072	3.35037	3.56414	4.45199	5.79027	10.115	1.00563	2.18555	12.0579	17.4519	1.82985	7.56267	7.40888	6.05003	21.3069	13.8697	11.8179
Anaerococcus_lactolyticus	0	0.134489	0.848829	0.084439	0.177693	0.785391	0.238049	0.0641579	2.32357	0	0.596175	0.730759	8.5359	0.170293	0.639258	4.48454	0.495631	0.268493	1.13499	1.53706	1.40823	0.0548455	0.263531	1.24242	3.16066	0.133397	0.412961	10.5871	1.94642	1.25229	0	3.41823	15.5529	1.48538	0.483511	3.32938	0	0.703258	2.1735	0.212635	1.37207	1.50402	4.09252	0.302142	0.790505	10.3287	0.0493325	0.390222	0.990964
Anaerococcus_obesiensis	1.58227	0.589307	1.45154	1.44675	1.03602	0.924296	0.520825	0	0.618328	0.167596	0	2.45077	0	0.611832	0.0788146	2.38754	8.26036	0.0619911	1.01169	0.919594	0.305532	0.0363179	0.576598	3.63711	0.506372	0.149991	0.097096	324.003	7.69913	0.874693	0.478181	0.362488	0.247706	1.78967	0.255129	7.26982	0.161737	2.41722	0.777937	14.1694	3.99414	3.59546	3.47265	2.3451	0	5.83142	0.265939	1.90908	1.33102
Anaerococcus_pacaensis	0	0	0	0	0	0	0	0	0	0	0	0.143808	0	0	0	0.0661865	0	0	0	0	0	0	0	0	0.030853	0.0362234	0	0	0.462094	0	0	0.68499	0	0	0	0	0	0.037457	0	0	0	0	0	0	0	0	0	0	0
Anaerococcus_prevotii	0.857073	2.71112	14.0239	0.0159515	0.41725	6.93421	0	0	0	0	0.107743	0.0801596	0.160182	0.800044	0	3.0755	0.393417	0.0993943	2.89266	0	0.503152	0.0446497	0.156736	2.33495	9.386	0.0220181	0	6.21771	0	0.305098	0.0880881	0.724137	1.55562	0.420064	0	0.36337	2.50443	0	0.379404	4.81655	5.76373	0.301844	0.15349	4.0978	6.20491	1.12976	0.0385135	1.85127	2.79429
Anaerococcus_provenciensis	1.44425	2.16424	1.89019	0.148822	0.26097	0.166253	0.172323	0.864237	0.573115	0	0.107097	0.738911	0.3444	0.0694884	0.252074	2.24912	0.379225	0.119333	0.239674	0	0.396892	0	0.220329	0.723897	0.49312	0.109554	0.10392	7.29567	0.152483	0.746381	0.568007	0.112639	0.11662	1.14672	0.10563	4.24701	0	0.453138	0.197547	0.820072	0.258542	1.29314	0	0.0846793	0.355426	0.178793	0.596967	1.33347	0.762974
Anaerococcus_senegalensis	0	0	0	0	0	0	0	0	0.0291124	0	0.0672378	0.0500997	0	0	0.055442	0.080462	0	0	0.234168	0	0.143702	0.0979413	0	0	0.919644	0	0	4.70263	0	0	0	1.43258	0.216214	0.32994	0	0	0	0	0	0	0	1.0236	0.0334306	0.166081	0.294424	0.226296	0.0992598	0	0.0307142
Anaerococcus_sp._MT16	5.42855	0.100867	0.186132	0.379076	0.103921	0	0.129266	0	0.132938	0	0.621277	0.634258	0.919279	0.0504916	0.259325	0.665868	3.06947	0	0.0945481	0	0.207952	0.0491822	0.556596	0.754614	0.280156	0.123534	0.152062	26.5378	2.27401	0	0.189908	2.13434	3.41056	0.0834242	0.354238	1.01789	0	0.555661	2.54037	0.493562	0	0.388602	0.183106	0.074616	0	0.713704	0.0585852	1.78206	1.90831
Anaerococcus_sp._PH9	0	0.639944	1.39648	0	1.14173	0.257649	0.16021	0.0979126	0.0570456	0.948384	2.08856	0.438685	0.83662	0.163867	0	0.381094	0.135152	0.0991687	0.502283	0.0313841	0.0922802	0.294366	0.275058	0.9107	0.617993	0.110024	0.0890624	13.1362	1.08977	0.914765	0.0806117	2.26525	0.181803	1.20318	0.353004	0.820938	1.17913	0	0.622637	2.07172	0.927318	0.894149	0.0203732	0.431975	0.227924	0.917568	0.194052	1.60708	7.72793
Anaerococcus_sp._SB3	0	0	0.0220155	1.68706	0.146547	1.76635	0	0	0.352541	0	0.605882	0.486601	0	0.0835333	0.480077	0	0.162818	0.10004	1.72054	0.0252057	0.5302	0.286647	0	0.321829	3.9711	0.0763894	0.195036	25.2986	0.577392	0.0208438	0.0849421	1.15165	1.68158	0.612337	0.0533319	3.53499	0.195704	1.7977	0.06494	0.352695	1.48818	1.2842	0	0.0568267	0.0878289	0.444175	0.621238	0.292973	15.0494
Anaerococcus_tetradius	9.18571	0.898038	1.6181	0.107147	0.577359	1.26176	1.3886	0.0845107	0.0412692	0.553735	14.418	1.01284	0.289472	1.40699	0.533201	1.77374	19.4482	21.1065	2.82817	0.979139	4.70994	1.77676	1.78733	1.33518	9.05026	3.28665	0.254366	13.1867	10.9061	4.29735	0.348186	1.23101	0.451616	0.604946	0.344885	0.440406	2.97251	1.12884	0.432456	1.10699	0.189553	7.83116	0.758512	0.360445	4.6657	3.76267	73.7145	7.78497	29.4907
Anaerococcus_vaginalis	0.115105	0	0.327436	0.147742	0.878825	0.978125	1.35136	6.54852	3.05966	0.485671	1.0828	2.6776	0.0442321	2.46805	2.39774	0.212317	1.25586	3.12341	34.9509	2.24826	0.128569	0.231835	0.153601	4.56421	0.802773	0.752442	0.0102276	315.608	8.04718	0.626649	0.437475	0.546208	6.55588	0.140383	0.207622	0.0203577	2.24306	4.48942	2.77814	1.22878	0.023747	1.71379	0.438612	1.2352	5.71654	6.13932	0.116776	5.41161	2.44827
Anaerofustis_stercorihominis	6.19396	15.7385	20.1639	6.82944	3.71809	2.0938	11.3636	5.67633	25.9952	1.77571	26.6232	12.0457	21.4735	32.331	1.17135	79.2184	16.2021	11.6785	21.4715	3.59511	21.9682	3.37664	5.48777	14.4951	10.9368	12.3757	19.2904	52.7175	12.3201	18.3694	17.6575	92.4778	19.8972	23.6177	4.84164	39.2994	9.4311	26.6583	7.61687	25.3538	27.6957	30.3064	4.01938	7.53885	22.5753	2.97056	11.8954	27.9817	43.7676
Anaeroglobus_geminatus	1.78657	4.13441	2.26191	0.037845	1.30837	0	23.3066	1.63472	0.258296	11.3044	0.857407	6.39538	0.17566	26.2707	0	0.465915	0.476982	24.5849	85.9829	14.735	3.07865	0.653613	1.02936	9.48527	1.15815	58.0054	0.0719803	1658.55	0.47466	8.48881	0.382678	0.256716	3.25715	48.8978	0.869306	14.4535	0.136147	23.2779	13.7476	1.8746	0.562625	1.44514	0.172092	93.2126	2.83071	4.3416	8.85817	5.90649	0.880914
Anaerolinaceae_bacterium_46_22	0.239137	1.58129	0.336781	0.0393916	0.198592	0	0.603334	0.113106	0.135877	0.335672	0.571087	0.0452311	0.0810537	0.293961	0.294626	0.244619	0.176058	0	0.536584	0	0.219086	0	1.21969	0	0.100151	0.43114	0.391434	0.415122	4.52506	0.517238	0.0435828	0.338103	2.12785	0	0.0815336	0.435364	0.463119	4.90405	0	0.16097	0.590753	0	0.772044	0.404333	0	0	0.0762205	0.145424	0.176713
Anaerolinea_thermolimosa	2.00714	1.52788	3.60883	0.429932	2.62251	0.393538	4.40933	0.14073	0.624635	1.47592	4.06102	3.12168	5.84117	0.999822	0.119748	5.56872	0.6595	0.196439	0.236291	1.07899	6.37562	0.483865	0.513929	0.313719	2.23359	4.63102	0.125953	3.89185	0.348141	2.152	1.15091	7.26632	1.03505	1.11314	0.0148313	7.27133	0	0.232655	0.852352	3.27815	5.99366	0.871351	0.572525	1.97578	0.42459	3.72177	3.20298	4.13582	2.46705
Anaerolinea_thermophila	4.12942	1.3508	0.0424383	0	0.856687	0.173113	0.891679	0.0321576	0.397371	0	2.48896	0.187509	6.56131	1.06413	0.0373044	21.2138	0.356857	0.280783	0.484829	0.516716	5.06101	0.370416	0	6.09287	5.1294	0.566432	0.101489	1.16524	0.0946891	1.22431	0.301333	0.389152	2.05807	0.25972	2.19604	1.55842	0.279874	3.30121	0.0393299	0	4.62347	0.366953	0	0.31494	0.0791302	0.0926098	0.681509	8.31997	2.47847
Anaerolineae_bacterium_49_20	0.0845509	0.0844286	0.290124	0	0.351938	0	0	0	0	0	0	0	0.877803	0	0.0828772	14.7102	0	0	0	0	0.677621	0	0	0	0.30724	0	0	0.626152	0	0.146434	0	0.319826	0.862625	0	0	0.385121	0	11.825	0	0	7.25398	0	0	0	0	0.249028	0	0.0357086	0
Anaerolineae_bacterium_SG8_19	0.379137	1.19942	0.0527672	0.0356578	0	0	0.172355	0	0.188187	0.151927	0	0.377737	0.0366854	0	0	0.923041	0	0	0	0	0.205326	0	0	2.68708	0.13143	0.385749	0	0.0690117	0	2.14918	0	0.0910091	0.188839	2.45558	0	2.47659	0	0.0123463	0	0.0735535	0.535215	0	0.281521	0	0	0	0.144555	0.507165	0.225334
Anaerolineae_bacterium_SM23_84	1.71302	0.0983209	1.06415	0.013856	0	0	0.0735097	0	0.147523	0	0.195681	0.127708	1.34025	0.0304263	0.0711424	1.94956	0	0	0	0	0.846066	0	0.174746	0.0186327	0.590038	0.1331	0.0644526	0.664962	0.131907	0.268575	0.213444	3.81988	0.0813165	0	0.152028	11.0345	0.222792	17.8593	0.0896182	0.505652	1.84786	2.09668	0	0.0187765	0.0967569	0	0.0159279	1.87181	3.28713
Anaerolineae_bacterium_SM23__63	0.0486634	0.527688	0.359014	0.153609	0.280279	0	0.142429	0	0	0.0951802	0.190044	0.121933	0.57861	0.18258	0.0986902	1.58503	0.685472	0	0.292038	0	4.93035	0.232454	0.268063	0.379676	1.4215	0.165216	0.0551763	0.696293	0.0205294	18.8877	3.40537	0.166446	8.80274	0	0.0184951	3.78121	0.22148	0	0.216072	0.0182573	0.529162	0.6981	0.0349394	0.189505	0.0196103	0.472679	0.103739	2.66251	1.04274
Anaeromusa_acidaminophila	3.20838	2.66804	3.89361	3.1606	0.657363	10.3503	5.93185	0.0294507	5.84672	13.6584	12.1371	2.98441	10.4789	7.8872	0.519132	4.59759	1.66635	15.7848	3.79133	0.217036	12.8833	6.27913	2.45662	12.7485	14.2596	1.36197	0.480151	25.6336	0.355332	3.04995	4.87642	7.61894	1.3508	3.95881	1.80877	17.0274	12.7257	6.44168	1.88751	3.86362	12.6211	10.1788	1.26476	1.49231	47.7218	0.402704	0.162071	4.71452	35.0132
Anaeromyxobacter_dehalogenans	0.0252925	0	0	0	0	0	0.601208	0	0	0	0	0.236875	0.241895	0.0224757	0.154598	0	0	0	0	0	0.561814	0	0	0	0.00421991	0.245536	0	0.202364	0.0413534	0.173524	0	0.148154	0	0	0.00607605	0.276363	0	0	0	0.0743839	0	0.0381553	0	0	0	0	0	0.228627	0
Anaeromyxobacter_sp._Fw109-5	0.596106	0.537046	0.76043	1.14454	0	0	0.106028	0	0	4.71721	0.0602239	0.0465773	4.50854	0.0334206	0	1.73811	0.14356	1.5481	0	0.331836	0.300001	0	0	0.770525	0.0843096	1.11043	0.235724	0.512113	0	3.1559	0	2.63572	0.301096	0.240509	0.0809683	0.282276	0.279439	0.0862526	0	1.91794	6.21968	2.8651	0.0764791	0.442686	0.0124775	1.30617	1.38032	0.607916	1.42517
Anaeromyxobacter_sp._K	0.0146538	0	0.0127467	0	0.00290883	0	0.0104583	0	0	0	0	0	0.0335092	0	0	0.702728	0	0	0	0	0.675312	0	0	0	0.0248703	0	0	0.062596	0	0.0212913	0	0.167787	0	0	0	1.36333	0	0	0.00392595	0	0.0281803	0	0	0	0	0	0.0139928	0.106606	0.0210752
Anaeromyxobacter_sp._PSR-1	0	0	0	0	0	0	0	0	0.108855	0	0	0.180359	0	0	0	0	0	0	0	0	0.1941	0	0	0	0	0	0	0	0	0	0	0.060343	0	0	0	0.0658472	0	0	0	0	0	0	0	0	0	0	0	0.0592557	0
Anaerophaga_thermohalophila	5.56677	23.6331	4.84478	98.452	0.922498	38.9524	43.069	0.410009	4.00632	1.72527	5.32581	0.446739	5.23525	1.33698	8.44484	0.163465	2.63714	49.1373	10.3807	0	3.21462	0	29.5542	0.28653	4.36617	0.39857	0	5.63776	5.60106	47.5205	12.8048	4.88027	16.1524	8.16596	3.6674	8.51435	2.34559	0.871538	0.801235	0.17914	18.1584	0.101164	15.048	0.387941	0.440663	0	0.151684	29.2139	1.36545
Anaerosalibacter_sp._ND1	5.36332	27.9722	7.73089	10.4829	2.32725	8.39488	15.1171	3.37335	6.66549	9.54713	18.834	6.16708	6.56499	19.0804	2.28688	12.1575	6.19185	1.78525	12.5425	0.210994	15.36	1.90181	9.94563	10.1528	4.38905	9.59001	7.86176	20.1704	33.634	22.5636	6.76301	45.9472	20.8257	25.1978	3.20551	21.5045	14.0045	32.8845	15.455	21.1557	27.3146	7.02473	18.3041	53.4143	1.86497	0.482164	20.1916	28.3586	29.3105
Anaerosporomusa_subterraneum	8.45765	13.4604	22.3822	14.5705	25.5758	30.4174	24.0751	9.39837	9.97093	4.76131	21.1116	25.5121	46.2793	19.81	3.58173	35.5005	14.3316	38.8125	45.4962	4.75722	12.6258	25.8192	4.60849	30.8672	101.248	13.5545	7.09172	52.972	9.04932	8.73365	22.1273	20.3639	9.9776	21.7409	5.04608	97.1177	26.6675	32.1935	11.154	15.4936	23.8923	19.9689	6.17163	3.89909	29.9142	0.7791	32.122	14.0606	38.7759
Anaerostipes_caccae	19.43	44.5174	46.9778	44.0404	17.4755	13.4603	61.2345	51.3673	2040.99	94.2994	196.42	35.5906	12.9299	305.807	6.61915	144.884	11755.8	80.1163	219.39	2906.26	36.3222	29.5445	134.029	107.408	29.7688	136.836	6383.4	488.435	15.9096	20.6557	65.7418	160.292	27.069	88.7822	92.6596	37.2467	68.1086	26.407	24.0777	77.7005	157.756	149.755	99.5108	41.0472	91.3877	56.6311	112.03	142.93	175.981
Anaerostipes_hadrus	201.084	341.691	4165.75	6860.59	848.892	577.575	117.556	123.597	143.216	1461.51	372.575	782.357	170.514	3700.77	106.501	1812.28	444.859	406.96	6724.57	144.303	344.783	838.192	184.446	1446.06	286.288	4588.17	511.802	149.938	187.468	217.207	2780.05	7470.49	392.919	3150.38	6003.02	214.611	376.399	465.1	144.079	2096.14	694.009	1119.58	20306.4	793.176	1343.73	412.068	3738.98	3858.25	5667.06
Anaerostipes_sp._3_2_56FAA	23.7992	55.0981	44.6195	47.3223	19.7896	20.097	27.9838	19.442	889.327	134.76	135.502	27.443	21.7311	169.3	6.89627	111.661	4656.76	27.8307	166.605	1995.3	42.7966	24.0805	73.2595	56.0567	42.9092	447.351	48.6398	158.073	8.93803	16.7138	136.088	156.451	23.2466	100.154	79.1624	22.0892	103.909	23.2146	66.3805	179.48	126.64	89.801	51.2713	43.0495	148.981	87.4075	258.061	181.32	298.251
Anaerostipes_sp._CAG276	3.11506	9.05472	0.627084	3.36588	1.6884	1.0682	8.15532	47.6112	365.805	71.6901	76.5776	8.08436	1.01369	20.7535	0.579935	113.799	1414.29	5.81436	22.8178	591.381	3.91361	4.52988	19.3492	5.15113	4.35859	11.8741	10.7947	38.2894	1.10587	6.6308	6.19352	28.4813	3.01464	5.18958	3.1887	4.87197	3.0982	2.32739	0.923081	74.6784	9.09548	6.85249	12.1942	29.7417	8.11897	62.7992	7.25427	25.144	30.2462
Anaerotruncus_colihominis	1121.71	1371.24	771.425	589.459	627.21	346.747	1229.3	740.389	1040.63	952.603	3014.96	798.439	1253.65	984.293	142.912	1547.5	565.406	823.726	1341.7	1987.47	2690.44	2322.72	507.564	3540.41	2100.75	2030.85	1398.94	1286.28	892.207	718.181	1050.85	1423	1993.07	7410.15	360.432	2478.68	969.783	3004.45	341.68	1185.46	1722.28	436.536	230.868	2092.13	410.618	794.662	1335.92	2012.64	1902.74
Anaerotruncus_sp._CAG390	214.079	148.019	89.5528	21.843	24.3017	44.7363	84.0258	3.99131	13.9922	45.6565	407.543	12.2152	185.495	180.679	39.2847	340.166	10.5913	44.3929	22.5455	6.00666	1360.9	7.67954	63.988	26.717	150.007	80.4521	57.3811	90.5367	157.917	80.4422	42.4419	327.476	177.748	13.8093	21.2967	936.666	67.2355	220.812	64.9905	55.1468	253.383	110.556	18.8941	233.77	17.5009	37.2561	34.535	206.84	300.565
Anaerotruncus_sp._CAG528	261.147	38.1707	57.3439	14.8398	2.83126	124.369	9.52343	4.46664	11.2834	8.84754	146.485	9.60384	348.346	11.4139	7.16626	388.575	2.66996	58.6132	19.1931	23.9838	1299.82	38.7225	21.8347	20.1971	52.2294	44.157	142.509	34.712	31.2763	91.5494	13.4745	53.7555	43.7884	59.775	9.70774	73.7879	12.7299	70.196	104.123	47.4047	61.5501	22.8264	22.3858	418.892	17.1688	21.3307	47.8316	22.6648	79.7252
Anaerotruncus_sp._G3(2012)	201.855	518.137	213.137	76.2557	105.251	24.0715	171.325	230.142	484.391	155.961	605.746	381.57	322.874	171.401	30.6933	458.143	179.51	56.5683	251.112	114.03	758.969	93.4425	72.0344	218.274	317.667	155.888	43.8468	175.71	170.511	133.599	248.198	259.909	181.855	383.692	65.589	789.605	120.647	294.735	214.843	262.589	314.513	170.313	61.0317	200.637	73.1052	122.44	347.724	403.807	414.409
Anaerovibrio_lipolyticus	31.1768	46.1914	12.7005	9.42326	6.84544	47.4944	6.98197	3.04412	2.552	4.75728	28.589	1.87935	46.0108	23.3636	3.66561	81.2218	5.03994	16.5588	19.6699	0.628207	59.7144	2.87047	0.805272	17.5049	39.9286	21.6192	17.3754	19.1767	16.2558	17.1284	17.1631	25.0463	44.9339	19.6709	22.3046	31.0063	17.5197	56.2307	16.567	152.169	59.0349	14.016	13.5483	97.0967	3.55366	11.2427	8.02945	20.2515	75.8216
Anaerovibrio_sp._RM50	2.72267	18.5086	5.4509	4.53115	1.09866	1.50439	1.10186	0.0216506	2.53094	32.4166	1.38257	0.561726	13.1173	10.0768	8.39475	5.47688	1.96486	2.06181	3.29823	1.023	52.8832	0.177353	0.858391	1.13917	12.0359	6.78013	3.5331	5.71698	4.41713	1.88056	2.44366	3.66359	10.267	4.33019	3.06081	10.0759	1.04574	3.1912	8.86785	9.95575	16.5893	14.119	0.418166	1.38033	15.7982	0.225413	0.593689	11.8708	3.60508
Anaerovorax_odorimutans	15.3031	186.688	146.278	14.3993	11.4568	19.8992	91.272	7.51764	167.145	22.5756	428.984	129.395	97.0626	75.2888	15.3752	495.593	19.1643	100.71	29.2939	21.2951	149.483	7.49119	41.4762	184.79	102.389	115.719	430.474	668.431	68.3651	73.2097	89.6467	1805.11	61.1049	183.43	32.1244	393.639	48.8094	77.1176	74.329	61.765	367.062	257.61	3.481	230.31	112.475	8.50674	19.492	357.103	416.656
Ananas_comosus	0	0	0	0	0.184194	0	0	0	0.3885	0	0	0	0.133459	0	0	0.178416	0	0	0	0	0	0	0	0	0	0	0	0	0	0	0	0	0	0	0	0	0	0	0	0	0	0	0	0	0	0	0	0	0
Anaplasma_phagocytophilum	0	0.0212521	0	0	0	0	0	0	0	0	0	0.0462954	0	0	0	0	0.0285584	0.0229732	0	0.0696323	0	0.143216	0	0	0	0	0.423192	0.159871	0	0.089082	0	0	0	0	0	0	0.0516028	0	0	0	0	0	0	0	0	0	0	0	0
Anas_platyrhynchos	0.628569	0.152516	0	0	0	0	0	0	0	0	0	0	0	0.831433	0	0	0	0	0.143339	0	0	0	0	0	0	0	0	0.0902652	0	0	0.160083	0	0	0	0	0	0	0	0	0	0	0	0	0	0	0	0	0	0
Ancylobacter_sp._FA202	0	0	0	0	0	0	0	0	0	0	0.0324793	0	0	0	0	0.0394384	0	0	0	0	0	0	0	0	0	0	0	0.425624	0	0	0	0.0599089	0.0382207	0	0	0.0360326	0	0	0	0	0	0	0	0	0	0	0	0	0.0276442
Ancylostoma_ceylanicum	1.77734	0.113917	0.0879008	0.920634	0.160047	0.0453737	0	0	0.384078	0	0.607229	0	0.0516042	0.551793	0	0.130854	0.181647	0.0482695	0.331879	0	0	0	0.0398224	0.0951867	0.0429862	0.468278	0	0	0	0.10433	0.12824	0.404271	0.682631	0.137054	0.359222	0.625158	0.170792	0	0.0213162	0.0514342	0.239023	0.087751	0.0310327	0.0543091	0	0	0.226002	0.0728911	0.81955
Ancylostoma_duodenale	0	0.18314	0	0	0.103921	0	0	0.35946	0	0	0	0.790615	0	0	0	0	0	0	0.68597	0	0	0	0	0	0	0.931458	0.138452	0	0	0.127944	0	0	3.7458	0	0	0	0	0	0	0	0	0.334904	0	0	0	0	0.0997131	0	0
Anditalea_andensis	0.407043	0.193858	17.0979	0.0400068	0	7.98642	0	1.07152	2.26402	0	5.8271	2.17635	0	0	0.129161	0	0.400118	0.0192991	0.477612	29.4778	1.88873	0.204594	0	0.183135	6.67462	0.0160877	0	0.325076	0.0745075	0	0.337017	0.146867	10.3435	1.01456	0.112851	3.27	0.154643	0	2.73075	0	1.34702	0	0.0697132	0	0	0	0.0909882	0	0.0890366
Andreprevotia_chitinilytica	0	0	0	0	0.574093	0	0	0	0	0	0	0	0	0	0.130364	0	0	0	0	0	0.0852223	0	0	0	0.0205687	0	0	0.504997	0	0	0	0	0	0	0.206264	0.492366	0	0.0836876	0	0	0	0	0	0	0	0	0	0.396955	0.0494236
Aneurinibacillus_aneurinilyticus	0.0493902	0.929286	0.798595	0.111299	0.121415	0.0489845	0.595421	0.1555	0.183672	0.782019	0.619119	1.76636	0.434279	0.0286462	0.174604	1.85748	0.0825667	0	0.10845	0.0966294	0.158897	2.22205	0.0709239	1.40364	1.43356	5.8453	0.0128829	1.50874	0.966421	2.79358	0.35719	0.783421	0.219961	0.404825	1.07389	1.87035	0.0705389	0.643178	0.347085	0.0889941	2.21973	0.614959	0.0887954	1.36495	0.22897	0	0.153952	1.57123	0.562047
Aneurinibacillus_migulanus	15.2474	23.58	5.70721	4.13915	13.3768	4.73524	6.3716	6.96	15.9542	116.09	25.9292	4.40385	13.3877	25.8378	9.2913	43.7702	8.08127	49.9708	7.85247	22.1394	8.21536	6.61657	6.06281	5.58011	28.6618	17.344	5.76075	11.3789	7.45714	7.71963	11.208	9.76632	15.7352	12.4886	9.79059	9.19048	16.2806	3.95471	7.86694	137.65	23.4387	21.4227	2.96123	20.1163	4.24126	14.3832	22.4414	45.1822	21.0119
Aneurinibacillus_soli	0.0601062	1.91925	0.996268	0.139004	0.64858	0	0.799823	0.0257261	0.349748	8.98316	4.876	2.22817	0.403658	0.641678	0.248356	2.41549	0.056813	0.136121	0.515799	0.885783	18.3235	0.0538801	0.651534	0.786723	0.883146	2.56339	0.392347	4.08004	4.55092	1.82151	0.760559	2.33742	1.31406	2.58243	0.0315667	4.10098	1.35927	3.23637	2.78955	0.442239	6.33716	12.6982	0	6.95027	0.188182	0	0.127892	2.46747	0.871296
Aneurinibacillus_sp._XH2	0.792962	5.93748	1.30707	0.332987	0.0265562	0.10396	1.25991	0	0.485788	0.01083	21.6864	0.282397	1.37618	0.246776	0.116577	4.14769	0	0	0	0.0841474	5.94624	0.15478	0.206185	0	1.80491	1.86976	0.761304	3.15337	1.12591	1.51343	0.454445	2.40516	0.0927579	0.385306	8.20347	2.38669	0	1.13228	0.555757	0.596814	2.0922	0.209968	0.102273	0.747176	0	8.34957	0.0699478	6.26332	0.434782
Aneurinibacillus_terranovensis	0.0435604	1.28246	0.421375	0.194024	0	0.0321255	0.815026	0.121484	1.37477	0.162572	1.76741	1.83423	0.335334	0.393478	0.186956	0.79568	0.626625	0.0911414	0.157902	0.355765	16.7235	0.0558121	0.25705	0	5.13254	7.62605	0.194888	1.24494	0.305042	0.461645	0	4.1512	0.0721178	0.106988	0.334661	31.3236	0	0.0722771	0.104958	1.05818	1.06966	0.187366	0.0632213	0.109504	0.0709678	0.0670993	0.319431	0.855496	3.38181
Aneurinibacillus_thermoaerophilus	0	0	0	0	0	0	0	0	0	0	0	0	0	0	0	0.285763	0	0	0	0	0.170619	0	0	0	0	0.874422	0	0	0	0	0	0	0	0	0	0	0	0	0	0	0	0	0	0.18444	0	0	1.05051	0	0
Aneurinibacillus_tyrosinisolvens	0	1.09792	0.678226	2.75257	0.795473	1.56462	2.88781	3.46322	0.776065	0.504726	21.877	1.21856	5.47988	0.366888	0.0957034	4.06652	0.212761	1.9395	0.988043	0	5.12852	0.0713835	0.309738	5.60026	8.81355	0.349592	0.892527	3.14976	3.26998	0.260964	2.97642	6.53962	0.384006	1.70412	0.585123	3.63593	0.119657	0.596969	0.294784	0.566219	1.66081	4.57878	0.487927	0.124062	0.599368	0	3.30276	7.63974	8.77334
Angelica_gigas	0	0	0	0	0	0	0	0	0	0	0.203242	0	0	0	0	0.077719	0	0	0	0	0	0	0	0	0	0	0	0	0	0	0	0	0.452785	0	0	0	0	0	0	0	0	0	0	0	0	0	0	0	0
Angomonas_deanei	0	0	0	0	0	0	0	0	0	0	0.172527	0	0	0	0	0.0659737	0	0	0	0	0	0	0	0	0	0	0	0	0	0	0	0	0	0	0	0	0	0	0	0	0	0	0	0	0	0	0	0	0
Angomonas_desouzai	0	0	0	0	0	0	0	0	0	0	0	0	0	0	0	0	0	0	0	0	0	0	0	0	0	0	0	0	0	0	0	0	0	0	0	0	0	0	0	0	0	0	0	0	0	0	0	0	0
Angophora_floribunda	0	0	0	0	0	0	0	0	0.209123	0	0	0	0	0	0	0	0	0	0	0	0	0	0	0	0	0	0	0	0	0	0	0	0	0	0	0	0	0	0	0	0	0	0	0	0	0	0	0	0
Angustibacter_sp._Root456	0.127051	0.0352317	0.110618	0.0879977	0	0	0.106336	0	0	0	0.654339	0.0843785	1.11169	0	0	1.1235	0	0	0	0	0.277787	0	0.0476598	0.309762	0.0172799	0.11946	0.0437216	0.43068	0	0.123067	0.46481	1.63123	0.127165	0	0.0211015	0.835651	0	0	0.137705	0.347521	1.66204	1.47677	0	0.0684641	0	0	0	0.782931	3.50671
Anncaliia_algerae	0	0	0	0	0	0	0	0	0	0.0788279	0	0	0	0	0	0	0	0	0	0	0	0	0	0	0	0	0	0	0	0	0	0	0	0	0	0	0	0	0	0	0	0.0801574	0	0	0	0	0	0	0
Anolis_carolinensis	0.350615	0	0.182991	0.207077	0.0695984	0	0	0	0	0	0	0	0.14203	0	0	0.0627456	0	0	0	0	0	0	0	0	0.058498	0.137361	0.0685908	0	0	0.254715	0.763699	0	0	0	0	0	0	0	0	0	0	0.448588	0	0.0787233	0	0	0	0	0
Anopheles_gambiae	0	0	0	0	0	0	0	0	0	0	0	0	0	0	0	0	0	0	0	0	0	0	0	0	0	0	0	0	0	0.0828773	0	0	0	0	0	0	0	0	0	0	0	0	0	0	0	0	0	0	0
Anoxybacillus_amylolyticus	0.0823642	0.169615	0	0.146568	0	0	0.250515	0	0	0.0793482	0.0705997	0.107927	0	0.29243	0.433231	8.72007	0	0	0.0656972	0.114826	0.868536	0	0	0	0	0	0	0.155735	0.0452506	0.615728	0	0.233734	0.126492	0	0	1.19994	0.0903532	0	0.0997293	0	0.444527	0	0	8.20345	0.0817418	0	0.0241829	2.97734	0.136726
Anoxybacillus_ayderensis	0	0.747487	0.0625266	0	0.0552395	0	0.0599454	0.113228	0	0	0.0352072	2.19849	0	0.0511043	0	0	0	0	0.709804	0	0	0.0166823	0	0.0566763	0	0	0	0	0.0279704	0	0	0.131139	0	0.503023	0	0.226239	0.273992	0.0170134	0.0962904	0.0722853	0	0.229919	0.0161643	0.242093	0	0	0	0.384512	0.0893713
Anoxybacillus_flavithermus	0	2.40574	6.55649	5.45834	5.01626	1.28932	2.46398	0	0.925439	0.68503	17.2563	3.46	0.539095	0.124284	0.134077	0.7124	1.34356	7.12803	0.351954	0.946331	6.64012	0.168824	10.7842	1.86522	1.16524	0.29113	0.213948	0.517608	0.569558	14.472	0.857924	3.01746	8.86855	0.130377	0.26544	29.339	1.02944	2.30197	0.500497	2.95076	2.31915	6.11063	1.56547	4.57818	0.510862	0.024586	0.280826	6.08756	0.634734
Anoxybacillus_gonensis	0	1.2754	0	0	0.0414548	0	0.718351	0	0	1.89351	0	2.38878	0.0604736	0	0.0618391	0	0	0.488736	0	0	0	0.220201	0	0.157149	0.010881	0.0638751	0	0.255979	0	0	0.156259	0.0142105	0.421161	7.17558	0	0	0	0	0	1.8169	0.267062	1.33076	0	0	0	0	0.347805	0	0
Anoxybacillus_kamchatkensis	0	0	0	0	0.0357841	0.622122	0	0	0	0.0426286	0	0	1.25524	0	0	0.0409537	0	0	3.64433	0	0.101087	0	0	0	0.0332098	3.78207	0	2.70306	0	0.0656357	0	0.0590591	0	0.623262	0	0	0	0	0	0	16.0029	0.390388	0	0	0	0	0	0	0
Anoxybacillus_sp._ATCC_BAA-2555	1.30133	0.109255	0	0	0.1069	0.059343	0.108369	1.02729	0	0	12.331	0.146862	0.0385106	0.181132	0	1.50836	0	0	0	0.408702	0.0286417	0.874476	0.186668	0.417856	0.798396	0.287228	0.031282	0.131584	0.473008	0.0644174	0	0.241766	0.0554688	0	0.293403	0.975705	0	0	0.0296779	0.0168931	0.125272	1.2811	0.101678	0	0	0.11517	1.35877	0.525071	0.460459
Anoxybacillus_sp._B2M1	0.0306226	0	0	0	0	0	0	0	0	0	0.0876728	0	0	0	0	5.76409	0.363294	0	0	0.212765	0.0697701	0	0.12274	0	0	0	0.352979	0	0	0	0	0	0.436658	0	0	0.108185	0	0	0	0	0	0	0	0	0	0	0.142727	0	0.473253
Anoxybacillus_sp._BCO1	0.827886	1.13344	0	0	0	0.07283	0	0	0	0.245332	0	0	0.29609	0	0	0.170982	0	0	0.252952	0	0.17364	0	0	0	0.791043	0.961338	0	0	0.283373	0	0	0	0	0	0	0	0.15317	0	0.0975131	0.735819	0	0.368876	0	0.292529	30.8604	0	0	0.0232309	0
Anoxybacillus_sp._DT3-1	2.54196	0.518135	0.426979	0.138233	0.0199114	0.078398	0	0	0	0.165354	0	0.0726278	0	1.23613	0.0866148	0.213566	1.95979	0	6.57413	0	0	1.18383	0.188138	0.394534	0.246111	0.547443	0	0	1.73319	0	0	1.10768	0.0627481	0	0.143058	0	0.550975	0	0.0268737	0.0605223	0.2419	0.090048	0.0965189	0.0294874	3.04103	6.88999	0	0.154788	0.0469818
Anoxybacillus_sp._KU2-6(11)	4.82207	6.22046	2.29878	16.0239	1.67527	0.901008	2.34626	2.91562	0.234719	15.7096	1.04161	0	0.25289	2.7515	0.27406	1.6321	0	0	0.127156	0	0.955834	0	0.658937	0.586084	1.55583	42.4925	0.736878	0.803652	1.03125	0.946497	23.7432	7.60759	0.297162	0.562003	4.24716	7.57075	2.0332	1.07301	3.66505	28.8674	2.99592	1.76275	1.5856	1.17011	0.140726	0	18.4768	10.4423	55.6386
Anoxybacillus_sp._P3H1B	0.581563	0.919816	0.0492494	0.334391	0	0.148615	0.13436	0	0.531629	0.0348442	0.582177	0	0.0927021	0.214847	0.0349526	0.446314	0	0	0.606683	0	0.231759	0	0.132415	0	0.426906	0.468667	1.43027	0.0588501	0.052381	0.348725	0.787964	0.105008	0.448348	0.421708	0	0.399259	0	0.100971	0.73661	0	0.760391	0.120731	0	0.447696	0	1.97293	0.189888	0.121145	0.400329
Anoxybacillus_sp._SK3-4	0	1.07525	0	0	0	0	0	0	0	0	0	0	0	0	0	1.04921	3.38847	0	0	0	0	0	0	0	0	0	0	0	0	0	0	0	0	0	0	0	0	0	0	0	0	0	0	0	0	0	0.264693	0	0
Anoxybacillus_suryakundensis	0	0.173392	0.0690013	0	0.0170095	0	0.0476007	0	0.0898471	0	0	0	0	0	0	0	0	0	0	0	0.0489128	0.321289	0	0	0.0125271	0	0.132119	0	0	0	0	0.164512	0	0	0	0.345806	0	0	0	0	0	0	0	0	0	0.0348819	0.899658	1.34708	0
Anoxybacillus_tepidamans	10.97	1.24852	1.26894	0.867581	0	0.394359	0.294032	0.0292537	1.48506	0.381329	0.823642	0.510807	0.392634	0	0.220286	1.26662	0.917598	0	1.05657	0	1.46403	0.0903625	0.0664207	1.63234	0.277995	0.571674	0	1.30118	0.012004	2.39904	0	1.07504	13.0369	0.400437	0.404234	3.16617	0.943455	0.583655	0.378412	0.661539	1.27596	0.32991	0.787204	0.373757	0.730043	0	0	3.07027	4.41461
Anoxybacillus_thermarum	0	0.235086	0.0773101	0.719037	0.40256	0	0	0	0	0	0	0	0	0	0.467389	0.138049	0	0	0	0	0.384623	0	0	0	0	6.19478	0.323108	0.145408	0.0312017	0	0.0475676	0	0	0	0.588511	0.73769	0	0	0	0.8188	1.36248	0	0	0.0461335	0	0	0.594473	1.617	0
Anser_cygnoides	0	0	0	0	0	0	0	0	0	0	0	0	0	0	0	0	0	0	0	0	0	0	0	0	0	0	0	0	0	0	0	0.0933557	0	0	0	0	0	0	0	0	0	0	0	0	0	0	0	0	0
Antennaria_neglecta	0	0	0	0	0	0	0	0	0	0	0	0	0	0	0	0	0	0	0	0	0	0	0	0	0	0	0	0	0	0	0	0	0	0	0	0	0	0	0	0	0	0	0	0	0	0	0	0	0
Antonospora_locustae	0	0.0887085	0.0445223	0	0	0	0	0	0	0	0	0.0843785	0	0.121135	0	0.0838603	0.0809154	0	0	0	0	0	0	0	0.142498	0	0	0	0	0	0	0.0680708	0	0	0	0	0	0	0.186161	0	0.0916852	0	0	0	0	0	0	0	0.376681
Aotus_nancymaae	0	0	0	0	0.0484227	0	0.261395	0.0579262	0	0.118471	0	0.101138	0	0	0	0	0	0	0	0	0	0	0	0.491037	0	0	0	7.80515	0.0551672	0	0	0	0	0.131981	0	0	0	0	0	0	0	0	0	0	0.110281	6.37992	0	0.0521954	0
Aphanizomenon_flos-aquae	0	10.3569	0.0434553	0	0.37868	0	1.18393	0.066014	7.39742	0	0	0	0.101185	0	0	0	0.0778696	0.0205157	0.0297497	0	0.134825	0	0	0	0.0416751	0	0	0.15008	0	0	0	0	0	0	0	1.52953	1.45327	2.24119	0.0669208	1.56332	0.0982588	0	0	2.04668	0	0	0	0.306426	0
Aphanocapsa_montana	0	0	0	0	0	0	0	0	0	0	0.391648	0	0	0	0	0.495944	0.0276419	0	0	0	0.025349	0	0	0	0.0232711	0.142142	0	0	0	0	0	0.759793	0.0504368	0	0.0568354	0.407339	0	9.60727	4.10774	0	0.0154992	0.0892264	0	0	0	0	0	0	0
Aphanomyces_astaci	0	0	0	0	0	0	0	0	0	0	0	0	0	0	0	0	0	0	0	0	0	0	0	0	0.280619	0	1.53748	0	0	2.10435	0	0	0	0	0	0	0	0	0	0	0	0	0	0	0	0	0	0	0
Apibacter_mensalis	0.173146	0	11.5712	0	0.025372	3.23724	0.205297	0	0	0	0	0.147734	0	0	0	0.932482	0	0.300636	0.302277	0	0	0	0.0558839	0	0.31514	0.352452	0	0	0	0	0.058212	0.0291165	11.0636	0	0.367154	3.96039	0	0.248378	0.0330286	0	2.07216	0.128555	9.91508	0	0.116952	0	0	1.21461	0
Apibacter_sp._wkB309	0	0	0	0	0	0	0	0	0	0	0	0	0	0	0	0	0	0	0	0	0	0	0	0	0	0	0	0	0	0	0	0	0	0	0	0	0	0	0	0	0	0	0	0	0	0	0	0	0
Apis_mellifera	0	0	0	0	0	0	0	0	0.23207	0	0	0	0	0	0	0	0.248623	0.0824503	0.303748	0	0	0.0424047	0.0265614	0.144065	0	0	0	0.190867	0	0.572049	0	0	0	0	0	0	0	0	0	0.0429404	0	0	0	0	0	0	0	0.664606	0
Aplysia_californica	0.0734942	0	0.24324	0	0	0	0	0	0	0	0	0	0.121326	0.194954	0	0.141343	0	0	0	0	0	0.0237945	0	0	0	0	0	0.374147	0	0	0	0	0.900199	0	0	0	0	0	0	0.578283	0.244877	0	0	0.0760488	0	0	0	0.0438852	0.0496819
Aptenodytes_forsteri	0	0	0	0	0	0	0	0	0	0	0	0	0.0910662	0.247706	0	0	0	0	0	0	0	0	0	0	0	0	0	0.667318	0	0	0	0	0	0	0	0	0	0	0	0	0	0	0	0	0	0.917512	0	0	0
Apteryx_australis	0	0	0	0.631368	0	0	0	0	0	0	0	0	0.0541303	0.0490792	0	0	0	0	0	0	0	0	0	0	0	0.0523508	0	0.348436	0	0	0	0	0	0	0	0	0	0	0	0	0.242784	0	0	0	0	0	0	0	0
Aquabacterium_parvum	0.157488	0	0	0	0	0.0386669	0.299727	0	0	0	0	0	0	0	0	0	0	0	0	0	0	0	0	0	0	0	0	0	0	0	0	0	0	0	0	0.367948	0	0.411553	0	0.0347798	0.143069	0.159791	0	0	0	0	0	0	0
Aquabacterium_sp._NJ1	0	0	0	0	0	0	0	0	0	0	0	0	0	0.0572925	0.414386	0	0	0	0	0	0.0847026	0	0	0	0	0.0630856	0	0	0	0	0	0.116275	0.0821548	0.492327	0	12.2841	0.00460563	0.0947891	0	0.017609	0	0.0997878	0	0	0	0	0	0	2.56286
Aquamicrobium_defluvii	0	0	0	0	0	0	0	0	0	0	0	0	0	0	0	0	0	0	0	0	0	0	0	0	0	0	0	0	0	0	0	0	0	0	0	0.0343683	0	0	0.0709391	0	0	0	0	4.6174	0	0	0	0	0
Aquaspirillum_serpens	3.41606	0	0	1.71901	0.49208	0.617952	0.912431	0	0.296878	0	0	0.0601197	0.435731	0	0.0434545	0.0688517	0	0	0	0	0.390978	0	0	0	0	0	0	0	0	0	0.220512	0	0.185658	0	0	0.0249689	0	0.0139479	0	2.96398	0	0.917475	0	3.89263	0	0	0	0.18954	0.104957
Aquifex_aeolicus	0.0423379	0	0	0	0	0	0	0	0	0	0	0	0	0	0	0	0	0	0	0	0	0	0	0	0	0	0	0	0	0	0	0	0	0	0	0	0	0	0	0	0	0.113185	0	0	0	0	0.0519932	0	0.0702298
Aquifex_pyrophilus	0	0	0	0	0	0	0	0	0	0	0	0	0	0	0	0	0	0	0	0	0	0	0	0	0	0	0	0	0	0	0	0	0	0	0	0	0	0	0	0	0	0.0754569	0	0	0	0	0	0	0
Aquila_chrysaetos	0	0	0	0	0	0	0	0	0	0	0	0	0	0	0	0	0	0	0	0	0	0	0	0	0	0	0	0	0	0	0	0	0	0.41327	0	0	0	0	0	0	0	0	0	0	0	0	0	0	0
Aquimarina_agarilytica	0	0.10814	0	0	0	0	0	0	0	0	0.23083	0	0	0	0	0.418731	0.0779623	0	1.11037	0	0.380582	0.36041	0	0	0	0.169996	0	0.649758	0	0.125629	0	0.0182617	0.227539	0	0	0	0	0	0	0	0	0	0.170324	0	0	0	0	0	0
Aquimarina_atlantica	0.167684	0.033967	0	4.01865	0.0450221	0	0	0	0.019259	0.190247	0.185752	0.0739934	0.168353	1.94051	0.183019	0.0202946	0.226609	0.865492	0.233667	0	0.0738895	0.628271	0.744455	0.510143	5.20873	0.0461562	0.0665554	0.184816	0.0769395	0	1.14234	0.133772	0.13972	0	0	0.385664	2.55322	0	0	0	0	0	0	0	0.269481	0	0	0.194119	0.148231
Aquimarina_latercula	0.317674	0	0	0.180861	0	0	0	0	0	0	0.0171424	0	0.124181	0	0	0	0.0855836	0	0	0	0.0703947	0	0	0	0	0.252565	0	0.133942	0	0.035481	0	0.0793079	0.506807	3.70648	0	0	0	0	2.34238	0	0.476523	0	0	0	0	0	0	0	0
Aquimarina_longa	1.13457	10.9532	0.221607	0.0470238	0	0.153712	0.149395	0	0	1.63095	0.255248	0	0.132444	0	4.23723	0	2.00594	15.4572	0.118107	0.256072	0.254108	1.95854	3.78131	0.41586	0	0.164419	0	18.6608	11.1167	0	0	0.265118	0.283126	0	0.00892942	0	0.193511	0	0.00587092	0	0.0676327	0.013731	0.00421717	4.03202	0	0	0	0	0.115563
Aquimarina_macrocephali	0	0.0948482	0.609988	0	0.0753599	0.594216	0	0	0	0	0.0640284	0.0173006	0	0	0.336328	1.63228	0.331703	1.77814	0	0	0	0.357198	0.22936	0	0.756242	0.0353307	309.218	0.029872	0.512018	0.0221934	43.4981	0	0.269023	0.567827	0	0	0	1.31376	0	0	0.0669819	0	3.10533	0.144043	1.66278	0	0.0326415	0.150005	0
Aquimarina_megaterium	0.974924	0	0	0	0	0	0	0	0	0	0	0	0	0	0	0	0	0	0	0	1.7252	0	0	0	0	0.0887687	0	0.947138	0	0.119415	8.17017	0	0.312492	2.66067	0	0.265741	0	0	0	0	0	0	0	0	0	0	0	0	0
Aquimarina_muelleri	0.384735	0	0	0	0	0	0	0	0	0	0	0	0.363654	0	0	0	0	0	0.0529105	0	0.100905	0	0.163903	0	0	0	0	0	0	0	2.96089	0	0.080225	0	0	0.0499378	0	0	0.0370974	0	0	0	0	0	0	0	0	0.237597	0
Aquimarina_pacifica	0.464846	0	0	0	0	0	2.0963	0	0	0	0	0	0.436092	0	0	0	0	0	0.0370125	0	0	0	0.0397165	0	0	0.0402482	0	1.74045	7.76257	0.105166	0	0	0.250319	0.897328	0	0.128919	0	0	0	0	0	0	0	0	0	0	0	0	0.062725
Aquimarina_sp._RZW4-3-2	0.0606619	1.02242	0.0422138	0.89416	0.255221	3.29345	1.20779	0.0407146	7.18869	0.20289	0.0944644	0	4.16803	0	0.0705183	0	0.789394	3.07249	1.56618	0	0.714549	0.0633417	0.0328207	1.44	11.2323	0.0712968	0	9.10549	0.0379628	0	0.0641979	0.181389	0	1.4404	0.476249	15.6708	0	3.98961	1.69673	0	0	0	0	0	3.43819	0	0.20738	0.196361	0.0716047
Aquincola_tertiaricarbonis	0.0708159	0	0	0	0.114038	0.167557	0	0	0.0736373	0	0	0.0133682	0	0	0.370517	0	0	0	0	0	0.0149154	0.675123	0	0	0	0.293575	0	0.023082	0	0	0	0.408203	0.0333897	0.487728	0.601959	0	0	1.08054	0	0.0495183	0.447334	0.0175004	0	0.866069	0.152982	0	0	1.31703	0
Aquitalea_magnusonii	0.104992	0	0	0	0.00954243	0.867185	0.059814	0	0.532903	0	0.0588331	0	0.637964	0	0	0	0.351343	0.423946	0.339819	0	0	0	0	0	0	0.0791349	0.0596871	0	0.056861	0.0675521	0	0.230839	0.306501	0	0	0.149696	0	0.0509283	0	0.0162502	0	0	0	0	0	0	0	0	0
Aquitalea_pelogenes	0	0	0.0230058	0	0	0	0	0	0	0	0	0	3.65124	0	0	0	0	0	0	0	0.131049	0	0	0	0	0	0	0	0	0	0	0.0785597	0	0	0	0	0	0	0.0482966	0	0	0	1.17953	0	0	0	0	0	0
Arabidopsis_lyrata	0	0	0	0	0	0	0	0	0	0	0	0	0	0	0	0	0	0	0	0	0	0	0	0	0	0	0	0	0	0	0	0	0	0	0	0	0	0	0	0	0	0	0	0	0	0	0	0	0
Arabidopsis_thaliana	0	0.084286	0	0.0134354	0.0156417	0.14362	0	0	0.120904	0.0463828	3.15043	0.654499	2.13182	0.288425	0	1.30041	0.0942803	0.0511427	0.138413	0.0894931	0.387798	0.123407	0.0184743	0.0531705	0.131678	0	0.0133507	10.0725	0.0776326	0.052134	1.32451	0.792678	0.868563	0.0184623	0	0.426478	0.927726	0.155314	0	0.0137256	0	0.0482209	0.0454932	0.130673	0.13618	0.891309	0.0129983	0.172274	0
Arabis_alpina	0	0	0	0	0	0	0	0	0	0	0.066736	0	0.0967578	0	0	0.3528	0	0	0	0	0	0	0	0	0	0	0	0	0	0	0	0	0	0	0	0	0	0	0	0	0	0	0	0	0	0	0	0	0
Arachis_duranensis	0.0932128	0	0.206546	0	0.240926	0	0	0	0.908554	0	0	0	0.232219	2.40023	0	0.462887	0	0.0862648	0	0	0	0	0	0	0	0	0.54734	0	0	0	0	0.105187	0.0656787	0	0	0	0.919021	0	0	0	0.0548181	0.205878	0	0	0	0	0.640552	0	0
Arachis_hypogaea	0	0	0.0527672	0	0	0	0	0	0	0	0	0	0	0	0	0	0	0	0	0	0	0	0	0	0	0	0	0	0	0	0	0	0	0	0	0	0	0	0	0	0	0	0	0	0	0	0.0577703	0	0
Arachis_ipaensis	0	0	0.130049	0	0.443141	0	0	0	0	0	0	0	0.23164	1.6151	0	0.361099	0	0.216135	0	0	0	0	0	0	0	0	0.217823	0.196683	0	0	0	0	0.0676889	0	0	0	0	0.0256611	0	0	0	0	0	0	0	0	0.541176	0	0
Arc_I_group_archaeon_ADurb1013_Bin02101	0	0	0.0508827	0	0	0	0	0.0815769	0	0	0	0	0	0	0	0.169438	0	0	0	0	0	0	0	0	0	0	0	0	0	0	0	0	0.155241	0	0	0	0	0	0	0	0	0	0	0	0	0	0	0	0
Arc_I_group_archaeon_ADurb1113_Bin01801	0	0	0	4.63752	0	0	0	0	0.131965	1.48538	0	0.466446	0	1.60333	0.0330827	0	0	0.628068	0	0.172239	0.0134085	0	0	0	0.442717	0	0	0.536923	7.63702	0	0	0.0283243	0	0	0	0	0	0	0	8.77965	0.224471	0.154734	0	0	0	0.0416478	0	1.19407	0.0269533
Arc_I_group_archaeon_ADurb1213_Bin02801	0	0	0	0	0	0	0	0	0	0	0	0	0	0	0	0	0	0	0	0	0	0	0	0	0	0	0	0	0	0	0	0	0	0	0	0	0	0	0	0	0	0	0	0	0	0	0	0	0
Arc_I_group_archaeon_B03fssc0709_Meth_Bin005	0	0	0	0	0	0	0	0	0	0	0.230778	0	0	0	0	0.14868	0	0.155652	1.4282	0	0	0	0	0	0	0.976456	0	0.579377	0.0654763	0	0	1.12822	0.230986	0	0	0.394584	0	0	0	0	0	0.118106	0	0	0	0	0	0	0
Arc_I_group_archaeon_B15fssc0709_Meth_Bin003	0	0	0	0	0	0	0.0145004	0	0.00825385	0	1.56888	0	0.024691	0	0	0.0545396	0	0	0	0	0	0	0	0	0	0.0119396	0	0	2.94665	0.0101699	0	0	0.101678	0.765993	0	0	0	13.2965	0	0	0.649114	0	0	0.056167	0.29939	0	0	0.117377	0.101107
Arc_I_group_archaeon_BMIXfssc0709_Meth_Bin006	0	0	0	0	0	0	0	0	0	0	0	0	0	0	0	0	0	0	0	0	0	0	0	0.0942017	0	0	0	0	0	0	0	0	0	0	0	0	0	0	0	0	0	0	0	0	0	0	0	0	0
Arc_I_group_archaeon_U1lsi0528_Bin055	0	0	0.0376695	0	0	0	0.297233	0	0.842355	0	0	0	0.284014	0.284527	0	0	0	0	1.06536	0	0	0	0	0	0	0	0.302055	0.249132	0	0	12.4642	0.290488	1.23843	0	0	0.413758	0	0	0	0	0.0737637	0.394456	0	0	0	1.17514	0	0.269438	0.753803
Arc_I_group_archaeon_U1lsi0528_Bin089	0.052209	0.0258733	0	0	0	0	0	0	0	0	0.27753	0	0	0.137166	0	0.257115	0	0	0	0	0.159191	0	0	0	0.0498147	0	0	0	0	0	0.229831	0.0410213	0	0	0	0.133966	0	0	0	0	0	0.0955001	0	0	0	0	0	0	0.0759513
Arcanobacterium_haemolyticum	0	0.0487027	0	0.310616	0.550044	0	0.0432939	0.307143	0.0807635	0.166962	0.113893	0.0123534	0.0579614	0.498205	0	0.427446	0.337953	0.129033	0.35862	0.0971783	0	0	0	0.123163	0.0339164	1.71857	0.046923	0	0	0	0.0615035	1.06118	0	0.230251	0.327664	4.75851	0.0559729	0.14745	0.0188215	0	0.12764	5.54374	0.572578	0.276801	0.215062	0	0.124079	0.443905	0
Arcanobacterium_sp._S3PF19	0	0	0	0	0	0.250283	0	0	0	2.02649	0	0.521384	0	0	0	0.0286162	0	0.0257553	0	0.160756	0	0	0	0	0.80666	0	0	0	0.0310894	0.23303	0.218105	0.233477	0	0	0	7.30907	11.8284	0.0278457	0.086041	0.449251	0.718091	0.0340977	0	0.170681	0	0	0	0	0.866716
Archaeoglobus_fulgidus	0.234597	0.0744221	0	0	0	0.583587	0	0	0.116903	0	0	0.168429	0.0663009	0.410829	0.0675554	0.0459783	0	0	0	0	0.0562918	0.118139	0	0	0	0	0	0.146548	0.631221	0.331982	0.0323904	0.0970175	0	0.0696824	0	1.38411	0	0	0.0575218	0	0	0	0	0.251147	0.0463816	4.41705	0	0.20049	0
Archaeoglobus_profundus	0	0.0456798	0	1.06469	0.570289	0	1.45811	0	0	1.05848	0.326407	0.0487457	0	0	0	0.0859513	0	0	0	0	0.0655247	0	0	0	0.159407	0.594122	0.154487	0.134377	5.54448	0	0	0.157119	0.526256	1.28253	0	0.957298	0.834489	6.93778	0.577436	0.725126	2.37459	0.110126	0	0.566659	0	0	0.0261366	0	0.133664
Archaeoglobus_sulfaticallidus	0.0209523	0.2809	0.23062	0.130607	0	0.154435	0.0936732	0	0.0278185	0	0.3647	0.280359	0.118825	0.0647691	0	0.270511	0	0.157017	0	0	0.0453962	0	0.0776883	0.320461	0.0240614	0.0492511	0.552395	0.246033	0	0.0608857	0	0.902063	0.0471539	0	0.0921474	0.0810538	0	0.0505955	0.0892277	0.052288	0.259669	0.426319	0	0	0.0917324	0	0	0.740955	0.20018
Archaeoglobus_veneficus	0	0	0	0	0	0	0	0	0	0	0	0	0	0	0	0.655821	0	0	0	0	0	1.15007	0	0	0	0	0	0	0	0.031694	0	0	0	0	0	0	0	0	0	0	0	0	0	0	0	0	0.0791201	0	0
Archangium_gephyra	0.60657	0.158696	0.562176	0.015873	0.0513161	0	0	0.299038	5.63114	0.0169075	0.55609	0.264538	0.0655554	0.144553	0.118539	0.689352	0	0	1.14972	0.0314979	0.0865497	0	0.0795122	0.675875	0.185978	0.60767	0.177006	0.0160523	0.0182339	0.0626018	0.32726	0.600979	0.171794	0	0.708973	2.44959	0.24055	0.0847051	0	2.0147	0.1491	2.39866	0.0155163	0.123272	0.150221	0.195756	0.470073	0.33335	1.36027
Arcobacter_anaerophilus	0	0	0	0	0	0	0	0.131532	0	0	0.541978	0	0	0.200893	0	0	0	0	0.355654	0	0	0	0	0	0.0732906	0	0	0	0	0	0	0.297405	0	0	0	0.111891	0	0	0	0	0	0	0	0	0	0	0	0	0
Arcobacter_butzleri	0.680608	3.52139	0.0906164	0.0571428	13.5539	0.0393193	0.0796302	0.0804926	0.256057	0	0.264575	0.176758	1.65303	0	0.623651	0.282001	0	0	3.1311	3.27379	0.470419	0	0.0878436	3.24408	3.1796	7.59275	0.212558	0.135153	6.11877	0.398063	3.06272	1.66313	0.252184	0.145728	1.1039	0.770439	11.7622	1.42664	77.655	0.366717	0.23543	0.491872	0	2.80138	0.0671213	2.73825	3.85234	0.288771	0.47001
Arcobacter_cibarius	0	0.0822236	0.15961	0	0	0	0	0	0.0744893	0.0729018	0.037004	0.333612	0	0	0	0.0339137	0.117797	0	0.136959	0	0	0	0	0	0	0	0.0309368	0	0	0	0.0688909	0.199628	0	0	0	0.0472428	0	0	0.946613	0	0	0.0258709	0	0	0.464157	0	0	0	0.189965
Arcobacter_faecis	0	0	0	0	0	0	0	0	0	0	0	0	0	0	0	0	0	0	0	0	0.133143	0	0	0.0684933	0	0	0	0	0	0.35481	0	0	0	0	0	0	0	0	0	0	0	0	0	0	0	0	0	0	0
Arcobacter_nitrofigilis	0.189176	0.194185	0	0.528291	0	0.0373161	1.00275	0	1.44237	0	1.95716	0.214288	0.134627	0	0.144979	0.0599948	0	0	0	0.112155	0.0961485	0	0	0	0.223714	0.130202	0	0.0941902	0	0.191581	1.01395	0.0727278	0.209419	3.35206	0	0.211893	0.419003	0	2.67074	1.88436	1.25803	0	0.321168	0.53769	0.288416	0	0.0630221	0.76666	0.149967
Arcobacter_sp._AF1028	0.0470653	0.0435045	0	0	0	0	0.388152	0	0.1295	0	0.234946	0.0118462	0.276843	0	0	0.262534	0	0	0	0	0.0114049	0	0.132415	0	0.0209402	0	0	0.107385	0.0141919	0.0303929	0	0.494317	0	0.0735155	0	0.254471	0	0	0	0.0126212	0	0	0	0.01409	0	0.0811957	0.228661	0.0537096	0.0683126
Arcobacter_sp._AF1440	0	0	0.0471537	0	0	0	0	2.99268	0	0	0	0	0	0	0	0	0	0	0	0	0	0	0	0	0	0	0	0	0	0.157749	0	0	0	0	0.128702	0.105542	0	0	0	0.858373	0.239435	0.0562023	0	0	0	0	0	0.0579949	0
Arcobacter_sp._L	0.142956	0	0.337476	0	0	0.127861	0.444045	0	1.62957	0.0599564	0.211907	0.126015	0	0.0525062	0	0.183366	0	0.200931	0.278688	0	0	0	0	0.905842	0.459122	1.58586	0	2.19288	0	0.10965	0.0363508	0.363639	0.102007	0	1.43234	0.0944548	0	0.0579135	0	0	0.720025	7.02717	0.055023	0.795538	0	0	0.653481	5.00094	3.03523
Arcticibacter_svalbardensis	1.72879	0.346629	0.503863	0.0431576	0	9.01019	0.189544	0.0501732	0	0	0.663587	0.911574	0.449818	0	0	1.05291	0	0	0.0357384	0	0.133423	0.26383	0	0.606925	1.89759	0.2508	0	10.3281	0	0	0	0.0882756	4.44741	0	0.122944	2.06609	0	0.77444	4.00403	0	0	0	7.53389	0.163272	0.780852	0.241055	0	0	0.0280009
Ardenticatena_maritima	0.0665801	0.560952	0.507102	0	0	0	0.649582	1.92727	0.445568	0.271235	0.062682	0.739366	0.408905	0.428856	0	0	0.872501	0	0.185376	0	2.64377	0	0.107263	0.749047	0.816294	0.0179238	0	0.963342	0.0493878	0.337343	2.86429	1.05966	0.227686	8.11742	0	2.16419	0.0281826	0.196808	0.26031	0	0.365171	0.491098	0	0	0.63873	0	0.0791148	0.496946	0.753748
Arenibacter_algicola	0.621794	4.31648	0.672563	0.440772	0.293897	0.0928846	3.80034	8.55368	0.0597692	0	0.521943	0	1.60597	0	1.46329	0.521535	0.0712056	0	0.241944	0	0.876868	0.405232	0.77673	0.81766	0.0926337	0.462524	0	22.7519	0	0	0	0.0536094	12.974	0	0.186444	0	0	1.91203	8.03726	0	0	0.0903809	0	2.85056	1.0137	0	0	39.2066	0
Arenibacter_certesii	0.495026	0.0996255	0.0508502	0.047619	0.108117	0	0.0173838	0	1.51204	0.152168	0	0	3.32464	0.0444198	0.0247357	0.227976	0.0814088	0.0410706	0	0	0.0535651	0.289945	0	1.86802	0.019148	2.02792	0	10.4529	0	0.0913211	0	0.305289	0.458967	14.2705	0	0.262985	0.305371	0	11.8827	0.291886	0.174171	0	0.462683	5.79066	2.32622	0	0.0921399	0.10351	0.0103857
Arenibacter_latericius	0	7.78968	8.44997	0.208228	0	0	3.8107	0.165899	0.208398	0	0.472435	0	1.4423	0.122591	0.704456	0.064623	0.190276	0.0394127	3.79761	0	0.862667	0	0	0.520486	1.61495	1.21093	0.137392	12.7713	0	6.3108	0	2.74516	0.289274	0.503273	0	6.62365	0.230676	0	0.636916	0	1.29062	0.155566	6.92871	0	0.0321242	0	0	0.25921	0.270489
Arenimonas_composti	0	0	0	0	0	0	0	0	0	0	0	0	0	0	0	0	0	0	0	0	0	0	0	0	0	0	0	0	0	0	0	0	0	0	0	0	0	0	0	0	0	0	0.0500322	0	0.61779	0	0	0	0
Arenimonas_donghaensis	0	0	0	0	0	0	0	0	0	0	0	0	0	0	0	0	0	0	0	0	0.106856	0	0	0	0	0	0	0	0	0	0	0	0	0	0	0	0	0	0	0	0	0	0	0	0	0	0	0	0
Arenimonas_malthae	0	0	0	0	0	0	0	0	0	0	0	0	0	0	0	0	0.724125	0	0	0	0	0	0	0	0	0	0	0	0	0	0	0	0	0	0	0.341034	0	0	0	0	0	0	0	0	0	0	0	0	0
Arenimonas_metalli	0	0	0	0	0	0	0	0	0	0	0	0	0	0	0	0	0	0	0	0	0	0	0	0	0	0	0	0	0	0	0	0	0	0	0	0	0	0	0.508095	0	0	0	0	0	0	0	0	0	0
Arenimonas_oryziterrae	0	0	0	0	0	0.23959	0	0	0.210589	0	0	0	0.559563	0	0	0	0	2.27739	0	0	0	0	0	0	0.414843	0	0	0	1.7494	0	0	0	0	0	0	0.143321	0	0	1.17067	0	0	0	0	0	0	0	0	0	0
Arenitalea_lutea	0.0156371	0	0.0902534	0.219629	0	0	0.192079	0	0	0	0	0	0	0	0	0	0	0	0.0129029	0	0	0	0	0.466746	0	0.0829017	0	0	0	0	0	0.0376802	0	0	0	0	0	0	0	0.104339	0	0	0	0	0	0	0	0.161394	0
Arhodomonas_aquaeolei	0	0.0345878	0	0	0	0.141246	0	0	0.713856	0	0	0	0	0.08422	0	0.0357142	0	0	0	0	0.0617903	0	0	0.206302	0	0	0	0	0	0	0	0.173929	0	0	0	0.0506361	0.325911	0	0	0.0401375	0	0	0	0	0	0	0	0.0640518	0.469972
Armatimonadetes_bacterium_CSP1-3	0	0.183921	1.04869	0	0	0	0.642187	0	0	0.118728	0	0.122907	1.09347	0.0565994	0	0.177974	0	0	0	0.244844	0.361985	0	0.165269	0.0693218	0.295435	0	0	0.109268	0	0.0685528	0	0.0512451	0	0.0545987	0	1.70721	0	0	0.0775673	0	0.120271	0	0	0	0	0	0	0.0606024	0.0975293
Armatimonadetes_bacterium_DC	0.0388384	0.0499264	0	0	0	0	0	0	0	0	0.419903	0.106616	0	0.0632282	0.074436	0.64232	0	0	0	0	0.0929193	0.077191	0	0	0	0.0763894	0.228093	0.154805	0	0.185124	0	0.0329578	0	0	0	0.0541144	0	0.0787231	0	0	0	0	0	0.198784	0	0	0	0	0
Armatimonadetes_bacterium_GBS	0	0.0381762	0	0	0	0	0.432315	0	0	0	0.576674	0	0.24538	0	0	0.909759	0.131902	0	0	0	0.599576	0	0.154929	0	0.0275632	0	0	0.392997	0.0124537	0	0	0.364489	0	0.0758123	0	0.184883	0	0	0.0147534	0.0332262	0.247234	0	0	0.0247286	0.0825592	0	0.0478885	0.0117828	0.113469
Armatimonadetes_bacterium_GXS	0	0	0	0	0	0	0	0	0	0	0	0	0	0	0	0	0	0	0	0	0.0249543	0	0	0	0	0	0	0.519025	0	0.110174	0	0.0154496	0	0	0	0	0	0	0	0	0	0.137348	0	0	0	0	0	0.0293795	0
Armatimonadetes_bacterium_OLB18	0.0160576	0	0	0.0482811	0	0.0144185	0	0	0	0	0	0	0.260804	0	0	0.354366	0	0	0	0	0.610108	0	0	0	0.135628	0	0	0	0	0.0312305	0.0785313	0	0	0.0754823	0	0.217778	0	0	0	0	0	0	0.11799	0	0	0.34626	0	0	0
Aromatoleum_aromaticum	0.0892921	5.04683	0	0	0.365601	0.657337	0	0.377602	0	0	0	0	0.120185	0	0	0	0	0	0.19764	0	0	2.6602	0	0	0	0.164531	0	0.116417	0	0	0	0.0915092	0.148954	0	0	0.208619	0	0	0.0492254	0	0.299366	0	0	0	1.6589	0.145298	0	0.519192	0
Arsenicicoccus_bolidensis	0	0	0	0	0	0	0	0	0	0	1.03184	0	0	0.0363644	0	0	0	0	0.336647	0	0.0240333	0	0	0	0.199606	0	0	0.444879	0	0.547611	0	0.0864429	0	0.591246	0	0	0	0	0	0	0	0.0810019	0	0	0	0	0.0215357	0	0
Arsenicicoccus_sp._oral_taxon_190	0	0.0889749	0	0	0.0497458	0	0.119236	0	0.177784	0	0	0	0.0691127	0.0316141	0	0.0224238	0.106595	0	0.035512	0	0	0.0447374	0	0	0.0209058	0.0337214	0.0980511	0.0408413	0	0	0	0	0	0	0	0.043855	0	0	0	0	0	0.146889	0	0	0	0	0.296319	0	0
Arsenophonus_endosymbiont_of_Nilaparvata_lugens	0	0	0	0	0	0	0	0	0	0	0	0	0	0	0	0	0	0	0	0	0	0	0	0	0	0	0	0	0	0	0	0	0	0	0	0	0	0	0	0	0	0	0	0	0	0	0	0	0
Arsenophonus_nasoniae	0	0.0365943	0	0	1.10038	0	0.0419941	0	54.9567	0.0971414	1.52581	0	0	0	0	0	0	0	0	0	0	0	0	0	4.77176	4.81986	0.041306	0	0.552512	0	0	0	0	17.0089	0	0	0	0	0	0	0	1.55366	0	0	0	0.23988	0	0	0
Arsukibacterium_ikkense	0	0	0.0398124	0	0	0	0	0	0	0	0	0	0	0	0	0	0	0	0	0	0	0	0	0.575316	0	0	0	0	0	0	0	0	0	0.0666565	0	0	0	0	0	0	0	0.0606651	0	0	0	0	0	0	0.0589895
Arsukibacterium_sp._MJ3	0.186122	0	0	0	0	0	0	0	0	0	0	0	0	0	0	0	0	0	0	0	0	0	0	0	0	0	0	0	0	0	0	0	0.0388101	0	0	0	0	0	58.3769	0	0	0	0	0	0	0	0	0	0
Arthrobacter_alpinus	0	0	0	0	0.726615	0	0	0.057169	0.556105	0.0365944	0	0	0.107914	0	0	0.0624591	0	0	0.0164243	0	0	0	0.0677082	0	0	0.0452792	0	0	0	0	0	0.0503669	0	0	2.08764	0	0	0	0	0	0.0180824	0.389482	0	0	0	0	0.183204	0.136288	0
Arthrobacter_castelli	0	0	0	0.0471219	0.0817188	0	0.170826	0	0.0470418	0	0	2.50583	0	0	0	0.0679398	0.19107	0	0	0.183472	0.0435007	0	0.112234	0.138893	0.039935	0.0779808	0	0.302345	0	0.0579622	0.085232	0.044851	0	0.0367981	0	0	0.310281	0	0	0	0	0.0334904	0	0	0	0	0	0	0.0287111
Arthrobacter_citreus	0	0	0	0	0	0	0	0	0	0	0	0	0	0	0	0	0	0	0	0	0.220496	0	0	0	0	0	0	0	0	0	0	0	0	0	0	0	0	0	0	0.125151	0	0	0	0	0	0	0	0	0
Arthrobacter_crystallopoietes	0	0	0	0	0.0203384	0	0.0477674	0.02345	0	0	0.364006	0.0438563	0	0	0	0	0	0	0.0718875	0	0	0	0	0.0783821	0	0	0.0495125	0	0	0.171201	0	0.0875026	0.589324	0.0240059	0	0	0	0.0658818	0	0	0	0.0436962	0	0	0	0	0	0.304823	0.23498
Arthrobacter_enclensis	0	0	0	0	0	0	0	0	0	0	0	0	0	0.0438646	0	0	0	0	0.0169784	0	0	0	0	0	0	0	0	0	0	0	0	0	0	0	0	0	0	0	0	0	0	0	0	0	0	0	0.0601575	0	0
Arthrobacter_globiformis	0	0	0	0	0	0	0	0	0.0510953	0	0	0.0586533	0	0	0	0	0	0	0	0	0	0	0	0	0	0	0	0	0	0	0	0	0	0	0	0	0	0	1.20307	0	0	0	0	0	0	0	0	0	0.0322124
Arthrobacter_nitrophenolicus	0	0	0	0.347252	0	0	0	0.113596	0	0	0	0	0	0	0	0	0	0	0.0511926	0	0.320567	0	0	0	0	0	0	0	0	0	0	0	0	0.052466	0	0	0	0	0.0664862	0	0	0	0	1.84818	0.126045	0	0.113617	0	0
Arthrobacter_phage_Amigo	0	0	0	0.102059	0	0	0	0	0	0	0.0621016	0.0669029	0.00423602	3.32839	0	3.48573	0	0	0.573906	0.0753544	0.0383736	0	0	0.0716325	0.0442798	0.0448273	0	0	0.00472977	0	1.25245	0	0	0	0	0	0.0280189	0	0.00560318	0	0	0.870015	0	0	2.53276	0	0	1.97559	0
Arthrobacter_phage_Anansi	0	0	0	0	0	0	0	0	0	0	0	0.0165847	0	0.401777	0	1.6918	0	0	0	0	0	0	0	0	0	0	0	0	0	0	0	0	0	0	0	0	0	0	0	0	0	0.0352785	0	0	0	0	0	0	0
Arthrobacter_phage_CapnMurica	0	0	0	0.148986	0.329118	0	0.440811	0	0	0	0	0.0638439	0.402934	0.532879	0	0.391591	0	0	0	0	0	0	0	0	0	0.638355	0	0	0.133998	0	0.172943	0	0	0	0	0	0	0	0	0	0	0.281822	0	0	0	0	0.284523	0.415794	0.0398204
Arthrobacter_phage_Circum	0	0.0675874	0	0	0.0606898	176.308	0	0	0	0	0	0	0.190562	0.126456	0.0643127	0.110733	0	0	0	0.0835856	0	0	0	0	0.253911	0	0.0718884	0	0	0	0.0730204	0	0	0.0716335	0	0	0	0	0	0	0	0.286763	0.279294	0	0.0660474	0	0.410263	0.96604	0
Arthrobacter_phage_Galaxy	0	0	0.045061	0	0	0.197999	0	0	0	0	0.786237	0	0	0	0	0	0	0	0	0	0	0	0	0	0	0.101474	0.131456	0	0	0.0177974	0	0	0	0	0	0.0647383	3.43638	0	0.0806211	0	0	0.0395599	0	0	0.55625	0	0	0	0
Arthrobacter_phage_Gordon	0.00567692	3.50786	0	0	0.50861	0	0	0	0.108855	0	0.0759997	0.451795	0	0.0632282	0	0.0509127	0	0	0.228512	0	0	0	0	0	0.0531357	0	0	0	0	0	0	0	0	0	0	0	0.119724	0.563414	0	0	0	0.0564619	0.174191	0	0	0	0	0.272576	0
Arthrobacter_phage_Korra	0	0	0	0	0.381267	0	0	0	0	0	0	0	0	0	0	0	0	0	0	0	0	0	0	0	0.0986023	0	0	0	0	0	0	0	0	0	0	0	0	0	0	0	0	0	0	0	0	0	0	0	0
Arthrobacter_phage_Mudcat	0.754283	2.64177	0.0477177	0	0	335.195	0.499565	0.174937	0.311529	0.438013	0.419771	0.688786	0.653906	0.220659	0.0267079	0.259609	0.0816578	0.10014	0	0	3.10822	1.85221	0	0	0.113977	0	0.0692259	0.0519025	1.49464	0	0	1.28834	0	0.437472	0	0.0820669	0.148916	0.29159	0	0.141034	0.0542471	0	0.726389	0	0.199146	0	0.871834	0.285857	0.059881
Arthrobacter_phage_Rings	0	0	0	0.0535447	0	0	0	0	0	0	0	0	0.0711471	0.244472	0	1.07129	0	0	0	0	0	0	0	0.0196703	0	0	0	0	0.0179313	0	0.361541	0	0.0401799	0	0	0	0	0	0	0	0	0.0981848	0	0	0.457458	0	0	0.414373	0
Arthrobacter_phage_Tank	0	0	0	0	0	0	0	0	0	0	0	0	0	0	0	0	0	0	0	0	0	0	0	0	0	3.9035	0	0	0	0	0	0.475848	0	0	0.945498	0	0	0.442349	0	0	0	0.116419	0.210135	0	0	0	0	0	0
Arthrobacter_phage_Wilde	0	0	0.140465	0	0	0	0	0	0	0	0	0	0	0	0	0	0	0	0	0	0	0	0	0	0	0	0	0	0	0	0	0	0	0	0	0	0	0	0	0	0.488988	5.33724	0	0	0	0	0	0	0
Arthrobacter_phage_vB_ArS-ArV2	0	0	0	0	0	0	0	0	0	0	0	0	0	0	0	0	0	0	0	0	0	0	0	0	0	0	0	0	0	0	0	0	0	0	0	0	0	0.0425336	0.468445	0	0	0.136124	0	0	0	0	0	0	0
Arthrobacter_phage_vB_ArtM-ArV1	0	0	0	0	0	0	0	0	0	0	0	0	0	0	0	0	0	0	0	0	0	0	0	0	0	0	0	0	0	0	0	0	0	0	0	0	0	0	0	0	0	0	0	0	0	0	0	0	0
Arthrobacter_sanguinis	0.325937	0.0140628	0.0573161	0.0744931	0.0877021	7.75179	0	0.0185708	0	0	0	0.0663898	0.0152375	0.151812	0	0.621705	0.126509	0	0.699529	0.0175158	1.15553	0	0	0.0993746	2.0613	0.150091	0	0.0793414	0	0.045815	0.193171	0.102612	0	0	0	1.31217	0.136296	0	0	0	0.0351398	2.02701	0	0	0.077886	0	0.543507	0.851182	0.0952823
Arthrobacter_sp._11W110_air	0	0	0	0	0	0	0	0.507882	0.0737981	0	0	0	0	0.122806	0	0	0	0	0.0429237	0	0	0	0	0.0784042	0	0	0	0	0	0	0.0545261	0.0898633	0	0	0	0	0	0	0	0	0	0	0	0	0	0	0	0.317564	0
Arthrobacter_sp._131MFCol6.1	0	0	0	0	0.0100881	0	0	0	0	0	0	0	0	0	0	0	0	0	0	0	0	0	0	0	0	0	0	0	0	0	0	0.215832	0	0	0	0	0	0	0	0	0	0	0	0	0	0	0	0.239335	0
Arthrobacter_sp._135MFCol5.1	1.97735	0	0	0	0	0	0	0	0	0.0232295	0	0	0	0.0370686	0	0	0	0	0.139859	0	0	0	0	0	0	0.0899619	0.0536583	0	0	0	0	0	0	0	0	0	0	0	0	0	0	0.387147	0	0	0	0	0.247447	0.160945	0
Arthrobacter_sp._161MFSha2.1	0	0	0	0	0	0	0	0.0592338	0	0	0	0.0488557	0	0	0	0	0	0	0.0533882	0	0	0	0	0	0.0431803	0	0	0.0843562	0	0	0	0	0	0	0	0	0	0	0	0	0	0.634088	0	0	0	0	0.0492938	0.169442	0
Arthrobacter_sp._162MFSha1.1	0	0	0.338888	0	0	0	0	0	0	0	0	0	0	0	0	0	0	0	0	0	0.0505749	0	0	0	0	0.0589461	0	0	0	0	0	0.121272	0	0	0	1.19196	0	0	0.0745549	0	0	0	0	1.06219	0	0	0	0.53589	0
Arthrobacter_sp._31.31	0	0	0	0	0	0	0	0	0	0	0	0	0	0	0	0	0	0	0	0	0	0	0	0	0	0.0499077	0	0	0	0	0	0	0	0	0	0	0	0	0	0	0	0.0543289	0	0	0	0	0	0	0.158485
Arthrobacter_sp._31Y	0	0	0	0	0	0	0	0	0	0	0	0	0	0	0	0	0	0	0	0	0	0	0	0	0	0	0.153205	0	0	0	0	0.0288143	0	0	0	0	0	0	0	0	0	0	0	0.161903	0	0	0	0.0670269	0
Arthrobacter_sp._35/47	0	0	0	0.0601904	0.0606898	0	0	0	0	0.0421798	0	0	0	0.0471029	0	0.126706	0	0.0572798	0.135896	0	0	0.0607236	0	0	0	0.100485	0	0	0	0	0	0	0.0637521	0.0600953	0	0	0	0	0.12336	0	0	1.26333	0	0	0	0	0.114932	0.596833	0.251908
Arthrobacter_sp._35W	0.858498	0	0.388702	0	0	0.297231	0	0	0	0.534641	1.38463	0	0.852591	0	0.0233017	0.937575	0	0	0.232847	0	0.161058	0.352021	0.44151	0	0	0.043398	0.262493	0.15937	0	1.49703	0	0.193098	0.461972	0	0.0489714	3.03067	0.0362772	1.34628	0	0.346585	0.452845	0.797605	0	0.895392	0	0	0.270106	0.476604	0.0542757
Arthrobacter_sp._9MFCol3.1	0.258689	0	0.792079	0.0407426	0	0.0462747	0	0	1.38289	0.043398	0.629535	0	0	0.342049	0	0.222215	0	0	1.19536	0	0	0	0.14556	0.837868	0.379815	1.29724	0.0404859	0	0.18721	0	0.225388	0.360751	0.258921	0	0.716804	0	0.261274	0	0	0.249737	0.0940021	0.08826	0	0.185867	0	0.0523229	0.709511	0	2.01682
Arthrobacter_sp._A3	0	0	0	0	0	0	0	0	0	0	0	0	0	0.313535	0	0	0	0.0323981	0.107018	0	0	0	0	0	0.028852	0	0	0	0.082839	0	0	0	0	0.257469	0	0	0	0	0	0	0	0	0	0	0	0	0	0	0
Arthrobacter_sp._AK-YN10	0	0	0	0	0.860294	0	0	0	0.218767	0	0	0.0464444	0	0	0	0	0	0	0.322209	0	0	0	0	0	0	0	0	0.0801927	0	0	0.740908	0	0	0.043467	0	0	0	0	0	0	0	0.171766	0	0	0	0	0.0937217	0.401183	0
Arthrobacter_sp._ATCC_21022	0	0	0	0.148252	0.112112	0	0	0	0	0	0	0	0.0381312	0.0345731	0	0	0	0	0.155343	0	0.186043	0	0	0	0.125641	0	0	0	0	0	0	0	0	0	0	0.0664351	0	0	0	0	0	0.0401445	0	0	0	0	0.0358574	0.120847	0.0390357
Arthrobacter_sp._BT801	0.0438268	0	0.0319647	0	0	0	0	0	0.0503882	0	0.688623	0	0	0	0	0	0	0	0	0	0	0	0	0	6.69135	0	0	0	0	0	0	0	0	1.9502	0	27.8748	0	0	0.173962	0	0	0	0	0	0	0	0	0	0
Arthrobacter_sp._CAL618	0	0	0	0	0.189479	0	0	0	0	0	0	0	0	0	0	0	0	0	0.0938361	0	0	0	0	0	0	0	0	0	0	0	0	0	0	0	0	4.47689	0	0	0	0	0	0.080333	0.0601615	0	0	0	0	0.0334449	2.04332
Arthrobacter_sp._EPSL27	0	0	0.0784503	0	0	0	0	0	0	0	0	0	0	0	0.0237141	0	0	0	0	0	2.33569	0	0	0	0.291541	0	0	0.0551177	0	0	0.0492563	0.133594	0	0	0	1.52276	0	0	0.0302032	0	0	0.261536	0	0	0	0	0	1.35082	0
Arthrobacter_sp._ERGS101	0	0.0332843	1.23618	0.0687305	0.723903	0	2.26151	0	2.15777	1.27104	1.06601	0	1.28156	0.167523	0	10.1858	0	0	0	0	0.0174513	3.51875	0.118676	0	0.0320416	1.09095	0	0.015649	0.572375	1.08126	0.855592	0.0790206	0	7.82751	0	0.486078	0.0633569	0.0389	0	0.487095	0.737424	0.0307136	0	0.0323398	0.273375	8.75571	0.0664947	0	0.502172
Arthrobacter_sp._Edens01	0	0.127649	0	0	0.0998188	0	0	0	0.143067	0	0	0	0	0	0	0.133926	0	0	0.0275652	0	0	0	0	0	0.0318814	0	0	0	0	0.0323589	0	0	0	0	0.10004	0.139079	0	0	0	0	0	0.818603	0	0	0	0	0.233803	0	0.104267
Arthrobacter_sp._EpRS66	0	0	0	0	0	0	0	0	0	0	0	0	0	0	0	0.0762744	0	0	0	0	0	0	0	0	0	0	0	0	0	0	0	0	0	0	0	0	0	0	0	0	0	0.600219	0	0	0	0	0	0	0
Arthrobacter_sp._EpRS71	0	0.622729	0.113652	0	68.0424	0.10358	0	0.0518588	0	0.12654	0	0	0	0.0335004	0.238331	0	0	0	0.207813	0	0	0	0	0.0825207	0.0306062	0.0833434	0.0358867	0.0597917	0	0	0.187767	0	0	0.0530881	0	0.486323	1.94388	0	0.175024	0	0	30.7825	0	1.32088	0.0372447	0	1.66598	0.0195162	0.0189123
Arthrobacter_sp._FB24	0	0	0	0	0	0	0	0	0	0	0	0	0	0	0	0	0	0	0	0	0	0	0	0	0	0	0	0	0	0	0	0	0	0	0	0.192451	0	0	0	0	0	0.509334	0	0	0	0	0	0	0
Arthrobacter_sp._H14	0	0	0.030924	0	0	0	0	0	0.0698698	0	0.0415936	0	0	0.130574	0	0	0	0	0.146673	0	0.837414	0	0	0	0	0	0	0	0	0	0	0	0	0.0675788	0	0	0	0	0	0	0	0	0	0	0	0	0	0	0.073714
Arthrobacter_sp._H20	0	0.0433858	0	0	0	0	0	0.254763	0.143218	0	0	0	0	0	0	0	0	0	0	0	0	0	0	0	0	0	0	0	0	0	0	0	0	0	0	0.0945856	0	0	0	0	0	0.0806865	0	0	0	0	0	0	0
Arthrobacter_sp._H41	0	0	0	0	0	0	0	0	0	0	0.0693227	0	0.0741913	0	0	0	0	0	0	0	0	0	0	0	0	0	0	0	0	0	0	0	0	0	0	0	0	0	0	0	0	0	0	0	0	0	0	0	0
Arthrobacter_sp._H5	0	0	0	0	0	0	0	0	0	0.036875	0	0	0	0	0	18.5266	0	0	0	0	0.074684	0	0	0	0.0506054	0	0	0	0	0	0	0.0383159	0	0	0	0	0	0	0	0.0538762	0	0	0	0	0	0	0	0	0
Arthrobacter_sp._Hiyo1	1.51582	0.210546	0	0.217033	0.533091	0	0	5.55089	4.40828	0.346767	0	0	0	0.404904	0	0.51082	2.16597	0	0.18092	5.21685	0.732746	1.0256	0.129231	0.247959	2.9429	0.390878	0	0.71865	2.49313	0.400441	0.360187	0.105498	0	1.47693	0.328544	0.306129	1.90629	0.0246925	0.0489898	3.76926	0.250371	1.07042	0.848624	0	2.02429	0.27872	3.85064	0.572095	0.228584
Arthrobacter_sp._Hiyo4	0.0496755	0.158966	0	0	0.637243	0	0	0.104962	0	0	0	0	0.0718944	0.157201	0	1.19397	0	0.343679	0.176583	0	0	0	0	0	0.153031	0.359336	0.448584	0.0647657	0	0	0	0.199856	0	0	0.186875	0.0802957	0.289492	0	0	0	0	1.59719	0	0	0	0	0	0.0981274	0.0412006
Arthrobacter_sp._Hiyo6	0	0	0	0	0.12858	0	0	0	0	0	0	0	0	0	0	0.149765	0	0	0	0	0	0	0	0	0	0	0.0545722	0	0	0	0	0.121567	0	0	0	0.505027	0	0	0	0	0	0.506651	0	0	0	0	0	0.119376	0
Arthrobacter_sp._Hiyo8	0	0	0.248548	0	0.910109	0	0.131764	0	0	0.0794794	0	0.394187	0.0797496	0.138422	0	0.352227	0.0988966	0	0.0793573	0.00987805	0	0	0	0.220088	0.0927051	0	0.037073	0.0617683	0.242323	0.507905	0.0924925	0.348658	0	0	0	1.66159	0	0	0.382762	0.111396	0	0.670287	0	0	0	0.140033	0.0069656	0.852438	0.114844
Arthrobacter_sp._I3	0	0	0	0	0	0	0	0	0	0.643391	0	0.0941004	0.268772	0	0.033968	0.0474949	0	0.0302534	0	0	0.0482334	0	0	0	0	0	0	0	0	0	0	0.541971	0	0.0778625	0	0.155015	0	0	0	0.0533774	0.421922	0.467504	0	0	0	0	0	0.412601	0.715384
Arthrobacter_sp._IHBB_11108	0	0	0	0	0.0330795	0	0	0	0	0.12165	0	0	0	0.110236	0	0	0	0	0	0	0	0	0	0	0.0737143	0	0	0	0	0	0	0	0	0.465825	0	0	0	1.6463	0	0	0	0.179106	0.0269404	0	0	0	0.0420755	0.0941729	0
Arthrobacter_sp._JBH1	0	0	0	0	0	0	0	0	0	0	0	0	0	0	0	0	0	0	0	0	0	0	0	0	0	0	0	0	0	0	0	0	0	0	0	0	0	0	0	0	0	0	0	0	0	0	0	0	0
Arthrobacter_sp._JCM_19049	0	0	0	0	0	0	0	0	0	0	0	0	0	0	0	0	0	0	0	0	0	0	0	0	0	0	0	0	0	0	0	0	0	0	0	0	0	0	0	0	0	0	0	0	0	0	0	0	0
Arthrobacter_sp._L77	0	0	0	0	0	0	0	0	0	0	0	0	0	0	0	0	0	0	0	0.460347	0	0	0	0	0	0	0	0	0	0	0	0	0	0	0	0	0	0	0	0	0	0	0	0	0	0	0	0	0
Arthrobacter_sp._LS16	0	0	0	0	0	0	0	0	0	0	0	0	0	0	0	0	0	0	0	0	0	0	0	0	0	0	0	0	0	0	0	0	0	0.071065	0	0	0	0	0	0	0	0	0	0	0	0	0	0	0
Arthrobacter_sp._Leaf137	0	0.0776199	0	0	0	0	4.70712	0	0	0	0	0	0	0.0790056	0	0.223468	0	0	0	0	0	0	0.0202716	0	0	0.0877284	0	0	0	0	0	0.0376802	0	0	0	0	0	0	0	0.0347798	0	3.11907	0	0.125063	0	0	0	0.828467	0
Arthrobacter_sp._Leaf141	0.284729	0.131594	1.58511	0	0.0753599	0	0	0	2.52838	0	1.33251	0	0	0.906341	0.0798585	0.13588	0	0.239272	1.0964	0	0	0	0	0.512339	0.380043	1.26422	0.148538	0	0	0	0.41346	0.992662	0.0791624	0.0414546	1.31493	0	0.34861	0	0	0.242962	0.344882	0.161907	0	0.17048	0.0531512	0.0959831	0.650776	0.0378578	1.88923
Arthrobacter_sp._Leaf145	0	0.46572	0	0	3.95116	0	0	0	0	0	0	0	0	0.822461	0	0	10.4305	0.0372916	0	0.105606	0	0	5.04003	0.0374277	5.60416	0	0	0	0	0	0	0	0.186774	0	1.26609	0	0.0418825	0	0	0.0883487	0.406853	0.135183	0	0	0.193498	0	0.0379117	0.141394	0
Arthrobacter_sp._Leaf234	0	0	0	0	0	0	0	0	0	0	0	0	0	0.0551178	0	0	0	0	0	0	0	0	0	0	0	0	0	0	0	0	0	0.0653979	0	0	0	0.46951	0	0	0	0	0	0	0	0	0	0	0.0571653	0.192827	0.898955
Arthrobacter_sp._Leaf337	0	0	0	0	0	0	0	0	0	0	0	0	0	0	0	0.199202	0	0	0	0	0	0	0	0	0	0	0	0	0	0	0	0	0	0	0	0	0.0269545	0	0	0	0	0	0	0	0	0	0	0.152372	0.108058
Arthrobacter_sp._Leaf69	0.259391	0.179825	0.180507	0.102133	0.10298	0	0.931266	0	0	0.326369	0	0.320638	4.51828	0.6669	0	1.76397	0.241648	0	1.30964	0	0.384994	0.034979	0	0.116686	0.0865559	0.101622	0.304468	0.969629	0.119487	0.376886	0.0383609	0.226081	0.865413	1.7017	0.105698	0.101005	0.873278	0.420332	0	0.313018	0.942573	1.43812	0	2.44612	0	0.524649	0.395243	0	3.01193
Arthrobacter_sp._M2012083	0	0	0	0	0.0254571	0	0	0.0880556	0	0	0	0	0	0	0	0	0	0	0.166508	0.0868173	0	0	0	0	0	0	0	0	0	0	0	0	0	0	0	0	0	0	0	0	0	1.70529	0	0	0	0	0	0	0
Arthrobacter_sp._MA-N2	0	0.018693	0.0664867	0.0564285	0.0189656	0	0.0310651	0	0	0	0	0	0	1.27606	0	0	0.0222517	0	0.100857	0.035812	0	0.048553	0	0.0868273	0	0.0370602	0.0421998	0	0.0216072	0.0694098	0	0.0208183	0.054458	0.0821486	0	0.166321	0.301554	0	0	0	0.0216988	0.30498	0	0.0214521	0	0	0	2.64736	0.101039
Arthrobacter_sp._MWB30	0	0.343256	0	0	0.854802	0.134709	0	0	0	0	0	0	0	0	0	0	0	0	0	0	0	0	0	0	0	0	0	0	0.0395555	0	0.562676	0.0798147	0	0	0.221484	0.238985	0	0	0	0	0	6.32803	0.0504902	0	0	0	0	0.0349456	0
Arthrobacter_sp._NIO-1057	0	0	0	0	0.021737	0	4.02634	0	0	0	0	0	0	0.0250655	0	0.268686	0	0	0.0225893	0	0	0	0	0	0	0	0	0.0889757	0	0	0	0.178443	0	0	0	0	0	0	0	0	0	0	0	0.122583	0	0	0	0.200533	0
Arthrobacter_sp._PAMC_25486	0	0	0	0	1.09652	0	0.0152036	0	0	0.0572441	0.704753	0	0	0.22298	0	0.0645214	0	0	0	0	0.100338	0.162652	0	0	6.42183	0.0509263	0.0370269	0	0	0	0.891892	0	0	0	0	0.982738	0	0.127548	0	0	0	6.42491	0	0	0	0	0.0495174	1.80141	0
Arthrobacter_sp._PAO19	0	0	0	0	0	0	0	0	0	0	0.279457	0	0	0	0	0	0	0	0	0	0	0	0	0.257877	0	0	0.0869348	0	0	0	0	0	0	0	0	0	0	0	0	0.089376	0	0	0	0	0	0	0	0	0
Arthrobacter_sp._RIT-PI-e	0	0	0	0	0.0708993	0	0	0.0817463	0.204886	0	0	0	0.0723423	0.25852	0	1.74416	0.476169	0	0.0736791	0	0.0252568	0	0	0	0	0.139928	0	0	0	0	0.116818	0.276776	0	0	0	0	0	0	0.0372323	0	0	0.574236	0	0	0	0	0.132067	0.377947	0.0697149
Arthrobacter_sp._Rue61a	0	0	0	0	0	0	0	0	0	0	0	0	0	0	0	0	0	0	0.489668	0	0.0932297	0	0	0	0	0	0	0	0	0	0	0	0	0	0	0.0462157	0	0	0	0	0	0.0313035	0	0	0	0	0	0	0
Arthrobacter_sp._SPG23	0	0	0	0	0.0846048	0	0	0	0	0	0	0	0	0	0	0.108369	0	0	0	0	0	0	0	0	0	0	0	0	0	0	0	0	0	0	0	0	0	0	0	0	0	0.0908848	0	0	0	0	0	0	0
Arthrobacter_sp._Soil736	0	0	0	0	0	0	0	0	0	0	0	0	0	0	0	0	0	0	0	0	0	0	0	0	0	0.077711	0	0	0	0	0	0	0	0	0	0	0	0	0	0	0	0	0	0	0	0	0.025187	0	0
Arthrobacter_sp._Soil761	0	0	0	0	0.0748641	0.0553697	0	0	0.0975455	0.311566	0	0	0	0.388708	0	0	0	0	0	0	0.104333	0	0.0580565	0.339312	0.16526	0	0	0	0	0.0599652	0	0	0	0	0	0	0	0.0166118	8.59099	0	0.0562389	0.809197	0	0	0	0	0	0.264923	0.0513451
Arthrobacter_sp._Soil762	0	0	0.0196319	0	0	0	0.0435706	0	0	0	0	0	0	0.0621703	0	0	0	0	0	0	0	0	0	0	0	0	0	0.232111	0	0	0	0	0	0.354037	0	0	0.0712332	0	0	0	0	2.4196	0	0	0	0	0	0	0
Arthrobacter_sp._Soil763	0	0.103493	0	0	0	0	0	0	0	0	0	0	0	0.0364905	0	0.0355595	0	0	0	0	0	0	0	0	0	0	0	0	0	0	0	0	0	0	0	0	0	0	0	0	0	0	0	0	0	0	0	0	0
Arthrobacter_sp._Soil764	0	0.155645	0	0	0	0	0	0	0	0	0	0	0.0486832	0	0.0362121	0.633098	0	0	0.154684	0	0	0	0	0	0	0	0	0	0	0	0	0	0	0	0	0.311228	0	0	0.128791	0	0	0.063833	0	0	0	0	0.102522	0.115481	0
Arthrobacter_sp._Soil782	0	0	0	0	0	0	0	0	0	0	0	0	0	0	0	0.126263	0	0	0	0	0.0804511	0	0	0	0	0	0	0	0	0	0	0.15421	0	0.175572	0	0	0	0	0	0	0	0	0	0	0	0	0	0.150965	0
Arthrobacter_sp._TB_23	0	0	0	0	0	0	0	0	0	0	0	0	0	0	0	0	0	0	0	0	0	0	0	0	0	0	0	0	0	0	0	0	0	0	0	0	0	0	0	0	0	0	0	0	0	0	0	0.0306265	0
Arthrobacter_sp._TB_26	0.240863	0	0	0	0	0	0	0	0	0	0	0	0.222695	0	0	0	0	0	0	0	0.0487982	0	0	0	0	0	0	0	0	0	0	0	0	0	0	0	0	0	0	0	0	0.735951	0	0	0	0	0	0.120354	0
Arthrobacter_sp._UNC362MFTsu5.1	0	0	0	0	0	0	0	0	0	0	0	0.0949258	0	0	0	0	0	0	0	0	0	0	0	0	0	0	0	0.279924	0	0	0	0	0	0	0	0	0	0	0	0	0	0	0	0	0	0	0	0	0
Arthrobacter_sp._W1	0	0	0	0	0	0	0	0	0	0	0	0	0	0	0	0	0	0	0	0	0	0	0	0	0.102843	0	0	0.0853192	0	0	0	0.147386	0	0	0	0.0900089	0	0	0	0	0	0	0	0	0	0	0	0	0
Arthrobacter_sp._YC-RL1	0	0	0	0	0.0344829	0	0	0	0	0	0.0675765	0	0	0	0	0	0.0672597	0	0	0	0	0	0	0	0	0	0	0	0	0	0	0	0	0	0.100904	0.0562272	0	0	0	0	0	0.105607	0	0	0	0	0	0.105969	0
Arthrobacter_sp._ZBG10	0	0	0	0	0	0	0	0	0	0	0	0	0	0	0	0	0	0	0	0	0	0	0	0	0	0	0.138167	0	0	0	0	0	0	0	0	0	0	0	0	0	0	0.301208	0	0	0	0	0	0.100747	0
Arthrobotrys_oligospora	0	0	0.108196	0	0	0	0	0	0	0	0	0	0	0	0	0	0	0	0	0	0	0	0	0	0.0196193	0.0460687	0.0690129	0	0	0	0	0	0.0980802	0	0	0	0	0	0	0	0	0.107543	0	0	0	0	0	0.251793	0
Arthroderma_benhamiae	0	0	0	0	0	0	0	0	0	0	0	0	0	0	0	0	0	0	0	0	0	0	0	0	0	0	0	0	0	0	0	0	0	0	0	0	0	0	0	0	0	0	0	0	0	0	0	0	0
Arthrospira_maxima	0	0	0	0	0	0	0	0	0	0	0	0	0	0	0	0	0	0	0	0	0	0	0	0	0.0932546	0	0	0	0	0	0	0	0	0	0	1.3994	0	0	0	0	0	0	0	0	0	0	0	0	0
Arthrospira_platensis	0.0160936	0	0	0	0.214705	0	0	0	0	0.0756054	0	0	0	0	0	0.441208	0	0	0.148748	0	0	0	0	0.162187	0	0	0	0	0	0.0467668	0.191364	0	0.157283	0.168947	0	0.233734	0	0	0.064803	0	0	1.44758	0	0	0	0	0	0	0.40104
Arthrospira_sp._PCC_8005	0	0	0.0143393	0	0	1.49474	0	0	0	0	0	0	0	0	0.0412261	0	0	0	0	0	0	0	0	0	0	0	0	0	0	0	0.0106722	0.0213521	0	0	0	0	0	0.357675	0.0783588	0	0	0.189366	0	0.0766708	0	0	0	0.270979	0
Arthrospira_sp._TJSD091	0	0	0.0894439	1.65358	0	0	0.986699	0	0	0	0	0	0.958471	0.134968	0	0.24426	0.220072	0	0	0	0	0	0.0738466	0	0	0	0	0	0.0474883	0.0254248	0	0	0	0	0	1.35134	0.110459	0	0	0	0	0.985085	0	0	0	0	0	0.292046	0
Asaia_astilbis	0	0	0	0	0	0	0	0	0	0	0	0	0	0	0	0	0	0	0	0	0	0	1.66304	0	0	0	0	0	0	0	0	0	0	0	0	4.7632	0.541251	0	0	0	0	0	0	0	0	0	0	0	5.10505
Asaia_bogorensis	0	0	0	0	0	0	0	0	0	0	0	0	0	0	0	0	0	0	0.488286	0	0	0	0	0	0	0	0	0	0	0	0	0	0	0	0	0	0	0	0	0	0	0	0	0	0	0	0	0	0
Asaia_platycodi	0	0	0.0212417	0	0	0	0	0	0	0	0	0	0	0	0	0	0	0	0	0	0	0	0	0	0	0	0	0	0	0	0	0	0	0	0	0	0	0	0.0327121	0	0	0	0	0	0	0	0	0	0
Asaia_prunellae	0	3.25007	0	0	0	0	0	0	3.79127	0	0	0	0	0.0332622	0.0388362	0	0	0	0	0	0	0	0	0	0	0.21699	0	0	0	0	0	0	0	0	0	0	0	2.55484	0	0.0366016	0	0	0	0	1.40522	0	0	0	0
Asanoa_ferruginea	0	0	0	0	0	0	0	0	0	0	0	0	0	0	0	0	0	0	0	0	0	0	0	0	0	0	0	0	0	0	0	0	0	0	0	0	0	0	0	0	0	0	0	0	0	0	0	0	0
Ascochyta_rabiei	0	0	0	0	0	0	0	0	0	0	0	0	0	0	0	0	0	0	0	0	0	0	0	0	0	0	0	0	0	0	0	0	0	0	0	0	0	0	0	0	0	0	0	0	0	0	0	0	0
Ascosphaera_apis	0	0	0	0	0	0	0	0	0	0	0	0	0	0	0	0	0	0	0	0	0	0	0	0	0	0	0	0	0	0	0	0	0	0	0	0	0	0	0	0	0	0	0	0	0	0	0	0	0
Asparagus_officinalis	0	0	0.187815	0	0.321207	0	0	0	0	0	1.74305	0	0	0	0	0.343797	0	0	0	0	0	0	0	0	0	0	0	0	0	0	0	0	0	0	0	0	0	0	0	0	0	0	0	0	0	0	0	0	0
Aspergillus_calidoustus	0	0.0249632	0	0	0	0	0	0	0	0	0	0	0	0	0	0	0	0	0	0	0	0	0	0	0	0	0	0	0	0	0	0	0	0	0	0	0	0	0	0	0	0	0	0	0	0	0	0	0
Aspergillus_fischeri	0	0	0	0	0	0	0	0	0	0	0	0	0	0	0	0	0	0	0	0	0	0	0	0	0	0	0	0	0	0	0	0	0	0	0	0	0	0	0	0	0	0	0	0	0	0.0938087	0	0	0
Aspergillus_flavus	0	0	0	0	0	0	0	0	0	0	0	0	0	0	0	0	0	0	0	0	0	0	0	0	0	0	0	0	0	0	0	0	0	0	0	0	0	0	0	0	0	0	0	0	0	0	0	0	0
Aspergillus_niger	0.799389	0	0	0	0	0	0	0.32597	0	0	0	0	0	0.287636	0	0.0477158	0	0	0	0	0	0	0	0	0.0740135	0	0	0	0	0	0	0.0583692	0	0	0	0.0229652	0	0	0	0	0	0	0	0	0	0	0	0	0.0430666
Aspergillus_ochraceoroseus	0	0	0	0	0	0	0	0	0	0	0	0	0	0	0	0.0460041	1.78014	0	0	0	0	0	0	0	0	0	0	0	0	0	0	0	0	0	0	0	0	0	0	0	0	0	0	0	0	0	0	0	0.0533022
Aspergillus_oryzae	0	0	0	0	0	0	0	0	0	0	0	0	0	0	0	0	0	0	0	0	0	0	0	0	0	0	0	0	0	0	0	0	0	0	0	0	0	0	0.0525071	0	0	0	0	0	0	0	0	0	0
Aspergillus_ruber	0	0	0	0	0	0	0	0	0	0	0	0	0	0	0	0	0	0	0	0	0	0	0	0	0	0	0	0	0	0	0	0	0	0	0	0	0	0	0	0	0	0	0	0	0	0	0	0	0
Aspergillus_terreus	0	0	0	0	0	0	0	0	0	0	0	0.114817	0	0	0	0	0	0	0	0	0	0	0	0	0	0	0	0	0	0	0	0	0	0	0	0	0	0	0	0	0	0	0	0	0	0	0	0	0
Aspergillus_udagawae	0	0	0	0	0	0	0	0	0	0	0	0	0	0	0	0	0	0	0	0	0	0	0	0	0	0	0	0	0	0	0	0	0	0	0	0	0	0	0	0	0	0	0	0	0	0	0	0	0
Aster_yellows_phytoplasma	0	0	0	0	0	0	0	0	0	0	0	0	0	0	0	0	0	0	0	0	0	0	0	0	0	0	0	0.519346	0	0	0	0	0	0	0	0	0	0	0	0	0	0	0	0	0	0.521624	0	0	0
Asterionellopsis_glacialis	0	0	0	0	0	0.340382	0	0	0	0	0	0	0	0.441404	0	0.573524	0	0	0	0	0	0	0	0	0	0	0	0	0.507338	0	0	0	0	0	0	0	0	0	0	0	0	0	0	0	0	0	0	0	0
Asticcacaulis_benevestitus	0	0	0	0.0480243	0	0	0	0	0	0	0	0	0	0.0568286	0	0	0	0	0	0	0	0	0	0	0	0	0	0	0	0	0	0	0	0	0.0315241	0.150622	0	0	32.7426	0	0	0.0659866	0	0	0	0	0	0.231745	0
Asticcacaulis_biprosthecium	0	0	0	0	0	0	0	0	0	0.0893774	0	0	0	0	0	0	0	0	0	0	0.250744	0	0	0	0	0	0	0	0	0	0	0	0.0444369	0	0	0.0268619	0	0	0	0	0	0	0	0	0	0	0	0	0
Asticcacaulis_excentricus	0	0	0	6.84496	0.085559	4.43332	0	0	0	0.843597	0	0	0	0.369386	0	0.102846	0	17.5525	32.8104	0	0	0	0	0.0323154	0	0.0562869	0.16864	0	0.422396	9.08121	22.4073	0.0635674	2.36674	0	0	0.0924315	53.3604	0	0	0	0	0	0	0	1.39668	0	0	0.160339	0.171335
Asticcacaulis_sp._AC402	0	0.0860204	0	0	0	0	0	0	0	0	0	0	0	0	0	0	0	0	0	0	0.0740208	0	0.116364	0	0	0	0	0	0	0	0	0	0	0	0	0	0	0	0.0728746	0	0	0	0	0	0	0	0	0	0
Asticcacaulis_sp._AC460	0.175078	0	0	0.0590875	0	0.156591	0	0	0.208639	0	0	0.0630994	0	0.100855	0	0.244545	0.19005	0	0	0	0	0	0	0	0.0667674	0	0	0.293788	0	0	0	0.296713	0	0	0	0.524461	0.177385	0.143716	1.44799	0	0	0.151266	0	2.06659	0	0	0	0.371954	0.0747571
Asticcacaulis_sp._AC466	0	0	0	0	0	0	0	0	0	0	0	0	0	0	0.0321993	0.0670517	0	0	0	0	0.120444	0	0	0	0	0	0	0	0	0	0	0	0	0.232913	0	0.124307	0	0	0	0	0	0.588808	0	0	0	0	0	0	0
Asticcacaulis_sp._YBE204	0	0	0	0	0	0	0	0	0	0	0	0	0	0	0	0	0	0	0	0	0.108525	0	0	0	0	0	0	0	0	0	0	0	0	0	0	0.0539184	0	0	0	0	0	0	0	0	0	0	0	0	0
Astyanax_mexicanus	0.211377	0	0	0	0	0	0	0	0.04292	0	0	0	0	0	0	0	0	0	0	0	0	0	0	0	0	0	0	0	0.0764855	0	0	0	0	0	0	1.78578	0	1.41552	0	0.136041	0	0	0	0	0.28306	0	0	0	0
Athalia_rosae	0	0	0	0	0	0	0	0	0	0	0	0	0	0	0	0	0	0	0	0	0	0	0	0	0	0	0	0	0	0	0	0	0	0	0	0	0	0	0	0	0	0	0	0	0	0	0	0	0
Athelia_rolfsii	0	0	0	0	0.0534241	0	0.448184	0	0	0	0	0	0	0	0	0	0	0	0.111037	0	0	0	0	0	0.179614	0	0	0	0	0	0	0	0.224479	0	0	0	0	0	0	0.162387	0	0	0	0	0	0	0	0	0
Atopobacter_phocae	0.274621	0.0476516	0	0.0823774	0.248471	0	0	0	0.270551	0	0.0800833	0.0394947	0.0606315	0.0389907	0.0414386	0.263835	0.106277	0	1.70268	0	0	0.0906322	0	0.40024	0.0634456	0.175915	0	0.238024	1.88641	0	0.133907	0.130454	0	0	0.0464863	0.149647	0.0440225	0	0.16359	0.291996	0	0.936472	1.45011	0	0.406029	0.402456	0.0879349	0.722194	0.0748718
Atopobium_deltae	16.9714	25.5105	6.81506	2.48559	45.309	3.38258	3.6624	11.7027	6.30928	8.26903	17.6333	8.32551	56.7812	26.1219	6.14622	38.6346	4.95981	21.3987	5.35281	3.13179	22.9973	6.60111	6.1924	10.5149	14.6133	27.1062	14.8594	10.7888	10.4667	11.0204	12.3729	26.3547	19.5764	8.53696	3.70382	22.9547	32.3182	13.9907	5.20381	20.3673	17.574	38.4742	2.26612	31.4778	22.447	135.33	11.4136	38.2471	35.1976
Atopobium_fossor	0.226814	25.5512	2.1889	0.655946	5.04369	0	0.933077	0.0795169	1.79341	1.61659	1.58026	0.582649	3.31254	9.10654	8.29042	22.1613	7.44686	0.258827	0.583141	0.504295	2.42564	0.528158	0.368327	3.35043	11.5817	0.527559	1.57639	1.7151	0.0495857	0.0222467	3.11027	7.81203	0.362275	4.17074	4.2202	5.45	6.6953	6.37021	3.57188	2.99018	13.0086	56.3752	3.68996	0.38375	0.608511	1.68989	0.183234	2.01445	9.78785
Atopobium_minutum	0.211924	1.76092	0.0588116	0.200142	1.18475	0.0477446	3.9914	0	0	0.335247	1.04857	0.109303	0.470423	0.586147	0.164131	4.21517	3.6022	0.102571	0.313824	0	35.1834	0.295525	1.36132	5.98872	0.342246	4.44247	3.93614	0.376248	0.395606	0.21203	0.520728	10.0107	0.288817	2.16876	26.7253	10.9253	3.35719	6.55529	2.02593	6.29474	2.839	5.24502	0.231645	3.13165	0.423385	6.45761	0.0286577	8.34959	15.0873
Atopobium_parvulum	1.68787	4.18767	3.9315	3.27942	834.181	3.22637	13.8737	8.3296	1.41237	1.55166	11.9935	7.3491	14.9768	73.685	1.21876	39.2008	16.8664	4.95941	22.3984	5.03947	1.94028	2.17086	14.5351	51.8813	8.75338	3.98644	7.4126	5.42481	0.385222	6.30458	34.7579	23.7124	8.13413	34.616	3.07127	11.4766	6.52669	17.5569	8.17796	17.8064	10.8917	174.85	1.58053	7.37586	20.2624	6.6991	24.8928	90.2652	45.653
Atopobium_rimae	4.57658	11.3962	1.47236	1.3274	225.02	0.536671	6.72941	4.70216	1.50136	4.31264	18.7685	27.3965	7.69109	154.215	2.48289	37.5388	11.0742	4.04163	60.1132	8.6279	12.6106	9.48926	5.89797	25.2471	34.8198	14.1329	27.095	39.3785	2.95646	5.1127	2.01877	14.0722	2.92754	802.986	37.0484	12.484	9.33733	15.0525	17.7981	12.3519	10.3328	75.1722	9.62848	0.545335	50.494	2.20427	10.9762	66.2721	4.9428
Atopobium_sp._BS2	2.22448	0.93448	2.44085	1.02571	591.886	0.712733	12.3838	3.7236	0.384836	1.57853	4.43976	7.37371	1.29185	55.3581	1.21029	17.4613	17.5495	3.84919	20.2027	4.32323	4.26012	0.791353	1.62287	36.191	4.7925	0.525492	2.84915	2.7943	0.243237	2.86029	38.823	9.28776	4.26467	14.075	2.86906	3.7517	4.66372	7.94146	4.31154	7.70428	1.66966	158.437	1.75921	6.71975	4.33511	3.29158	17.5364	83.3089	4.08929
Atopobium_sp._BV3Ac4	12.9132	0.346137	0.0738741	0	0	0	0.551014	0.899117	0.294935	0	1.46666	0	0	5.60517	0	0.323878	0.347677	0.0446447	0.0668107	0.416347	0.240941	0.256985	0	2.88228	0.0216145	0.0321985	0.77359	0.0865897	0	0.032625	0	12.7036	0	1.40017	0.130865	2.08729	15.4143	1.66546	0.0775673	0.046026	0.809735	1.98614	0	10.1833	0.14728	2.11155	0.134948	0.817845	0.127996
Atopobium_sp._ICM42b	0.0611253	1.20712	2.66286	1.48646	604.158	0.307639	11.6161	5.00219	0.177913	0.48269	7.98492	6.98878	1.11171	56.6455	0.833627	15.2812	68.2022	2.96853	19.607	4.20598	1.96581	2.86458	1.63142	34.5778	4.70881	4.91092	2.41686	4.27887	0.178635	2.89474	36.2435	15.8768	6.66561	16.0877	5.51793	7.02616	4.53506	11.0251	9.10943	8.84834	11.2734	159.7	3.52708	7.45749	4.9944	0.877105	17.5085	92.1966	1.30796
Atopobium_sp._oral_taxon_199	0.678739	18.2656	2.94637	4.00387	14.8234	0.058664	0.612064	0.209501	0.295432	0.425293	2.40274	3.9788	6.36821	4.74109	1.69961	16.2883	0.236169	3.90909	6.89232	0.045497	2.63098	1.91196	2.09293	3.57429	14.4363	4.2364	5.93245	3.59843	7.59827	0.176962	0.593253	5.33711	1.00397	50.0043	8.57531	6.25818	0.388312	13.9487	1.07406	3.50529	2.62005	12.7514	0.835971	0.57758	1.79228	0.348751	9.84979	6.20602	15.6312
Atopobium_sp._oral_taxon_810	0.935135	5.0037	20.3701	0.234157	2.61646	3.12701	5.17127	1.4546	1.89529	32.8477	4.31662	5.95085	1.99448	127.349	1.94474	2.94538	0.55585	0.387901	4.28966	1.64841	2.46538	0.25844	6.98721	4.01508	2.30272	11.0232	17.0406	10.7216	0.266086	3.18158	0.0409278	4.54789	1.96909	8.60515	5.55853	7.65437	49.1826	8.51545	0.547772	15.4085	41.8693	25.5272	4.09292	3.03858	1.38128	81.2532	0.567201	60.7365	3.95667
Atopobium_vaginae	1.20581	11.9643	1.92112	1.03276	5.40921	10.9925	0.61533	1.5109	0.748741	0.766999	4.87914	0.941672	50.0806	21.7873	0.283528	4.3497	0.356654	0	1.35402	0.0635697	3.42673	1.23334	1.33012	2.64678	17.6351	23.5027	5.42333	1.73271	0.160517	2.37071	1.36751	4.51208	6.55269	4.19769	4.83142	11.5427	40.3234	20.2956	1.04383	1.40009	5.13687	3.01411	3.39183	1.42561	183.921	2.76089	0.0922493	5.80763	6.15026
Atopococcus_tabaci	0.846029	0.444837	0.0351781	0.0291998	0.541873	0	0.531364	0	1.1358	0.317943	0.826241	1.64377	0.46099	0.307727	1.94948	0.348618	0.0656071	0.0422418	0.552626	0	0.724722	0.0895628	0.0581821	0.337964	1.06245	0.277265	0	0.666373	0.325279	0.494174	0.0345408	1.6646	0.521433	1.19637	0.652503	3.01825	0	0.0228351	0.999574	2.14296	1.45869	0.0209495	0.571872	0.213193	0.287072	0.237597	0.0306702	0.758423	0.887001
Atribacteria_bacterium_34_128	0	0.168641	0	0	0.0739457	0	0.142434	0	0	0	0.074393	0	0	0	0	0.0869808	0	0	0.0321782	0.0637359	0.285056	0.0540887	0.242028	0.182996	0.215341	0.0965131	0.0915477	0.135907	0.0968651	0.235287	0	0.135956	0.0901091	1.37419	0	1.09103	0.0328222	0	0.0417913	0.0313728	0.0367777	0.662489	0.0934924	0.183438	0	0.276066	0.0297104	0.527966	0.525688
Atribacteria_bacterium_34_868	0	0.0748426	0	0.0370631	0	0	0	0	0.0535226	0	0	0.035952	0	0	0	0	0.206035	0	0	0	0.175829	0	0	0	0.125641	0	0	0.0666129	0	0.14847	0	0.0445312	1.30487	0	0.0683022	0.21355	0	0	0	2.49469	0.0618494	0	0.0362302	0	0	0	0	0	0.621157
Atta_colombica	0	0.0387343	0	0	0	0	0	0.0511512	0	0	0	0	0	0.0410429	0	0.0399957	0	0	0.0461033	0	0.0406176	0	0.104796	0	0	0.0437787	0.0437216	3.11865	0	0	0	0.0973957	0	0.104727	0	0	0	0	0	0	0	0.153761	0.264242	0	0	1.6231	0	0	0
Aurantimicrobium_minutum	0.0694013	0	0.0555599	0.0712032	0	0	0	0	0	0	0	0	0	0	0	0.328811	0	0	0	0	0.611737	0	0	0	0	0	0.0646374	0	0	0	0	0	0	0	0	0.454627	0	0.066926	0.0984508	0	0.150078	0	0	0.611304	0.0713768	0	0	0.811647	0
Aurantimonas_coralicida	0	0	0	0	0	0	0.041578	0	0	0.10995	0	0	0.0353992	0	0	0	0	0	0	0	0	0	0.0409758	0	0.0986023	0	0	0	0	0	0	0.106903	0.0616161	0.0692334	0	0	0	0	0	0	0	0	0.113733	0	0	0	0	0	0
Aurantimonas_sp._Leaf443	0	0	0	0	0	0	0	0	0	0	0	0	0.338183	0	0	0	0	0	0	0	0	0	0	0	0	0	0	0	0	0	0	0	0	0	0	0	0	0	0	0	0.227743	0	0	0	0	0	0	0	0.115402
Aureimonas_altamirensis	0	0.249946	0.812615	0	0.0715682	0.0949487	0	0	0	0.178093	0	1.09585	0	3.89907	0.446616	0.835911	0	0	0	0	0	0	0	0	0	0	0.747639	1.38407	0	0	0	0	0	0	0.173032	0.989916	2.32308	0	0	1.02485	2.41098	2.6259	0	0	0	2.79133	0.0529386	0.817728	0
Aureimonas_frigidaquae	1.54516	5.40954	0.483865	0.486715	0.23861	1.5202	1.24981	0	0	0	1.80781	0	1.00148	2.15658	0	0.656093	1.87131	1.70717	4.0162	0.0203203	0	1.04343	0	0.973121	6.41396	0.12107	0	3.75329	4.40297	0	0.056628	0.700126	5.02628	0.0503045	0	0.107831	0	1.46757	0	0	2.59684	0	0.356834	0	3.20445	0	0.470882	0.29712	1.28155
Aureimonas_sp._AU12	0	0	0	0	0	0	0	0	0	0	0	0	0	0.0698341	0	0	0	0	0	0	0	0	0	0	0	0	0	0	0	0	0	0	0	0	0	0	0	0	0	0	0	0	0	0	0	0	0	0	0
Aureimonas_sp._AU20	0	1.64447	0	0	0	0	0	0	0	0	0	0	0	0	0	0.471077	0	0	0	0	0.0857483	0.0732197	0	0	0	0	0	0	0	0	0	0	0	0	0	1.05292	0	0	0.147322	0	0	0.226371	0	0	0	0	0	0	0.201464
Aureimonas_sp._AU22	0	0.178721	0	0	0	0	0	0	0	0	0	0	0	0	0	0	0	0	0	0	0	0	0	0	0	0	0	0	0	0	0	0.441601	0	0	0	0	0	0	0	0.0582298	0.263016	0	0	0	0	0	0	0.247796	0
Aureimonas_sp._AU4	0	0.019831	0	0	0.0227133	0.05117	0	0.0261882	0.719617	0.0719836	0.535487	0.129599	0	0	0	0	0.45303	0.214371	0.0708113	0.454834	0	0.113629	0.0804795	0.463252	0	0	0	0.596724	0	0.0277085	0.0747694	0	0	0.026809	0	0	0	0	0	0.023013	0	0	0.0440404	0	0	0.260361	0	0	0.0237253
Aureimonas_sp._AU40	0	0	0	0	0	0	0	0	0	0	0	0	0	0	0	0	0	0	0	0	0.0643112	0	0	0	0	0	0	0	0	0	0	0	0	0	0	0	0	0	0	0	0	0	0	0	0	0	0	0	0
Aureimonas_sp._D3	0	0	0.372822	0	0	0	0	0	0	0	0	0	0	0	0.0563487	0	0	0	0	0	0	0	0	0	0	0	0	0	0	0	0	0	0	0	0	0	0	0	0	0	0	0	0	0	0	0	0	0	0
Aureimonas_sp._Leaf454	0	0	0	0	0	0	0	0	0	0	0	0	0	0	0	0	0	0	0	0	0	0	0	0	0	0	0	0	0	0	0	0	0	0	0	0	0	0	0	0	0	0	0	0	0	0	0	0	0
Aureimonas_sp._N4	0	0	0	0	0	0	0	0	0	0	0	0	0	0	0	0	0	0	0	0	0	0	0	0	0	0	0	0.156687	0	0	0	0	0	0	0	0.0467971	0	0	0	0	0	0	0	0	0	0	0	0	0
Aureimonas_ureilytica	0	0	0	0	0	0	0	0	0.0330881	0	0	0	0.148146	0	0	0	0	0	0	0	0.555796	0	0	0	0	0	0	0	0	0	0	0.149897	0	0	0	0.284813	0	0	0	0.471568	0.0830577	0	0	0	0	0	0	0.0503734	0
Aureispira_sp._CCB-QB1	1.10263	0	0.022311	17.2915	0	0	0.0305091	0.0579262	0.281663	0	0.480389	0.104936	2.42627	0.173676	0.305282	0.577859	0.604902	0	10.5008	0	0.16407	0.0934209	0	0	0	0.0767811	0.0391419	0.491474	11.6068	0	0	2.86309	0.204334	0	0.156057	0.609609	0	0.0634517	4.79492	0	0.564764	0.334214	1.56425	2.79171	0.0277044	0.255955	0	0.7823	0
Aureobasidium_melanogenum	0	0	0	0	0	0	0	0	0	0	0	0	0	0	0	0	0	0	0	0	0	0	0	0	0	0	0	0	0	0	0	0	0	0	0	0	0	0	0	0	0	0	0	0	0	0	0	0	0
Aureobasidium_namibiae	0	0	0	0	0	0	0	0	0	0	0	0	0	0	0	0	0	0	0	0	0	0	0	0	0	0	0	0	0	0	0	0	0	0	0	0	0	0	0	0.0814806	0	0	0	0	0	0	0	0	0
Aureococcus_anophagefferens	0.180269	0	0	0	0.143136	0	0	0	0	0	0	0	0	0	0	0	0	0	0	0	0	0	0	0	0	0	0	0	0	0	0	0	0	0	0	0	0	0	0	0	0	0	0	0	0	0	0	0.296585	0
Aureococcus_anophagefferens_virus	0	0.178221	0	0	0.553739	0.100534	0	0	0	0	0.286993	0	0	34.6076	0.0454186	0	0	0	0	0	0.136189	0	0	0	0	0.494953	28.2661	0.132517	0	0	0.992957	0	0.562519	0	0	1.78724	0	0.0832377	0	0.0635235	0.253417	0.972703	0	0	0.0602622	0	0	0.139783	1.50181
Austrofundulus_limnaeus	0.106158	0	0	0	0	0	0	0	0.0834556	0	0	0	0	0	0	1.15872	0	0	0	0	0.0502093	0	0	0	0.0131741	0	0	0	0	0	0.0634906	0	0	0	0	0	0	0	0	0	0	0	0	0	0	0	0	0	0
Austwickia_chelonae	0	0	0	0	0.0820133	0	0	0	0	0.129959	0	0	0.0204418	0	0	0.14339	0	0	0.0208195	0.0417348	0	0	0	0.0227005	0	0.0972229	0	0.1597	0	0	0	0.0634061	0	0	0.0274171	0	0	0	0	0	0	0.45424	0	0	0.153563	0	0.217185	0.0409547	0.0846873
Auxenochlorella_protothecoides	0.272979	0.175847	0.617796	0.29962	0	0.113434	0.120687	0	0	0.531914	0	0	0	0.745309	0.106714	0.453934	0	0	0	0	0.0510707	0	0	0	0	0.198748	1.78639	0.165353	0	0.122849	0	0	0	0	0.0741567	0	5.87096	0.51379	0	0.306093	1.38258	4.21891	0.195259	0.22781	0	2.69347	0	3.47354	0
Avibacterium_paragallinarum	0.170105	0	0	0.0603514	0.0229191	0.680606	0	0	0.108827	0.357775	0	0	0	0.542464	0	0	0	1.36381	0	0.176349	0.0420946	0	0.053018	0	0.259668	0.567133	0	0.0845471	0	5.34314	7.70141	0	0	0.0821486	0	0	0.256235	0	0.883896	3.87366	0.117822	0.260085	0.825908	1.20145	0	0	2.07331	0.594959	0
Azoarcus_anaerobius	0	0	0	0	0	0	0.0309242	0	0	0	0.790845	0	0	0	0	0	0	0	0	0	0	0	0	0	0	0	0.0183695	0	0	0.125913	0.178151	2.94572	0	0	0	0.126543	0.0547037	0.236973	0	0.209152	0.295222	0.0831565	0.250161	0	0	0	0.0495174	0.0556278	0
Azoarcus_sp._BH72	0	0	0	0	0	0	0	0	0	0	0	0	0	0	0	0	0	0	0	0	0	0	0	0	0	0	0	0	0.0691429	0	0	0	0	0	0	0	0	0	0	0	0	0	0	0	0	0	0	0	0
Azoarcus_sp._CIB	0	0	0	0	0.0605284	0	0	0.389488	0	0	0	0	0	0	0	0.0690835	0	0	0	0	0	0	0	0	0	0	0	0	0	0	0	0	0	0.674695	0	0	0	0.0333668	0.217079	0	0	0	0	0	0	0	0	0	0.301876
Azoarcus_sp._KH32C	0	0	0	0.0331445	0	0.442003	0	0	0.278185	0	0	0.471861	0	0	0	0.397119	0	0.527486	0.0245088	0	0	0	0	0	0.0198226	2.009	0	0.676264	0	0	0	0	0	0	0	0.0715455	0	0	0.661205	0.0161139	0.309333	0	0.0858987	0	0	0	0	0	0.0970317
Azoarcus_sp._PA01	0.0582576	0	0.0405406	0	0	0	0.0554373	0	0	0	0	0	0	0	0	0	0	0	0	0	0	0	0	0	0	0	0	0	0	0	0	0.152329	0	0	0	0.272222	0	0	0	0.0592777	0	0	0	0	0	0	0	0.182045	0
Azoarcus_toluclasticus	0	0	0	0	0.240071	0	0	0.0553599	0	0	0.305055	0	0	0	0	0	0	0	0	0	0	0.0679742	0	0	0	0.0717523	0	0	0	0	0	0	0	0	0	0.327579	0	0	0	0	0	0.102507	0	0	0	0	0	0	0
Azohydromonas_australica	0	0	0	0	0.689657	0.498327	0	0	1.39536	0	0	0	0	0	0.182707	0	0	0	0	0	0.265416	0.908259	0.0630989	0.497334	0	0.145519	0	0	0	0	0	0.0539568	0	0.504462	0	0.626757	0	0	0.15244	0	0.122247	0	0	0.0637981	0	0	0	0.425583	0.0558046
Azonexus_hydrophilus	1.98034	0.632825	0.0609969	0	0.0966399	0.201331	0	0	0.117974	0	0.382865	0	0	0	0	0.631411	0	0	0	0	0.169923	0	0	0	0.0389987	0.117584	0	0	0	0	0	1.52388	0	0	0	0.422508	0	0.297735	0.125246	0.0473491	0	0.0249215	0	0	0	0	0	0	0
Azorhizobium_caulinodans	0	0.0807752	0	0	0	0.0347373	0	0	0	0	2.20864	0	0	2.11121	0	0	0	0	0	0	0	0	0	0	0	0	0	0	0	0	0	0	0	0	0.621076	0.310411	0	0	0	0.36171	0	0	0	0.282885	0	0	0	0	0.455417
Azorhizobium_doebereinerae	0	0	0	0	0	0	0	0	0	0	0.246882	0	0	0	0	0.0597316	0	0	0	0	0.272972	0	0	0	0.0556881	1.77687	0	0	0	0	0	0	0	0	0	0.661906	0	0	0	0	0	0.0355866	0	0	0	0	18.0419	0.321378	0.510458
Azospira_oryzae	0	1.0894	0.380505	0	0	0	0.645219	0.057735	0.633259	0	0	0	0	0	0	0	0	0	0	0	0.0734986	0	0	0	0.0906581	0	0	0.964382	0	0	0.0394518	0	0	0	0	0.262298	0	0.19837	0	0.0406685	0	0	0.0496942	0.081335	0	0	0	0.116851	0
Azospirillum_brasilense	0.0209065	0.179988	0.271633	0	0	0.352667	0.0609409	0.194375	0.170182	0.028932	0.944959	0.111562	1.66329	0.204254	0.0377422	0	0	0	0.0327123	0	3.42134	0	0.199112	0	0.90757	0.0540517	0	0.903679	0.509318	0.99655	0	0.234562	0.85186	1.46061	0	2.10849	0.15317	0	0.0330286	0	0	0	0.050606	2.14052	0.223606	0	0	1.79373	0.19858
Azospirillum_halopraeferens	0.398094	0	0.0692569	0	0	0.0846078	0	0	1.27392	0	0	0.17704	0.967578	0	0	0.637248	0	0	0	0	0.651151	0	0.186668	0	0.0664196	0.116971	0	0.259513	0	0.38561	0	0	0.398226	0	0	2.03998	0	0	0.136518	0.816673	3.50744	1.01867	0.0766119	0	0	0	0.0379117	0.72403	6.13701
Azospirillum_humicireducens	0	0	0	0	0	0	0	0	0	0	0	0.374232	0	0	0	0	0	0	0	0	0	0	0	0	0	0	0	0	0	0	0	0	0	0	0	0	0	0	0	0	0	0	0	0	0	0	0	0	0
Azospirillum_lipoferum	0	0.331178	0	0	0.758623	0	0.151529	0	0.0897729	0	1.49044	0	0	0.584861	0	2.54918	2.22517	0.357999	0.91976	0.602836	0.761259	0.126507	0.298668	1.94574	0.144916	0	1.61989	1.21079	0.144048	0	0	0.138789	0	0.746183	0	0.354932	1.07219	0	0.131549	0	0	0	0	0	0.412796	0.966229	0	0.272576	2.30237
Azospirillum_sp._B4	0	0	0	0	0.0790232	0.0599424	0	0	0	0	0	0	0	0	0	0	0.211681	0	0	0	0	0	0	0	0.0442798	0	0	0.0423214	0	0	0	0.404733	0	0	0	0.357796	0	0	0.335091	0	0.218781	0.058279	0	0	0	0	0	0.0664088	0
Azospirillum_sp._B506	0.0818577	0.0421883	0	0	0	0	0	0	0	0	0.177668	0	0	0.333324	0	0.0547142	0	0.0572798	0.10874	0	0	0	0	0	0	0	0	0.0332176	0	0	0	0.496331	0	0	0	0.438991	0	0	0.101711	0.0608417	0.0231454	0	0	0	0	0	0	0	0.648106
Azospirillum_sp._CAG239	0.536316	0.657533	0.1204	0.0853408	11.7383	0.140571	0.0899781	0.963684	6.7337	10.958	0.595966	0.831327	5.12888	0.334564	0.487928	1.3419	0.540339	1.7886	0.328634	0.776322	0.780721	0.196305	0.742746	0.537632	0.39128	0.397683	18.5971	2.08426	0.346885	9163.99	0.883161	1.0992	0.773228	1.27302	0.499906	1.72111	2.41618	0.839548	0.121891	1.23141	36.9323	2.0971	46.0133	0.751432	0.0982179	0.529145	0.110732	36.3539	0.56106
Azospirillum_sp._CAG260	6.4467	11.655	6.98645	2.92275	14.6265	3.10736	4.51115	1.06712	0.678304	378.142	4.53048	2.97491	7.81819	3.73963	3.30588	0.924523	9.14375	5.42458	20.4586	0.704612	1.44392	4.04284	4.25566	5.55303	12.4776	7.25991	22.5192	8.76996	4.01035	36126.1	4.62294	34.2617	12.572	0.669924	3.40234	58.1276	4.76132	1.50613	1.07411	5.95822	30.8175	0.860167	2950.89	8.89926	11.0428	1.27379	43.3678	26.1763	21.8042
Azospirillum_thiophilum	0.909929	0.248384	0.464646	0.0325706	0.492612	1.31846	0.0291401	0.0560696	0.158683	0.0693867	1.06214	0	1.60844	0	0	0.799395	0.0498214	0	0.349251	0	0.339377	0.328591	0.387881	0.0372117	0	0	0.161827	0.27747	0	0.612454	0	0.177613	0.519084	0	0	3.06453	0	1.07236	0.570941	0.199645	0.456279	0	0	1.27898	0	0	0.126044	0	1.87493
Azotobacter_chroococcum	0	0	0	0	0	0	0	0	0	0	0	0	0	0	0	0	0	0.11456	0	0	0.592517	0	0	0	0.168388	0	0	0	0	4.27868	0	0	0	0	0	0	0	0	0.367864	0.04704	0.22399	0	0	0	0	0	0	0	0
Azotobacter_vinelandii	0	0	0	0.243827	0	0	0	0	0.357966	0	0	0	0	0	0	0	0	0	0	0	0	1.28265	0	0	0	0	0	0	0	0	0	0	0	0	0	0	0	0	0	0	0.0304902	0	0	0	0	0	0	0.00683719	0
Azovibrio_restrictus	0	0.699154	0	0	0.231801	0	0	0	0	0	0	0	0	0	0	0	0	0	0	0	0	0.790672	0	0	0	0	0	0	0	0	0	0	0	0	0	0	0	0	0	0.17403	0	0	0	0	0	0	0	0	0
Babesia_bigemina	0	0	0	0	0.151891	0	0	0	0	0	0	0	0.0723423	0	0	0	0	0	0	0	0	0	0	0	0	0	0	0	0	0	0	0	0.0744768	0.083684	0	0	0	0	0	0	0	0.140506	0	0	0.078379	0	0	0	0
Babesia_microti	0	0	0.15082	0	0	0	0	0	0	0	0	0	0.0521254	0	0	0	0	0	0	0	0	0	0	0	0	0	0	0	1.63054	0	0	0	0	431.648	0	0	0	0	0	0	0	0	0	0	0	0	0	0	0
Bacillaceae_bacterium_MTCC_10057	0.895157	0.0444535	0	0	0	0.110979	0.041326	0.255756	2.39531	0	0.742391	0	0	0.0410429	0	0	0.468458	0	0.586388	0	0	0	0	0.482916	0	0.136803	0	0.0990457	0	0.618438	0	0.162221	0.160093	1.76728	0	0	0	0	0.104478	0	0.0339044	0	0	0.0501803	0.0482802	0	0	0	0.258755
Bacillaceae_bacterium_MTCC_8252	0.159533	0.599793	0.111649	4.76432	4.89708	0.0445072	0.0861775	0	0.0177986	0.121772	0.734531	0.119669	0.315001	5.08865	0	0.572358	0	0.101801	0	0	0.261287	0	0.258463	0.468497	0.106332	0.0177397	0	1.2097	0.512873	0.0610196	0.0197259	0.947185	0.554164	1.06881	0	0.880168	3.68483	0.199785	0.287514	0.86788	0	0.104747	0.385963	0.480271	1.32464	0	0	0.622904	0.63422
Bacillaceae_bacterium_mt6	5.69436	6.08841	1.3107	2.53103	0.474383	6.2001	1.08621	1.26922	2.37204	0.6206	3.72452	6.08073	5.65065	1.74241	0.0370465	3.29896	2.55616	0.0445308	4.54588	2.11507	19.8602	0.40408	0.278643	0.229182	14.8945	1.05286	0.358696	2.38367	0.241464	6.76063	0.604882	6.55667	1.13533	1.93999	1.06697	10.4451	0.391508	3.71435	1.2708	1.65437	7.98588	0.991083	0	0.879869	0.738538	0	0.68159	5.65564	4.09358
Bacillaceae_bacterium_mt8	0.0377141	0.085288	1.40922	0	0	1.62572	0.615351	0.257261	0.321612	0.0116147	0	0.106406	0.683588	0.390466	1.19799	0.461744	0.239481	0.0942012	0.147782	0	0.997051	0.104508	0.143895	8.55908	0.252147	0.0970397	0.35034	1.30759	0.14594	0.248316	0.0468536	0.984372	0.846799	0.289799	0.333705	1.73484	0.266077	0.301323	0.0604064	0.10382	0.625503	0.0676584	0	0.167736	0.428071	0	10.4962	1.25053	2.79929
Bacilli_bacterium_VT-13-104	0	0.479807	0.124274	0.408532	0.0171247	0.0647378	0.194823	0	0.803183	0	0.0677472	0.826418	0	0.0648886	0.0351052	0.625899	0	0.270188	0.238335	0	0.144008	0	0.0202258	0.249273	0.865933	0.20037	0.0283197	0.0427572	0	0.678428	0.1215	0.410677	0.719597	0.121276	0.026727	0.313282	0.531038	0.0676079	0.168117	1.22388	0.37198	0.277818	0	0.0387397	0	0.0731992	0.123815	0.213253	0.0747571
Bacillus_acidiproducens	0.0266135	0.266865	0.306143	0.0221288	0	0	0	0.146233	0.131484	0.0491667	0.993845	0.206058	0	0.0991286	0	0.0713993	0.328167	0.0305113	1.12772	0	0.0839214	0.0397406	0	0	1.27303	0.312233	0	1.53933	0.150311	3.28661	0.174331	0.342239	0.268956	0	0	0.95108	0.0223995	0	0	0	0.355936	0.0551874	0	0.131675	0.12509	0	0	0.0446846	0.220715
Bacillus_aerophilus	0	0	0	0	0	0	0	0	0	0	0	0	0	0	0.43242	0	0	0	0	0	0.118874	0	0.109536	0	0.374158	0	0	0.0609125	0	0	0	2.44323	0	0	0	0.0181925	0	0	0.175238	0.056379	1.25206	0	0	0	0	0	0	0.0399867	0
Bacillus_aidingensis	0	0.636342	0.0758376	0.73354	0.0527895	0.0973833	0.221829	0	1.55227	0.330374	0.532345	0.778159	0.511035	0.167427	0.0916135	2.70858	0	2.22878	1.66411	0.0951846	0.341625	0.126047	0	0.169976	0.485635	0.0563334	0.1229	1.25517	0	2.76596	0.215682	2.08492	2.0524	0.161337	0.542223	11.8389	0	0	0.155183	0.455491	1.5571	0.15253	0.671922	0.186681	0.0470423	0.117833	0.176075	1.53105	0.920792
Bacillus_akibai	0.934775	1.07028	1.38717	0.148606	0.133729	2.65043	0.864583	0.483252	0.403696	0.513081	0.420471	2.09397	0.536218	6.25892	0.0783028	1.86818	0.0178014	0	0.26771	0.0144681	0.568325	6.55553	0.298838	0.928358	0.99071	2.5135	0.144891	1.88935	4.87581	1.97137	5.33392	2.14269	0.332729	0.43316	0.271383	8.81705	0.606403	0.306295	0	0.473471	0.679279	1.37776	1.4681	1.693	0.0294854	1.58738	0.0291162	0.862438	0.243516
Bacillus_alcalophilus	2.88683	0.147435	0.593142	0.263129	0.180067	0.206374	0.236449	0	1.25429	0.0496233	0.257762	0.0180359	0.309825	0	0.0870934	1.56637	0.496014	0.266005	1.12275	0.0223964	6.91617	0.0234998	0.864222	0.580172	0.627618	0.351075	0.801062	1.92979	0.609776	0.456945	0.326159	0.256482	2.18723	0.304171	0.271056	6.55008	0.0497922	0.0239663	0.0721048	0.189426	1.15461	0.176637	0.207183	37.2118	0.431119	0	0.112679	0.119013	0.209213
Bacillus_altitudinis	0.148128	0	0	0	0	0	0	0	0	0	0.113198	0	0.0481782	0	0	9.84849	0	0	0	0	0	0	0	0	0.11937	0	0	0	0	0	0	0	0	0	0.106664	0.19467	0	0	0	0	0	0	0	0	0	0	0.282134	0	0.295927
Bacillus_alveayuensis	0.117161	1.49368	3.17325	0.668534	0.885268	0	0.0225043	0	1.29445	0.0198371	2.0589	0.654528	0.23719	0	0.265877	2.44236	0.366899	0.0672298	0	0	2.85255	0	0	0	0.511395	0.308859	0.401649	1.3379	0.253271	0.541175	0	2.21304	0.074593	0.954673	0.0720968	3.02503	0.0460388	0.529463	0.225103	0.0258799	0.254065	8.05816	0.0182048	0.0900325	0.581403	0.204133	0	9.9777	0.818514
Bacillus_amyloliquefaciens	2.38637	14.7529	1.44257	1.99203	2.44275	2.5398	0.0114505	0.0993961	2.27176	1.33094	3.33083	1.31119	1.84109	1.88424	2.8602	3.38712	0.191773	0.334267	0.331458	0.273812	1.63611	0.488124	1.67696	1.22045	5.32007	5.12174	10.0354	1.50339	0.92307	1.92384	1.50982	2.20286	3.03369	1.77229	5.6479	1.63986	8.99958	0.313748	1.32968	3.20557	2.29095	2.89535	4.5531	3.40752	3.75068	3.12939	7.2706	5.14653	4.72397
Bacillus_anthracis	1.31137	0.728784	0.140471	1.43158	2.95393	3.32779	0.643493	1.16777	0	0.255618	0.292396	0.121936	5.84517	4.82162	0.01905	0.578197	0	4.49958	1.43506	0	5.75606	0.36728	0	0.819192	14.5047	0.838351	0	2.77787	0	0.106895	0.321341	0.744976	0.110171	0.450881	0.0171508	1.30302	0.111172	5.88856	0.0538888	0.0531314	2.85031	0.370851	0.134078	0.166618	4.60597	0	1.50835	1.06207	0
Bacillus_aquimaris	0.0220483	0.65471	1.39117	1.84579	0.0528044	0	0.820863	3.26686	0.0650546	0.0997346	0.897472	0.664763	3.02234	0.17634	0	0.983777	0	0.390135	1.25254	5.2396	10.5661	0.105667	0.0968176	0.944228	0.923483	0.0412322	0.793425	0.628638	0.653516	0.286068	0.0311686	3.65658	5.95435	0.20017	0.014527	2.79274	0	0.173012	0.0602287	0.140656	0.481779	1.25566	7.01106	0.246844	0.371335	0.0225755	0.129343	3.08859	0.723008
Bacillus_aryabhattai	2.93341	1.22314	1.79431	1.02871	0.868337	0.0121326	2.84948	7.95169	1.61596	2.51677	21.7259	1.04972	0.867909	0.111022	0.115215	2.35829	6.90422	0.0250349	0.744239	0.0794452	2.52554	13.0001	1.76141	0.11155	2.58443	0.240796	0.31248	0.818255	3.54324	0.538935	0.142749	8.07977	1.27703	4.82585	0.117319	7.41716	9.71438	13.844	0.538285	4.53634	0.5409	1.78336	2.35419	0.210443	5.7156	0.14213	15.5651	1.48086	0.638848
Bacillus_atrophaeus	0.399246	0.511349	0.16844	0.332844	0.22866	0.156674	0.258273	1.24695	2.50882	0.105216	0.981508	0.261464	0.4304	0.0710251	0.382718	2.14565	0.366499	0.710188	0.139123	0.919229	0.207459	0.147242	0.236535	1.37319	0.409578	0.0730357	0.0929104	0.964716	0	0.159309	0.652882	0	0.111455	0.462745	0.0310217	1.18697	0.482316	0.288765	2.71106	0.213961	0.223265	1.48435	0.0865263	0	0	0.395107	0.202459	1.13269	0.381464
Bacillus_aurantiacus	0.353239	0.520955	0.0556374	0	0	0	0.427427	0	0	0.456725	0.071541	0.0905568	0	0.101766	0.0584661	0.523501	0.311524	0.447499	0	0.0289361	0.796233	0.200228	0	0.0868273	2.75521	0.0735741	0	0	0.0424711	0.129565	0.938233	2.32025	0.0318761	0	0.428486	0.936726	0.788486	0.351869	2.0174	0.188854	0.22899	0	0	0.584138	0	0	0.0583881	0.270449	0.423649
Bacillus_axarquiensis	0	0	0	0	0	0	0	0	0	0	0.136737	0	0	0	0	0	0	0	0	0	0	0	0.0274008	0	0	0	0	0	0	0	0	0	0	0	0	0	0	0	0	0	0	0	0	0	0	0	0	0.0540349	0
Bacillus_azotoformans	1.95045	48.8387	8.33161	2.99935	2.77872	2.45633	0.937075	0.792357	5.59149	0.0559128	16.5368	2.22045	7.11325	23.5292	0.333749	5.19503	0.764646	0.349471	0.569415	1.49163	14.5672	5.05506	2.59736	0.129549	6.99042	1.03555	2.28376	2.48415	1.30743	3.10056	0.215993	6.92428	4.35024	4.8102	1.68006	28.2493	15.1971	2.72098	3.35257	4.08723	6.39809	5.73073	3.28129	10.2326	1.76654	0.0899393	2.20244	8.33385	20.5143
Bacillus_badius	1.3588	1.01892	1.51925	14.1406	3.73613	1.82821	0.142548	0	6.65823	1.17641	6.56727	6.26093	0.466983	0.855395	0.98692	0.563135	10.2235	0.318567	2.26492	0.107217	14.5436	2.55879	1.26708	0.103983	16.3148	1.33629	0.0205961	2.3138	2.94231	0.447035	7.05415	14.0298	3.8651	10.8975	0.607828	1.37355	0.563566	5.92706	0.219263	2.05364	3.47673	0.650128	2.12701	12.3577	1.20665	0	0.936968	12.056	2.30447
Bacillus_bataviensis	0.716987	1.09631	0.955441	0.590823	0.108499	0.219188	1.42744	0.8922	1.45378	6.71457	2.43623	0.623502	2.64847	1.47944	0.430654	0.992657	0.281075	0.0786811	3.62416	0.516716	3.95838	0.607114	0.439148	0.632052	1.72241	0.438549	0.0314134	5.73084	0.685972	2.22649	0.4683	3.07643	11.9439	1.48191	2.24495	4.88206	0.26565	0.684409	0	1.94035	4.1884	2.16018	1.22287	0.559045	0.0980901	0.247751	0.209635	3.44794	5.55071
Bacillus_bogoriensis	0.852216	6.31153	0.272165	8.22804	29.7011	0.0657621	0.375368	0	0.757538	0.532505	1.70099	2.94962	0.580334	7.39429	0.150169	1.70266	0.0417041	0.516721	0.676661	0	5.78359	0.0418591	0	6.05244	0.349207	0.285175	0.741057	3.01662	0.445602	0.61533	0.160129	1.55383	9.58639	0.0743087	0.859283	2.50199	0.311807	0.526606	1.69702	3.35061	3.42286	2.03913	0	3.78102	3.88757	0	0.156761	2.40904	0.843927
Bacillus_bombysepticus	0	0	0	0	0	0	0	0	0	0	0	0	0	0	0	0	0	0	0	0	0	0	0	0	0	0	0	0	0	0	0	0	0	0	0	0	0	0	0	0	1.50948	0.151851	0	0	0	0	0	0	0
Bacillus_boroniphilus	0	0.0579321	0	0	0	0	0	0	0	0	0	0	0	0	0	0.115756	0	0	0	0	0	0	0	0	0.25005	0	0	0	0	0	0	0	0	0	0	0	0	0	0.182837	0	0	0	0	0	0	0	0	0	0
Bacillus_butanolivorans	0.0651941	0.0419277	0.375889	0	0.0885552	0	1.84338	0	0	0.0623671	11.7437	0	0	0	0	0.126923	0.0346331	0	0	0	0.0707738	0	0.017432	2.6256	0.216632	0	0	0.668927	0	0.120976	0.226733	0.262916	0.0388732	0.182119	0	0.643923	0	0.210093	0	0.288238	0.0168862	2.2426	0	1.85918	0.0321242	0	0.0141616	1.5245	0.0938747
Bacillus_cecembensis	0.122911	0.461829	0.0519455	0.138027	0.117888	0.328188	0.685641	0	0.674167	2.67821	9.92199	0.612803	6.09774	0.198104	0.288255	0.24526	0.309563	5.48081	0.678326	0.810368	1.34617	0.0435399	0.0990559	0.237258	1.56078	8.03258	0	4.4687	1.25691	0.22164	23.6504	3.657	11.8804	0.319906	0	3.49639	7.11241	0.132813	0.535019	0.771223	0.385762	0.24954	0.0421878	0.470319	0.3315	1.62559	16.5433	2.09542	1.90009
Bacillus_cellulosilyticus	0.113741	0.620295	0.79631	0	0.258545	0.195651	0.452903	0.0218671	0.309514	0.107713	1.02877	0.609636	0.240199	0.154249	0.0612818	0.309231	1.25715	0.247465	1.69606	0.0922205	2.29776	0.103979	0.0328207	0	1.69672	0.188211	0.73285	2.77801	0.0432143	0.948803	0.321787	5.94133	0.805961	0.318816	0	5.16748	0.0653775	0.303477	0.296569	0.259605	8.49696	1.26488	3.74589	0	1.31465	0.307762	0.139337	3.01281	4.31483
Bacillus_cereus	62.6282	39.453	19.6458	68.1982	197.443	28.6243	57.8617	10.4591	21.2105	61.8961	107.475	29.3731	54.6037	20.8543	36.2231	73.466	14.8024	10.6113	133.716	12.9291	76.6612	12.439	22.9875	31.6113	108.115	46.2544	36.3594	80.382	41.3374	66.6868	19.0854	58.6794	50.3376	28.427	20.3596	36.4238	63.617	101.447	203.862	27.6218	65.8377	97.9511	77.7889	87.0495	102.692	22.9449	62.1615	117.864	115.02
Bacillus_chagannorensis	0	0.509723	0.291486	0	0	0	0.137753	0.145781	0	0	0.00815933	0.122473	0.977581	0	0	0.0312011	0	0	0.262789	0	7.28743	0.0921917	0	0	0	0	0	0.371182	0.0900299	0.161403	0	0.137264	0.0483948	0	0	1.56851	0	0	0.140902	0	0	0	0	0	0	0	0	0	0.0852071
Bacillus_cibi	0	0.194592	0	0	0.0372178	0	0.199818	0	7.03816	0.28963	0.44836	0	0.273551	0.385879	0.0601428	0	0.342335	0.335487	0.312415	0	0.779266	0.263557	0.409285	0.52478	0.0506054	0	0	0.136886	0.0600199	0.305098	0.404655	0.51821	0.0443544	0.186546	0	0.892582	0	0	0	0.0680207	0.07681	0.797645	0.0510746	0.0759366	0	0	0	0	0.473375
Bacillus_cihuensis	0.0845509	0.601842	0.145954	0.0421793	1.09687	0.117219	0.0874204	0	1.49924	0.0279727	0.962119	0.138548	0.246323	1.75096	0.49873	1.73153	1.16847	0.485588	2.07881	0	0.6814	0.0775656	0.150664	0.168344	1.23222	0.250798	0.195717	2.68417	0.394136	0.48592	0.511227	4.68763	2.0957	0	0.0135889	2.0733	0.0160508	0.133845	0	0.11415	1.39142	0.430943	0	0.603678	0.173353	0.28929	0.0389254	2.08423	2.04025
Bacillus_circulans	1.16693	0.792217	1.19803	1.19646	0.470401	1.22978	0.942552	0.0775681	2.8406	9.35827	1.89541	0.120911	0.517889	11.6533	0.349884	2.14518	0.532763	39.5383	1.87321	2.03335	6.8179	1.2751	7.6594	1.1708	9.59027	1.68947	0.327408	3.21811	8.39342	10.309	7.95577	16.4909	0.945344	0.798098	2.07201	21.0772	0.0501822	15.1488	0.913989	2.42729	7.139	5.89921	1.46072	0.637508	1.4112	0.677359	0.734819	2.28169	8.20098
Bacillus_clausii	34.0737	3.57245	0.927259	0.871325	37.2567	0.593963	2.97475	0.165154	1.11404	11.582	1.91648	6.75923	17.2821	0.509977	0.262131	24.2017	2.45278	2.09024	2.13737	0.171595	4.17424	2.27378	0.431411	13.5149	124.907	4.59909	8.27326	8.62596	6.72201	64.2764	0.997649	2.71801	21.8291	14.9359	0.514277	5.49733	32.598	6.35428	2.11094	5.87344	12.1297	23.7595	0.144675	1.39043	5.94061	13.945	1.86501	5.14138	51.5155
Bacillus_coagulans	3.30509	2.19529	2.74599	3.2412	3.78081	0.795886	2.48607	1.00367	4.10791	4.42029	7.12149	2.11809	5.00876	0.700909	1.18064	4.1582	4.76823	0.569329	4.48307	0.464169	3.26332	0.955121	1.25115	1.80391	3.64314	3.21979	0.382217	6.16361	0.792608	6.10527	0.765897	6.84029	19.0237	1.66072	0.845251	17.7188	5.62604	1.9169	24.1657	3.44515	5.11578	8.714	5.41005	7.17333	1.43013	0.88747	10.1172	4.9244	12.5464
Bacillus_coahuilensis	3.86212	2.95092	1.45121	1.01825	0	0.0789412	1.48269	0	0.555591	0.311045	5.64385	2.79364	65.7444	0	0.221335	5.69489	0	9.01325	0	0	8.22548	1.17076	0.224245	0	0.608833	1.74546	2.23877	0.32979	0.22806	7.15251	0	1.57864	11.823	0.715428	0	4.2303	0.0185714	6.18235	0.16947	6.4796	7.78676	0	0	0.204504	0	0	22.247	0.931722	2.16693
Bacillus_cytotoxicus	0	1.06663	0	0	0.0826587	0.00736671	0	0	0.287655	0	0.227843	0	0.118479	0	0	0	0	0	0.0335475	0.00623623	1.72113	0	0	0	0.36305	0	0	2.30589	0	0.0543325	0	0.0414295	0	0	0	12.4716	0.0876186	4.28666	0.00882662	0	0.87406	0	0	0	0.00711717	0	0	0	0.509429
Bacillus_decisifrondis	0.90473	3.46375	2.8426	3.87248	1.36417	6.99889	0.538027	0.0328829	6.3169	0.299503	2.20002	1.36406	0.111277	2.90949	0.593687	7.14258	1.00201	1.97367	1.43891	0.57797	0.755341	1.19639	1.07806	4.22872	15.8497	7.50421	0.542244	0.966615	0.214829	1.42376	1.72397	3.40574	0.671126	0.80888	4.2374	0.429232	33.5044	2.65894	0.727193	1.72915	5.59184	1.41892	1.40809	0.388225	113.532	5.07197	4.34657	7.13001	4.36595
Bacillus_encimensis	0.248162	0.0756321	0	0.572636	0.0677691	0.0541991	0	0	0.0972928	0.0508298	0	0.741866	0.0490949	0.0181822	0	0.0639296	0.082669	0.156707	0.131698	0	0	0.0196644	0.170487	0	0	0	0	0	0.10468	0.109932	0.052797	1.13843	0.0412902	0	0	0.173602	0.0510028	0.196447	0	0.195002	0.0224858	0.743671	1.16618	0.326544	0.266247	0	0.548681	1.38094	0.72215
Bacillus_enclensis	0	0.159033	0.23196	0.205915	0.0326993	0.0179903	0.182051	0	0.032375	0.151847	19.7568	0	0	0.0605028	0	1.48462	0	0	0.0211358	0	0.109228	0.0486973	0	0	0.108592	0	0.0959312	1.15335	0	0.439814	0.0948341	0.422929	0.0839668	0	0.426206	0.48078	0.20394	0.159648	0.192773	0.105022	0.144075	0.157222	0	0.0925827	0.101163	0	0.0306486	1.70523	0.232143
Bacillus_endophyticus	0.314996	1.53018	0.889357	0.164105	2.62843	0.701354	0.486722	30.0452	0.450717	0.349772	1.68293	3.35771	0.292225	3.51917	0.0706422	1.87901	0.403404	0.42995	0.181224	1.55141	1.48084	0	0.329581	0.85303	0.578	0.655024	0.407942	1.53821	0.239453	2.75291	0.430867	5.26123	1.08725	2.16499	0.32565	1.56316	4.32799	2.64754	0.183492	0.269696	2.64884	2.13694	3.13876	0	0.0398837	0.162762	0.0192568	3.28056	5.285
Bacillus_farraginis	1.25051	0.626659	0.451379	0.120622	0.573248	0.017125	0.63885	0	0.240353	0	2.25896	3.47996	1.11428	0.0899786	0.260331	1.03452	0.913313	0.492236	1.14554	0.119385	3.81417	0.230527	0.75607	0.718949	0.5718	1.17703	0.037196	0.929872	0.113295	3.55237	0.252816	1.65747	1.06259	0.462313	0.81351	7.02613	0.485616	0.169565	0.630075	2.62113	1.66568	0.329114	0.244169	25.3937	0.234989	0.0968166	0.189635	2.35999	0.885167
Bacillus_firmus	0.0667709	1.04293	0.203283	0.611787	0.101159	2.6961	3.37855	0.0352696	0.139869	0.521927	21.9539	0.412249	0.144012	0.600661	0.0757045	16.3809	0	0	1.54655	0.141382	1.97116	0.611504	0.144517	1.19914	2.16634	0.941731	7.72015	1.03622	1.73879	0.183041	2.17935	0.748365	0.649089	2.2632	0	4.53753	1.38312	2.37541	3.78791	0.660714	0.248442	0.59238	2.80983	9.0775	0	0.768086	0.594174	0.796204	2.63489
Bacillus_flexus	1.00361	2.5994	1.06231	2.96161	0.321112	1.04519	0.192079	0.581213	1.62167	0.264563	1.48694	0.701417	1.61694	0.0394288	0.224382	3.52123	5.29873	0.577383	1.42621	0.215424	0.884485	0.103282	1.00797	1.25614	0.895903	0.83466	0.414693	1.90967	0.650766	0.639126	0.741272	2.90938	0.496242	0.403144	1.52355	2.14115	0.0527884	0.171712	0.638096	4.09115	3.26312	5.55176	0.110868	0.74758	29.5984	0.0680443	0.354269	1.84322	5.56538
Bacillus_fordii	0.216555	0.26456	0.786712	0.0403421	0.106924	0.410124	0.44004	0	1.45355	0.080227	1.45844	0.636595	0.153118	0.388071	0.169983	1.27247	0.577345	0.874427	0.726908	0.776953	1.15178	0.282515	0	0.7798	0.318422	0.19491	0.506504	7.03209	2.56352	0.444799	0.34642	2.22766	1.08133	0.0179803	0.108707	4.60262	0.722551	0.104567	0.611205	0.568263	0.514846	2.75395	0.14476	0.415958	0.758852	0	2.71491	2.6273	2.31984
Bacillus_gaemokensis	0	0.122659	0.0523517	0	0	0.035905	0	0	0	0	0.1466	0.0685882	0	0	1.7992	0.0197334	0	0.0847335	0	0	0.362446	0	0.0654018	0	0	0.49036	0	0.00898529	0	0.0202066	0	1.07446	0	0.0501167	0	0.334569	0	0	0	0	1.75589	0	0	0	0	0	0	0	0.011432
Bacillus_galactosidilyticus	0.129922	0.812203	0.0869107	0.170136	0	0.0290659	1.33579	0.5912	0.095277	0.0199523	1.40264	0.248429	3.92732	0.780345	0	3.61786	0.708324	0.106977	0	0	1.45882	1.55254	0.504298	0	0.249154	0	0	0.436878	0.375266	0.644879	0.817894	1.78564	3.72188	0.439892	0.115023	3.07313	0	3.22601	0.109312	0.352785	1.09636	0.516796	0	0.0323805	0	0	0.102103	1.34609	2.88033
Bacillus_ginsengihumi	0.10156	3.55917	0.365591	9.57769	0.671018	0.473006	0.138263	0	1.83639	0.333924	0.684523	17.2418	4.51624	0.0926493	0.136112	1.17858	0	0.0622607	0.952876	0.0410408	3.45327	0.279666	4.97236	1.97723	104.036	1.11907	3.9576	1.92597	17.2082	1.17519	0.362761	1.01155	5.14752	19.6303	1.44151	1.97336	4.8906	2.54463	1.39047	0.5078	13.884	0.662942	0	6.46483	0.478523	0.0545892	2.39757	8.46299	1.23226
Bacillus_glycinifermentans	0.327574	0.895905	3.79288	0.402583	0.165595	0.118686	0.124945	0	1.13317	1.11022	0.383256	0	0	0.016871	0.0386495	0.568873	0.00764665	0	0.202723	0.150709	3.59076	0	0	0.0736792	0.321851	0.513337	0.281242	0.500894	0	0.0856911	0.366328	0.566209	0.10045	0.355173	1.2401	0.246646	0	0.288542	0.0948044	0.197649	0.398646	0.884562	0.27812	0.177208	0.0670138	0	0.311959	1.44642	1.49126
Bacillus_gobiensis	8.07502	0.298185	0.151204	1.25856	0	0.152596	3.90738	0	0.619742	0	1.32222	0.242575	0.292132	0.015701	0.112178	1.76139	0.0378217	0.377636	0.0176368	0	0.216373	0.366584	0.0151608	0	0.310543	0.121397	0.124952	0.894959	0.0620301	0.625149	0.0418571	0.906509	0.0545823	2.51038	0	1.91323	0.063485	0	0.0553453	0.151934	0.468475	0.60337	0.0552296	0.164634	0.0469086	0	0.0786925	0.313389	2.00369
Bacillus_halodurans	0.0760285	0.624722	0.707101	0.186927	0.235597	0	0.659019	2.86355	0.645989	0.28622	0.697431	4.62864	4.67677	0	0.0512044	0.4435	17.4137	0.0857482	0	0.0433175	0.919002	0	0.102539	0.92099	0.683907	0.267363	0.277882	0.603241	0.194374	0.32173	1.33784	0.491532	2.52824	0.696961	0.0908164	1.45306	0	0.66091	0.196628	0.159205	0.914243	1.24377	0.046451	5.1045	0.0882986	0.345082	0.216638	0.381862	0.731813
Bacillus_hemicellulosilyticus	9.16422	1.50963	0.534165	0	0	0.140088	1.56023	0	0.397448	0.0626374	0.185598	1.29392	7.67421	0.0539044	0	3.80043	0.622501	0.348054	0	0.409473	8.3682	0.0704849	0.327747	0	0.452413	1.40995	0.0934608	0.083229	0.205418	18.5048	0	0.792558	0.154823	0.283177	0.117714	7.83584	0	0.187348	0.682252	0.0317617	12.1305	1.50089	0.235941	0.250517	0	0	0	1.32741	3.42292
Bacillus_horikoshii	0.156733	0.454003	5.24056	0	0.0862071	0.0442766	0.0702968	0	0.667798	0	0.180177	2.03989	0.436519	0.626049	0.0734355	1.43549	1.33821	0.0878525	2.41266	0	0.109991	0.0597844	0.101819	0.317686	0.149378	0.178071	0.982418	1.07172	0.141916	0.0856911	0.929036	0.903715	0.590297	0.183203	0.0727706	0.907157	0.270812	1.06728	0	0.284679	0.492574	0.855275	1.29582	0.111946	3.07066	8.16476	0.189234	0.278818	0.228076
Bacillus_humi	0.396786	0.87523	0.371083	0.196828	0.444347	0.0438225	1.04092	5.18183	0.380106	0.462423	2.36344	2.68986	1.54061	0.317841	0.17472	2.95911	1.96361	0.522551	0.190386	0.133963	7.02539	0.36145	0.52203	0.622908	1.62094	0.822923	0.368635	11.3039	0.12006	1.09852	0.612196	5.84646	0.91216	0.459752	0.026217	3.23189	0.570571	0.194886	0.437499	0.107428	1.47526	1.02729	0.602867	2.32258	0.55775	0	0.720529	2.45057	3.43002
Bacillus_indicus	0.0398094	0.462481	0.036937	0.0956416	0	0.245624	0.226037	0	0.706025	0.0415242	0.650414	0	0.0263287	0.0779815	0.13912	0.0428347	0	0.0333022	0.262789	0	0.308828	0	0	0	0.106949	0.08272	0	0.828718	0.0403872	0.829072	0	1.482	0.594903	0	0.0513393	1.23004	0.0503639	0.0510403	0	0.15063	0.681466	0	0	0	0	0	0.0606588	0.608542	0.454755
Bacillus_infantis	0	0	0	0	0	0	0	0	0.110922	0	0.0754652	0	0	0	0	0	0	0	0.632023	0	0	0	0	0	0	0.0157936	0	0.131399	0.109403	0	0.0351237	0	0	0	0	0.0820669	0	0	0	0	0.0366225	0	0	0	0	0	0	0	0
Bacillus_koreensis	0.310107	1.17249	0.110923	0.519798	0.332546	0.0195995	0.304751	0	0.0701963	0.189163	3.21817	0.146192	0.552244	13.9361	0.23483	0.41508	0	2.67595	4.02676	0	2.14659	0.613369	0.494033	0	0.246884	1.35436	0.0303918	0.878011	1.57261	2.98248	1.48549	1.00537	0.203828	0.60941	0.632381	2.84251	0.844206	0.0521287	0.962804	0.362405	0.947567	0.337214	0.152167	0.309817	0.97292	0	3.83731	2.06296	3.88617
Bacillus_kribbensis	14.6723	1.32337	0.0530456	0.135501	0.278902	0.276147	0.230767	1.00658	1.43551	0.200168	0.44815	0.32173	16.3879	0.224196	0.070263	6.96287	3.46149	0.735611	0.263779	0.916312	8.07332	0.37229	0.0793436	0.0549259	0.375149	2.52674	0.089487	0.618487	0.389935	0.380358	0.76849	0.609749	3.84334	0.297553	0.213446	8.78899	0.413635	0.076142	0.0883869	0.242087	12.8231	0.672179	0.0866963	0.0274148	0.0267182	0.417737	0.217825	0.880078	4.83745
Bacillus_lehensis	0	0.0438019	0.138919	0	0.172976	0	0.357166	0	0.0986021	0.185099	0.439963	0	0	0	0	0	0.0268093	0	0.0539977	0	0	0	0.0463052	0	0.0543493	0	0	0.121726	0	0.0914815	0	0.223866	0.0519154	0.0269705	0	0.424175	0	0.100861	0	0	0.232906	0	0	8.07795	0	0.0291033	0	0.019286	0.0186893
Bacillus_licheniformis	13.9757	2.22878	0.390411	2.69742	0.449107	1.29699	1.71348	0.548696	0.65895	3.21047	0.493013	1.25923	0.272728	2.31293	0.0849199	4.37925	0.649117	0.145135	0.734359	1.13658	5.86827	0.759043	0.290605	0.301306	8.04948	0.287715	0	0.825386	0.723668	0.3776	0.538017	4.35944	10.5598	1.2853	0.105222	2.07011	2.25558	4.42134	2.40814	0.207739	0.776773	3.32673	1.57761	7.3891	1.74968	0.319415	0.48653	3.50835	7.53949
Bacillus_ligniniphilus	1.14156	0.659211	4.47465	0.0466351	0.194685	0.209275	0.244401	0.883521	1.2009	0.367444	1.30626	0.219403	4.35505	0.878754	0.0825038	1.79933	0.29024	0.1432	0	0	0.410223	0.0680758	0.642085	0.497089	0.149978	0.263595	0.433227	1.11451	0.0775145	2.51493	0.232317	1.56951	0.511827	0.740918	0.0160877	2.48853	1.74524	1.15468	0.0922421	0.0470592	2.64917	0.303334	0.0151957	2.08663	0.990856	1.48409	0	0.516793	4.67919
Bacillus_litoralis	0.270318	0.779467	0.0821664	1.05293	1.14187	0	1.43413	0.0125673	1.15796	0	3.54528	14.276	0.449186	8.20063	0.0322855	1.74716	1.68076	1.12403	1.6793	1.24345	0.960203	0.399937	1.08619	0.453981	7.11118	0.432098	0.141493	6.81463	2.26366	4.32579	0.0119602	1.16896	0.239621	0.303087	0	3.07969	0	4.57026	0.150067	0.43398	0.447163	3.38931	0.362017	4.60826	0.663088	5.13264	0.317913	0.841455	9.4997
Bacillus_malacitensis	0	0.314576	1.83816	0	5.01256	0	0	0	0.579902	0.0493686	0	0	0	0	0	0.0603465	0.527871	0	0	0	0.224711	0.0563187	0.485557	2.61915	0	0	0	0	0	0.0384542	0	0	0.154989	0	0	12.2799	0.0379313	0	0	0.0319377	0	0.0239686	0	0	0	0.20907	0	2.86205	0.0409875
Bacillus_manliponensis	0	0.14962	0.94328	0.327122	0.0622344	0	0.325177	0.0530113	0.0778342	0.212319	0.606593	0.0763201	0.351847	1.01447	0	4.12713	0.135196	0.0242711	0.0423961	0	9.93578	0	0.0605409	0.939795	0.157418	0.210955	1.14012	0.523885	0.205085	0.673901	0.113862	2.35474	0	0.0814018	0.495799	1.5211	0.085787	0.0667337	1.79895	0.659652	0.515771	1.75484	0	0.671512	0.36382	0	0.0733187	1.41003	3.03351
Bacillus_mannanilyticus	0.0734942	0.0309995	0.766876	3.70667	0.103921	0.854539	0	0.0472803	0.359893	9.41665	0.905127	1.09215	0.898482	0.162757	0.123957	0.194955	0	0.421175	5.47425	0.282579	1.38941	0.0854003	2.44622	1.44246	2.88	0.886917	0.0464372	0.450228	0.178662	0.208689	0.541596	11.0799	0.0647887	0.774239	2.1542	0.668192	7.5731	4.24014	1.13442	1.07989	0.745086	67.7996	0.0229836	17.6958	0.104505	0	0.288815	1.04315	1.94928
Bacillus_marisflavi	0.500768	0.547124	1.74339	0.334702	0.470328	7.40794	1.88862	16.623	0.810118	0.251364	0.119235	0.596058	0.963642	0	0.110884	1.75194	0.203727	0	0.378772	1.85312	0.559738	1.76067	1.42196	0	5.23296	0	0	0.992144	0.620609	20.8959	0	0.986943	0	0.207297	0.105222	0.516578	0	0.0533869	1.12223	0.091504	0.562214	0.157786	0.762714	19.9948	0	0	0	0.808017	1.2481
Bacillus_marmarensis	0	0.478899	0.0259207	0.118884	0	0.0644125	0	0.0211788	0.779226	0.266148	0.23826	1.23235	0.155362	0.158308	0	0.289139	1.60484	0.16825	0.352804	0.190558	0.0614656	0.145923	0	0.0673308	1.18439	1.2126	0	8.24776	0.330933	0.359264	0.43638	0.147209	0.166728	0.201974	0	0.386148	0.314939	0.0187436	0	0.201931	0.216072	0	0.498604	0.0167268	1.19632	0.481395	0.0214721	11.0265	0.667438
Bacillus_massilioanorexius	1.9092	1.50681	1.02737	0.246129	0.286593	7.47027	1.70602	0.319934	0.976501	0.157575	8.42171	0.826823	1.43093	0.531328	0.223725	2.23947	0.638925	2.44683	1.08191	0.263255	7.93493	0.309309	0.597756	0.290466	1.90216	0.553535	0.281762	3.54799	0.323453	0.496516	0.429977	5.51957	0.288052	0.850451	0	5.68895	0.295693	0.605847	0.239942	0.384201	2.0859	1.06238	0.326094	1.53074	1.64153	0.838377	0.01343	4.34342	3.00435
Bacillus_massiliogorillae	0.571417	2.32692	1.34739	1.36101	0.840532	0.100771	2.48	3.01137	5.79736	0.83946	8.27775	5.43652	1.97022	10.969	0.578259	4.52597	5.73537	0.446465	4.22231	15.0679	9.27707	2.25372	0.981224	2.05338	3.46058	5.40116	0.901201	8.78438	1.04385	3.98871	1.94506	7.11045	1.21946	5.68752	0.456211	19.0454	0.511941	1.0884	1.37959	1.85726	2.31756	1.5273	0.777287	6.93117	2.11163	0.778357	0.732774	2.68321	4.57118
Bacillus_massiliosenegalensis	0.150842	3.65104	0.354594	0.132773	0.110605	0.945152	0.843644	1.89172	1.19053	0.434	0.454836	1.04002	0.956678	0.0950101	0.186414	1.58265	0	1.03963	0.0256797	0.312925	5.4509	3.60825	0.127241	1.19634	1.82856	1.72506	0.317852	3.79945	1.55217	2.98658	0.890008	2.05044	0.383773	1.02814	0.203125	3.35297	0.0467525	1.35814	0	0.850635	1.68298	0.575423	0.0910827	7.27845	0.041487	0.0657299	0	1.17765	1.27685
Bacillus_megaterium	2.13377	0.680523	1.91964	2.79394	0.598172	1.02822	0.163183	0	0.861735	1.1657	4.10552	0.728252	2.45995	0.573	0.131472	3.61751	3.01288	14.6225	3.41675	0.0236406	18.5532	0.561203	3.99736	1.98576	4.68368	0.536313	6.73931	2.14333	0.409684	1.89873	1.01566	2.19833	1.77494	6.2686	0.438215	5.00576	1.27532	1.93051	1.70544	0.926469	1.73092	4.51097	1.42514	5.45409	0.440022	8.62467	5.76492	4.69679	2.06403
Bacillus_methanolicus	0.809289	0.367976	0.87844	0	0.277753	0.0524793	1.91987	0	1.52935	0.0518157	0.0419842	0.0767607	2.98232	0.281798	0.186932	0.973293	0.357249	4.69939	0.371022	0.482268	1.12041	0.00754518	0	2.51386	12.2012	7.66567	0.271567	11.3887	1.00151	1.49772	0.102891	0.965231	0.0157959	0	0.120986	8.77201	0	7.06714	0.217545	0.583212	1.33168	0.584021	0.700779	1.22325	0.0602622	0	0.0851351	3.61911	0.272269
Bacillus_mojavensis	0	0.0319465	0	0	0	0	0	0.253124	0	0	0	0	0	0.0538491	0	0	0	0	0	0	0.0334997	0	0	0.0414593	0.127526	0	0	0.425624	0	0.234367	0	0.0594809	0	0.129562	0	0	0.0961128	0	0.0493837	0.0525262	0.0867953	0.471449	0.0388455	0	0	0	0.0300787	0	0.117462
Bacillus_muralis	9.81645	1.44769	1.81665	0.75168	0.759554	0.202594	0.267456	0.0835687	0.411418	0.10975	1.35335	0.0663711	25.3286	1.90504	0.239299	2.30858	0.133992	0.0753983	0.44082	0.405846	1.27314	0.435754	0.628279	0.535059	0.786881	1.66817	0.493053	3.92301	0.453588	1.78882	0.205566	3.349	7.57857	1.75036	0.726242	1.73195	0.328478	1.19365	0.849756	1.11548	2.47273	5.17765	0.484325	3.74307	0.550577	0.429044	0.570666	2.55442	3.94191
Bacillus_mycoides	22.3563	0.89565	0.635709	2.01909	0.157901	0.470657	0.960886	0.937217	1.29423	0.67615	1.53991	0.900836	0.888076	13.7403	0.111003	4.4114	5.70738	45.871	5.39329	0.100217	1.5577	1.39861	0.593658	0.77906	0.756432	0.435625	0.267919	5.70842	3.44029	0.331464	1.77674	15.0709	2.56701	2.77748	0.38097	1.9326	0.0574823	4.95018	0.416407	0.832981	0.889955	2.18197	20.9923	4.13192	0.145532	1.0084	0.503925	0.699305	0.673928
Bacillus_nealsonii	0.175538	2.80751	0.141289	0.184841	4.46199	7.38522	0.641748	2.54563	1.86287	0.378505	0.146019	0.624981	49.9479	1.38733	0.208484	10.2893	2.8825	0.333079	1.05848	0.500321	0.646015	0.527952	0.362832	0.748501	0.784615	0.525791	4.65758	2.57722	0.196228	1.36403	0.284188	1.23986	0.861435	4.00743	0.55638	0.33294	2.51245	1.22303	2.89072	0.500929	1.17521	4.00372	0.484926	1.83438	0.130271	0.208205	0.498019	0.986401	1.64307
Bacillus_niacini	18.0723	17.3171	6.9367	2.0796	0.961218	6.2712	2.8413	0.603232	6.01686	1.42543	3.73436	3.65633	10.7145	3.90653	0.689458	4.25724	7.06961	1.9489	8.00007	0.416696	1.45708	0.60151	2.35736	7.31322	20.819	4.14599	4.6864	12.7254	2.85558	2.63569	4.00351	4.51924	11.3778	1.15578	3.50453	15.0236	55.0597	0.810011	0.806808	5.72389	11.1482	14.5559	1.25842	2.40318	153.475	8.02133	5.03118	10.002	9.50993
Bacillus_niameyensis	3.56986	1.10212	2.91329	0.645707	1.95459	6.31635	10.3684	0.476582	1.41832	1.83602	7.19814	2.29365	2.46434	0.626607	0.282219	5.01066	0.824347	0.812375	3.2776	0.389083	14.1488	0.729229	1.14616	4.059	2.92679	1.25247	4.7326	2.47796	1.21137	2.38881	1.80489	14.5562	0.774919	0.899193	0.437261	61.217	0.352509	0.301545	0.661595	2.57037	8.42765	6.7688	0.662986	0.982171	0.837111	15.0075	0.467662	4.15784	23.3479
Bacillus_oceanisediminis	0.340801	0.440351	0.515677	0.592033	0.827662	0.230127	0.656104	1.63823	0	0.130312	0.0991327	0	2.07096	0	0.0432985	0.176475	0.182894	0	0.111037	0.183916	1.00626	0.0201874	0.136952	0.698854	0.100078	0.0403204	0	0.851473	0.0949766	1.03711	0.0167491	1.63197	0.0912483	0.10942	0.697911	0.724884	0	1.00065	0.114675	0	0.197865	0.0895532	0	0.0924327	0.156111	0	0.181815	1.10701	0.0580532
Bacillus_okhensis	5.58759	0.502152	2.59623	0.729241	0.73762	0.0120698	4.10779	3.12271	1.64746	3.50842	2.9713	1.92291	4.50185	0.0825686	1.03038	1.32483	0.657687	0.505267	1.15656	0.550956	2.23198	3.97912	0.644017	0.254066	7.72094	1.16958	8.41646	6.48232	1.2424	1.75246	0.327187	7.11421	21.0352	0.401441	0.741175	3.13788	0.0696744	2.85799	12.02	0.682346	8.20833	0.234044	0.188583	20.0205	0.266098	2.85616	0.456553	3.28834	5.72947
Bacillus_okuhidensis	0.65636	0.165107	0.563672	0.0742481	0.194749	0.23761	3.06206	0.605319	0.35985	0.203025	22.0657	0	0.508676	0	0.0459376	1.51637	0.514438	0	0.201114	0	0.529019	0	0.1481	5.08078	2.40085	1.83721	0	0.883093	0.157268	0.309234	0.391866	0.620691	3.64786	0.073395	0	0.680066	0.0832828	0.17726	0.53824	0.039216	4.73099	0.352526	2.92644	0.353106	0.505464	2.11567	0.048527	0.400577	1.42135
Bacillus_panaciterrae	0.580816	0.146803	0.0295496	0.0587797	0.234626	0	0.0678487	0.220047	1.11307	0	0.274554	0.678052	0.0420686	0	0	0.834816	0	0	0	0.0653677	0.193055	2.78802	0.0282651	0	0.785899	0	0.0385381	0.731624	0	0.100594	0	0.370558	1.80593	2.079	0	0.331519	2.41703	0.0592432	2.91474	0.214926	0.356125	0.408022	0	0.809376	0.185526	13.2139	0	0.178342	4.98789
Bacillus_paralicheniformis	0.148666	0.26555	1.37972	0.0154811	3.07588	0.0797806	0.19717	0.825631	2.72867	0	1.80606	0.0403037	0.174565	0.560503	0.175125	0.267824	0.1027	0.200539	2.45798	0.114771	0.0372752	3.50138	0.0557679	0.629193	0.29212	2.41876	388.033	0.0771025	0.0604396	1.60999	38.7956	0.777531	0.175412	0.480547	0.605793	2.69228	0.937255	1.44091	0	0.304372	0.648418	0.0760831	0.0228882	10.0094	0.259991	0.163849	0.475706	7.46949	1.0071
Bacillus_phage_0305phi8-36	0	0	0	0	0	0	0	0	0	0	0	0.635315	0	0	0	0	0	0	0	0	0	0	0	0	0	0	0	0	0	0	0	0.161696	0	0	0	0	0	0	0	0	0.168535	0	0	0	0	0	0	0	0
Bacillus_phage_B103	0	0.347592	0.162434	0	9.50156	0	126.274	0	0	0	0.318117	0.0160319	0.118935	0	3.24979	2.58337	0	1.53336	0	0.0267927	0	0.0202412	0	0	1.5505	0	0	0	0.0561225	0.0342764	0.0412095	0	0	0	0	0	18.0932	0	0.0273037	0.504452	0	0.413935	0	0.0317809	0	0.239166	0.0214721	0.159298	2.54696
Bacillus_phage_BCD7	0	0	0	0	0	10.8501	0	0	0	0	80.3162	0	0	0	0	0	0	0	0	0	0	2.43353	0.0269881	0	0.824146	0	0	0	0	0	0	0	0	0	0.905777	0	0	0	0	0	0	0	0	0	0	0	0	0.971708	0
Bacillus_phage_BCJA1c	0	0	0	0	0	0	0.128956	0	0	0	0	0	0	0	0	0	0	0	0.0247137	0	0.129021	0	0	0.0269464	0	0	0.0491868	0	0	0	0	0	0	0	0	0.487361	0.0264521	0	0	0	0	0	0	0	0	0.0302893	0	0.0134495	0
Bacillus_phage_BCP78	0	0	0	0	0	0	0	0	0.691196	0	0	0	0.712328	0.0191235	0	0	0	0	0	0	0.127833	0.0620473	0	0	0	0	0	0	0	0	6.28154	0	0	0	0	0	0	0.581702	0	0	0	0	0	0	0	0	0	0.251609	0
Bacillus_phage_BCP8-2	0	0.0258397	0.207501	0	0	0	0	0	0	0	0	0	0	0	0	0	0	0	0	0.193769	0	0	0	0	0	0	0	0	0	0	0	0	0	0	0	0	0	0	0	0	0	0	0	0	0	0	0	0	0
Bacillus_phage_BM15	0	0	0	0	0	0	0	0	0	0	0	0	0	0	0	0.462492	0	0	0	0	0	0	0	0	7.59663	0.0358189	0	0	0	0	0	0	0	0	0	0	0	0	0	0	0	0	0	0	0	0	0	0	0
Bacillus_phage_BM5	0.0563673	0.0293078	0.189962	0	0.144042	0	0.536385	0	0.0110782	0	0.105518	0	0.296838	0	0	0	0	0	0	0	0	0.0223907	0.0528617	0	0	0	0.0712037	0.0183726	0.0127476	0.0136499	0	0	0	0.0396203	0	0.0438981	0	0	0	0.0340103	0	0	0	0.0126561	0	0	0	0.0361827	0
Bacillus_phage_Basilisk	0	0	0	0	0	0	0	0	0	0	0	0	0	0	0	0	0	0	0.0339813	0	0	0	0	0	0	0	0	0	0	0	0	0.335651	0	0	0	0	0	0	0	0.165298	0	0	0	0	0	0	0	0	0
Bacillus_phage_Bcp1	0	0	0.0688981	0	0.235841	0	0	0	0	0	0	0.0613988	0	0	0	0.0354366	0	0	0	0	0.0359876	0.129199	0	0	0	0	0.193689	0.15902	0	0	0.73323	0	0.0678214	0	0	0	0	0	0.0530512	0	0	0	0	0	0	0.250318	0	0.190662	0
Bacillus_phage_Blue	0	0	0	0	5.28327	0	0	0	0.112105	0	0	0	26.8849	0	0	0	0	0	0	0	0	0	0	0	0	0	0	0	0	0	0	0	0	0	0	0.0502752	0	0	0	0	0	0	0	0	0	0	0	0	0
Bacillus_phage_Bobb	0	0	0	0	0	0	0	0	0	0	0	0	0	0	0	0	0	0	0	0	0	0	0	0	0	0	0	0.754946	0	0	0	0	0	0	0	0	0	0	0	0	0	0	0	0	0	0	0	0	0
Bacillus_phage_Bp8p-T	0.307375	0.296176	0.106949	0	0	0	0	0	0	0	0	0	0	0	0	0	0	0.026617	0	0	0	0	0	0	0	0	0	0	0	0	0	0.154783	0	0	0	0.0553214	0	0	0	0	0	0.0605899	0	0	0.214838	0	0	0	0
Bacillus_phage_CP-51	0	0	0	0	0	0	0	0	0	0	0.515473	0	0	0	0	0	0	0	0	0	0.0298095	0	0	0	0	0	0	1.80736	0	0	0	0.075021	0	0	0	0	0	0	0	0	0	0	0	0	0	0	0	0	0
Bacillus_phage_CampHawk	0	0	0	0	0	0	0	0	0	0	0	0	0	0	0	0	0	0	0	0	0	0	0	0	0	0	0	0	0	0	0	0.0329144	0	0	0	0	0	0	0	0	0	0	0	0	0	0	0	0	0
Bacillus_phage_Eldridge	0	0.812255	0	0	0	0	0	0	0	0	0	0	0	0	0	0.187892	0	0	0	0	0	0	0	0	0	0	0	0	0	0	0	0	0	0	0	0.188373	0	0	0	0	0	0	0	0	0	0	0	0	0.783718
Bacillus_phage_Eoghan	0	0	0.0519427	0	0.266703	0	0	0	0	0	0	0	0.937341	0	0.0314027	0.748045	0	0	0	0	0	0	0	0	0.149444	0.526371	0	0	0	0	0	0	12.2337	0	0	0	0	0	0	0.0300248	0	0	0	0	0	0	0	0	0.37145
Bacillus_phage_G	0.0430372	2.24246	4.48769	0	0.258908	1.48259	0.852585	0	0.0494145	0.38004	0.0698643	0.0798638	1.49182	7.58557	0	0.628609	0	36.8766	0	0.343981	0.542097	0	0	0	1.14883	2.57803	0.109411	0.48561	0	0.153371	0	12.8739	13.3143	0	0	0.31983	0	4.6972	0.0553453	0.0565172	0.253417	20.428	0	1.85983	0	0.91603	0.235896	8.5679	0.320466
Bacillus_phage_GA-1	0.298116	0	0	0	0	0	0	0	0	0	0.745219	0	5.05938	0	0	1.28822	0	0.798179	0	0	0	0.302397	0	0	0.0111279	0	0	0	0.0600199	0	0.173423	0.118623	0	0	0	0	0	0	0	0	0	5.90162	0.0129713	0.413988	0	0	0	0	0.0269533
Bacillus_phage_Grass	0	0	0	0	0.27687	0	0	0	0	0	0	0	0	0	0	0	0	0	0	0	0	0	0	0	0	0	0	0	0	0	0	0	0	0	0	0	0	0	0	0	0	0	0	0	0	0	0	0	0
Bacillus_phage_Hoody_T	0	0	0.107816	0	0	0	0	0	0	0	0	0	0	0	0	0	0	0	0	0	0	0	0	0	0	0	0	0	0	0	0	0	0	0	0	0	0.0434672	0	0	0	0	0.660757	0	0	0	0	0	0.0442015	0
Bacillus_phage_JBP901	0	0	0	0	0	0	0	0	0	0	0	0	0	0	0	0.192204	0	0	0	0	0	0	0	0	0	0.0884192	0	0	0	0	0	0	0	0	0	0	0	6.42459	0	0	0	15.6334	0	0	0	0	0	1.44632	0
Bacillus_phage_JL	0	0	0	0	0	0	0	0	0	0	0	0	0	0	0	0	0	0	0	0	0	0	0	0	1.59407	0	0	0	0	0	0	0	0	0	0	0	0	0	0	0	0	0	0	0	0	0	0	0	0
Bacillus_phage_M2	0	0	0	0	0	0	0	0	0	0	0	0	0.0813313	0	0	0	0	0	0	0	0	0.519301	0	0	0	0	0	0	0	0	0	0	0	0	0	0	0.40473	1.29613	0	0	0	0	0.0329809	0	0	0	0	0	0
Bacillus_phage_MG-B1	0.781652	0	0.0126401	1.6617	0	0	0	0.0536617	1.60086	0.196667	1.86682	0	7.47427	0.58057	0	0	0	1.0244	0	0	0	1.49349	0	0	0	0.597056	0	0	0.145503	0	0.663056	0.28793	0	0	0	0	0	0.358498	0	0	0	5.05821	0	0	0	0	0.166062	0	0.340542
Bacillus_phage_Mater	0	0.0206986	0	0	0.023707	0	0	0	0	0	0	0	0	0	0.0251222	0.242655	0	0	0	0	0	0	0.0353221	0	0.0199259	0	241.689	0	0	0	32.8975	0.0260229	0	0	0	0	0	0.550026	0	0	0	0	0	0.0719774	2.18035	0	0	0.0644726	0
Bacillus_phage_Mgbh1	0	0	0	0	0	0	0	0	0	0	0	0	0.109023	0	0	0.0963278	0.250724	0	0.121287	0	0	0	0	0	0.0980967	0.0527194	0	0	0	0.0651735	0	0	0	11.147	0	0	0	0	0	0	0	0	0.310764	0	0	0	0	0	0
Bacillus_phage_Moonbeam	1.1032	0.0365943	0	0	0	5.89004	0	0	0	0	0	0.13278	0	0	0	0.163662	0	0	0	0	0.0191868	0	0	0	0	0	0	0.703763	0	0	0	0	0	0	0	2.15979	0.161475	0	0	0	0	0	0	0	0.139931	0	0.0292331	0	0.0437804
Bacillus_phage_PM1	0	0	0	0	0	0	0	0	0	0	0	0	0	0	0	0	0	0	0	0	0	0	0	0	0	0.0689969	0.137814	0.114807	0	0	0	0.0383748	0	0	0	0	0	0	0	0	0	0	0	0	0	0	0	0	0
Bacillus_phage_Page	0	0	0	0	0	0	0	0	0	0	0	0	0	0	0	0	0	0	0	0	0	0	0	0	0	0	0	0	0	0	0	0	0	0	0	0	0	0	0	0	0	0	0	0	0	0	0	0	0
Bacillus_phage_Palmer	0.0665801	0	0	0	0	0	0	0	0	0	0	0	0.107883	0	0	0	0	0	0	0	0.0817131	0	0	0	0	0	0	0	0.120458	0.0322461	0	0	0	0	0	0	0	0	0	0	0.0302423	0	0	0	0	0	0.0253626	0	0
Bacillus_phage_Pascal	0	0.0171743	0.0863463	0	0.0969037	0	0.10024	0	0	0	0.0290345	0.286189	0.0401415	0	0	0	0	0	0	0	0	0	0	0	0.0386832	0	0.048548	0.0404435	0	0	0	0.158667	0.0241729	0	0	0.0192932	0	0	0	0	0	0	0	0	0	0	0	0.0496094	0
Bacillus_phage_Pavlov	0.208204	0	0	0	0	0	0	0	0	0	0	0	0	0	0	0	0	0	0	0	1.09668	0	0	0	0	0	0	0	0	0	0	0	0	0	0	0.121536	0	0	0	0.125548	0	0	0	0.327037	0	0	0	0	0
Bacillus_phage_Pookie	0	0	0	0	0	0	0	0	0.0484581	0	0	0	0	0	0	0	0	0	0.305174	0	0.0631419	0	0	0	0	0	0	0	0	0	0	0	0	0	0	0	0	0	0	0	0	0	0	0	0.159792	0	0	0	0
Bacillus_phage_Riggi	0	0	0	0	0	0	0	0	0	0	0	0	0	0	0	0	0	0	0	0	0	0	0	0	0	0	0	0	0	0	0	0.116738	0	0	0	0	0	0	0	0	0	0	0	0	0	0	0	0	0
Bacillus_phage_SIOphi	0	0	0	0	0	0	0	0	0	0	0	0	0	0	0	0	0	0	0	0	0.109284	0	0	0	0	0	0	0	0	0	0	0.073261	0	0	0	0	0	0	0	0	0	0	0	0	0	0	0	0	0
Bacillus_phage_SP-10	0	0	0	0	0	0.224879	0	0	0	0	0	0	0	0	0	0	0	0.0376841	0	0	0	0	0	0	0	0	0	3.59875	0	0	32.0166	0	0	0	0	0	0	0	0	0	0	0	0	0	0	0	0	0	0
Bacillus_phage_SP-15	0	0	0	0	0	0	0	0	0	0	0	0	0	0	0	0	0	0	0	0	0	0	0	0	0.179614	0	0	0	0	0	0	0	0	0	0	0	0	0	0	0	0	0	0	0	0	0	0	0	0
Bacillus_phage_SPG24	0	0	0	0	0	0	0	0	0	0	0	0	0	0	0	0	0	0	0	0	0	0	0	0	0	0	0	0	0	0	0	0	0	0	0	0	0	0	0	0	0	0	0	0	0	0	0	0	0
Bacillus_phage_SPO1	0	0	0	0	0	0	0	0	0	0	0	0	0	0	0	0	0	0	0	0	0	0	0	0	0	0	0	1.93757	0	0	0	0	0	0	0	0	0	0	0	0	0	0	0	0	0	0	0	0	0
Bacillus_phage_Shanette	0	0	0	0	0	0	0	0	0	0	0	0	0	0	0	0	0	0	0	0	0	0	0	0	0	0	0	0.76979	0	0	0	0.318363	0	0	0	0	0	0	0	0	0	0	0	0	0	0	0	0	0
Bacillus_phage_Shbh1	0	0	0	0	0	0	0	0	0	0	0	0	0	0	0	0	0	0	0	0	0	0	0	0	0	0	0	0	0	0	0	0	0	0	0	0	0	0	0	0	0.0238777	0	0	0	0	0	0	0	0
Bacillus_phage_Silence	0	0	0	0	0	0	0	0	0	0	0	0	0	0	0	0	0	0	0	0	0	0	0	0	0	0	0	0	0	0	0	0	0	0	0	0	0	0	0	0	0	0	0	0	0	0	0	0	0
Bacillus_phage_Slash	0	0	0	0	0	0	0	0	0	0	0.153302	0	0	0	0	0	0	0	0	0	0	0	0	0	0	0	0	0	0	0	0	0	0	0	0	0	0	0	0	0	0	0	0	0	0	0	0	0	0
Bacillus_phage_Spock	0	0	0	0	0	0	0	0	0	0	0	0	0.0438149	0	0	0	0	0	0	0	0	0	0.253586	0	0	0	0	0	0	0	0	0	0	0	0	0	0	0	0	0	0	0	0	0	0	0	0	0.226448	0
Bacillus_phage_Stahl	0.242905	0	0	0.106974	0	0	0	0	0	0	0	0	0	0	0	0	0	0	0	0	0	0	0	0	0	0	0	0	0	0	0	0	0	0	0	0	0.238517	0	0	0	0	0.0690622	0	0	0	0	0	0	0
Bacillus_phage_Staley	0	0	0	0	0	0	0	0.154812	0	0	0	0	0	0	0	0.242098	0	0	0	0	0.0614656	0	0	0	0	0	0.0661628	0	0	0	0	0	0	0	0	0	0	0	0	0	0	0	0	0	0	0	0	0	0
Bacillus_phage_Troll	0	0	0	0	0	0	0	0	0	0	0	0	0	0	0	0	0	0	0	0	0	0	0	0	0	0	0.342954	0	0	0	0	0	0	0	0	0	0	0	0	0	0	0	0	0	0	0	0	0	0
Bacillus_phage_TsarBomba	0	0	0	0	1.63145	0	0	0	0	0	0	0	0	0	0	0.0888217	0	0	0	0	0.074684	0	0	0.0924291	0	0	0	0	0	0	0	0	0	0	0	0	0	0	0	0	0	0	0	0	0	0	0	0.439639	0
Bacillus_phage_VMY22	0	0.376102	0.0196706	0	0	0	0	0	0	0	0.0997703	0	0.904076	0	0	2.24969	0	0.415741	0	0	0	0.0479564	0	0	7.23391	0	0	0	0	0	0.123141	0	0	0	0	0	0	0	0	0.0558714	0	0	0.0108798	0.296675	0	0	0	0.0120966	0.626233
Bacillus_phage_W.Ph.	0	0	0	0.501587	0	0	0	0	0	0	0	0	0	0	0	0	0	0	0	0	0	0	0	0	0	0	0	0	0	0	0	0	0	0	0	0	0	0	0	0	0	0	0	0	0	0	0	0	0
Bacillus_phage_phi29	0.0577296	0.345401	0.415542	0	79.1567	0.0147844	0	4.4254	1.05492	0	0	0	2.66356	0.140538	14.9471	3.04178	0.159082	1.19717	0.0968101	0	0.106528	1.61871	0	0	0.076592	0	0	10.1645	0	0	0	0	0	0	0	0	0.533606	0.139806	0	0	0.0532486	0.544842	0.167357	0	0	0.0334335	0	0	1.07539
Bacillus_phage_phiAGATE	0.0723807	0	0	0.0284993	0	0	0.137753	0	0	0	0	0.0546542	0	0	0	0	0	0	0	0	0	0	0	0	0	0	0	0	0	0	0	0	0	0	0	0	0	0	0	0	0	0	0	0	0	0	0	0	0
Bacillus_phage_phiNIT1	0	0	0	0	0	0	0	0	0	0	0	0	0	0	0	0.273571	0	0	0	0	0	0	0	0	0	0	0	0	0	0	0	0	0	0	0	0	0	0	0	0	0	0	0	0	0	0	0	0	0
Bacillus_phage_proCM3	0	0	0	0	0	0	0	0	0	0	0	0	0	0	0	0	0	0	0	0	0	0	0	0	0	0	0	0	0	0	0	2.7134	0	0	0	0	0	0	0	0	0	0	0	0	0	0	0	0	0
Bacillus_phage_vB_BanS-Tsamsa	0	0	0	0	0	0	0	0	0	0	0	0	0.0528972	0	0	0	0	13.0374	0	0	0	0	0.267464	0	0	0	0	0	0	0	0	0.163924	0	0	0	0	0	0	0	0	0	0	0	0	0	5.64205	0	0	0
Bacillus_phage_vB_BceM-Bc431v3	0	0	0	0	0	0.0653984	0	0	0	0	0.102397	0.041343	0	0	0	0	0	0	0	0	0	0.130495	0	0	0	0	0	0.214154	0	0.0530352	0	0	0	0	0	0	0	0	0	0	0.0497394	0	0	0	0.189067	0	0	0	0
Bacillus_phage_vB_BhaS-171	0	0	0	0	3.52088	0	0	0	0	0	0	0	0	0	0	0	0	0	0	0	0	0	0	0	0	0	0	0	0	0	0	0	0	0	0	0	0	0	0	0	4.94531	0	0.0525338	0	0	0	0	2.40793	0
Bacillus_phage_vB_BpuM-BpSp	0	0	0	0	0	0	0	0	0	0	0	0	0	0	0	0	0	0	0	0	0	0	0	0	0	0	0	0	0	0	0	0	0	0	0	0	0	0	0	0	0	0	0	0	0	0	0	0	0
Bacillus_phage_vB_BsuP-Goe1	0	0	0	0	0	0	0	0.062927	0	0	0	0	0.830786	0	0	4.93847	0	0.0237085	0	0	0	0.452736	0	0	0	0	0	0	0	0	0	0	0	0	0	0	0	0.0371276	0.0179315	0.023945	0	0	0.0529118	0	0	0	0	0	0
Bacillus_plakortidis	0	0.0591977	0.0405406	0.163182	0	0	3.59641	0	2.10635	0	0.0848984	0	0.416426	0	0	0	0.0640338	2.53771	0	0	0.0659394	0	0	0.163213	0	2.05315	0.0473189	0.118259	0.0820525	0.209694	0	0.573929	0	7.25403	0	0.223222	0	0.566422	0.738226	1.15805	0.494404	0	0	0.430477	0	0	0	0	0
Bacillus_pseudalcaliphilus	0.117589	0.48104	1.37097	0	0.0123353	0.207071	1.80282	0	0	0	0.209807	1.52499	0.65678	0.0605238	0.329974	1.70468	0.212701	6.23679	11.6767	0.816745	3.22208	0	0.547317	0	0.497694	1.0889	0.613741	0.86247	0.0204162	0.469679	0	0.906262	0.404042	0.416138	0.0673628	3.54646	0.048736	1.28678	0.901342	1.30219	1.30005	5.95646	0.399558	0.145001	0	0.698479	26.3718	2.59032	0.198146
Bacillus_pseudofirmus	0.204005	0.101677	0	0	0	0	1.26494	0	1.14475	0	0.073703	0.412678	0	0.290414	0.163393	0.223554	0	0	0	0	0	0.203316	0.0245481	0	0.607496	4.15273	0.460874	0.594675	0.281833	0.255367	0	0.65329	0.213456	2.064	0.221416	0.417758	0	0	0.254161	0.187146	0.920378	0.111635	0.851352	0.218975	0	0	0.0517468	0.444052	0.9372
Bacillus_pseudomycoides	0	0	0	0	0.0728278	0	0	0	0	0	0	1.48165	0	0	0	0	0	0	0	0	0.486063	0	0	0	0	0	0.31718	0.760064	0	0	0	0.0717874	0	0	0	0.0378342	0	0	0	0	0.0526032	0.24695	0.087383	0	0	0	0	0.0195473	0
Bacillus_psychrosaccharolyticus	0.0459339	0.384975	0.121994	0	0.276364	0.0410836	1.44108	0	10.8263	0.0551434	0.89461	0.239813	0.76823	0.382732	0.023212	0.606376	0.928769	0.0552183	0.558999	0	0.887213	0	0.172309	0.199239	0.150756	0.0446491	0.475929	1.46929	0.0833052	1.2968	1.58282	7.88819	0.355969	1.58899	0.0523753	6.82577	0.0693227	0	0.0372323	1.1289	0.172655	1.40753	2.31829	0.252088	0.178185	1.26127	0.0941257	1.68694	0.531731
Bacillus_pumilus	17.432	3.11787	0.704099	0.377895	23.5581	0.85906	0.233494	7.1701	1.85526	0.696995	5.60479	3.37112	2.58685	9.894	2.51572	3.26917	1.18247	0.57691	2.36028	11.747	7.49434	0.452214	0.434654	0.817485	2.43141	3.51425	1.15838	13.1246	1.71286	2.99007	1.75629	9.74604	1.01676	1.76446	0.261704	3.00444	2.50068	0.581008	1.1189	1.63766	2.79123	2.36087	4.95583	1.91231	5.26391	2.98692	1.79928	4.64294	14.9297
Bacillus_rubiinfantis	4.60362	4.14727	2.38171	1.65178	40.8745	2.773	1.66221	2.37415	2.4868	4.44192	11.373	5.10988	4.0115	4.0504	15.9823	3.50967	7.53422	2.61745	9.02112	0.643546	5.51251	4.1286	1.05593	4.51659	9.15633	2.76168	2.58923	5.64303	3.1552	4.98166	4.6976	8.742	4.03072	4.99953	1.11235	8.95983	4.63051	4.30423	3.89114	3.69738	5.52628	9.05281	0.525338	6.846	18.3377	3.43198	5.95804	6.68334	11.0247
Bacillus_safensis	0	0.299129	3.43406	0.435878	0	0.147566	0.0243094	0	0	0	0	0.0771589	0.115732	0.293993	0.0213238	0.0182868	0	3.4332	1.27143	0	0.0647107	0	0	0.474381	0.00665583	0.0117215	0	0	0	0	0.0868927	0.111328	0	0	0	1.08649	3.92047	0	0.0785592	1.55042	0	0.459118	0	0	0.101925	0	0	2.60789	0.889657
Bacillus_selenatarsenatis	0.0480113	0.438284	0.143755	0	0.0751125	0.203462	0.0761356	1.69808	0.177713	1.29959	0.562485	0	0.627618	8.98983	0	0.485784	0	0	0.0426144	0.0851062	0	1.79411	0	0.129327	1.51477	0	0.0734781	0.67485	0.0934364	0.068216	0.14317	0.146687	0.231261	5.39012	0.0231052	1.79666	0	0	0.0553453	0.0995801	0.380433	0	0	0.152775	0.0489966	0	0	0.183856	0.245227
Bacillus_shacheensis	0	0.540865	0.0447722	0	0	0	0.770178	0	0.48384	0.173467	0.634496	0.156155	1.36199	0	0	0.677375	0.089906	0.0778258	0.0265443	0	2.00141	0.0275016	0	0	1.17638	0.115227	0	0.646506	0	3.8334	0.028028	0.122671	0.172489	0.12305	0.0526112	2.18503	0	0.239114	0.111968	0.0556981	0.50219	0	0	0.451623	0.0277977	0	0.0315111	0.640213	0.322202
Bacillus_shackletonii	10.2935	6.18721	1.40521	1.15051	1.28441	0.381733	1.38215	1.11903	3.14841	0.574689	0.926123	1.2273	19.3527	0.179581	0.0384033	10.0902	0.180729	0.0198337	0.145739	0	5.59773	0.637743	0.401827	4.02716	7.8388	5.57545	2882.23	1.81867	0.404916	0.0884201	1.72795	4.18574	4.42896	1.13972	1.5602	2.08207	0	9.35118	0.6233	0.826788	0.530559	1.08131	0.0961404	3.60609	0.109433	0.746455	1.68626	1.10864	2.10014
Bacillus_siamensis	0.0558728	0.0968358	0.0975069	0	0	0	0	0	0	0	0.734292	0	0.973502	0	0	1.38198	0	0	0	0.437794	0.183196	0	0.104898	0	0.0373976	0.153226	0	0.25496	0	0.135408	0	1.6845	0.233195	0	0	0.588383	0	0	0.168706	0.0898987	1.01555	1.19222	0	0	0	0	0.119771	0.430383	3.49981
Bacillus_simplex	1.08783	1.51111	3.81497	8.16962	1.01304	0.379233	0.67752	0.688111	3.28773	0.171046	2.48968	0.262427	0.835834	0.4063	0.425169	4.32445	0.639993	1.00938	5.318	1.1678	1.56058	0.394987	1.82333	0.456937	1.17219	1.0838	1.3108	8.49704	0.187136	0.301351	0.697578	4.12719	0.0213646	3.40361	0.9599	3.90127	0.813459	23.2759	1.84769	0.221164	0.754309	1.96727	10.7813	20.3352	0.814528	1.07965	0	1.2361	2.08993
Bacillus_smithii	0.239299	1.18423	0.214629	0.0273925	0.0297499	0	0.285903	0.0256757	0.047239	0.14035	0.282958	0.46326	0.194733	0.0191758	0.0997096	0.477218	0	0	0.218295	0	2.26592	0	0	0.0868273	0.257849	0	0.0284634	1.56408	0.0675224	0.545369	0	0.365412	0.316527	0.329225	0	2.2756	0.031535	0	0.129061	0.739861	0.391584	0.453958	0.086357	0	0	0	0	0.201421	0.0391
Bacillus_sonorensis	0	0.996803	0.0372474	0.387414	0	0	0	0.932569	4.69511	0	0.247674	0.186578	0.163946	0.0724878	0	13.2766	0	0.123875	0.106536	0.0298927	0.469525	0	0	0	0.0360922	0.00919676	0.114143	0.871277	0	0	0.165933	0.259441	0.165161	0.152052	0.781078	0.215661	0.022525	0.64406	0	0.0224091	0.59807	0.349342	1.05713	0.024036	0.0630223	0	0.0416112	0.269088	0.167856
Bacillus_sp.	0	1.16914	0	0	0	0	0	0	0	0	0	0	0	0	0	1.0672	0	0	0	0	0.174806	0	0	0	0	0	0	0	0	0	0.254826	0	0	0	0	0.22472	0	0	0	0.117648	0	4.061	0	0	0	0	0	6.87386	0.294487
Bacillus_sp._24	0	0.0215751	0.0440309	0	0.0502399	0	0	0	0	0.0783144	0	0	0	0	0	0	0	3.35402	0	0	0	0	0	0	0.0207697	0	0.0730592	0.0405753	0	1.74674	0	0	0	0	0.307874	0.293811	0	1.23555	0	0.17791	2.20522	7.24981	0	0	0	0	0	0	0.438802
Bacillus_sp._105MF	0	0	0.0075639	0	0	0	0	0.255383	1.35852	0	0	0	0.116987	0.0159689	0	0.00778074	1.0395	0.00814559	0.0358756	0	0.782604	0.00863532	0	0.287809	0	0	0	0	1.81955	0	0.0867117	0.117286	0.0653198	0.389107	0	0	0.125647	1.55426	0.319965	0	0.00987432	0	0	0.0893837	0.0657468	0	0	0.185379	0
Bacillus_sp._123MFChir2	0.617655	1.49149	0	0.500246	0	0	0	0.129264	2.01884	0	0	0	0	0	0	0	0	0	0	0	5.17439	0	0	0.337094	0.107815	0	0	0	0	0	0	0.0508281	0.110425	0	0.126625	1.83201	0	0	0	0	0.122963	0.137798	0.0766119	0.162927	0	0.757948	0.0491828	0.110504	0
Bacillus_sp._171095_106	0.0376894	0.574493	0.194578	0.0779669	0.190055	6.17239	0	0	0	0.0783144	2.27534	0.822362	1.11211	0.0716156	0.228239	0.0722748	0	0	0.020424	0	3.61757	0	0.0464251	0	0.0381813	0	0.0329357	0.0745904	0.0340941	0.37774	0	1.48963	0	1.654	0	1.34592	0	0	0.405734	0.0238459	0.0442833	1.06591	4.97912	0.106082	0	0	0	0	0.237253
Bacillus_sp._17376	0.0553335	0	0.300605	0.0435741	0	5.75453	1.15078	0	0	0	0.0285707	0.0484185	1.42883	1.59067	0	0.149737	0	0	0.24299	0	0.0221905	0	0.252238	0	2.2419	0	0.173198	0.223771	2.69541	0	0	0	0	0.0455298	0	0.152386	0	0.0914304	0.217848	0.165298	0.0702796	0	0	0.152155	0	0	0	5.6387	0.1088
Bacillus_sp._1NLA3E	0.171645	1.421	0.404435	0.0925058	2.68481	0.0672865	1.12937	0.0810656	1.64453	0.151219	17.8251	5.38725	0.346018	0.246041	0.113305	3.22678	0.089007	0.238913	1.51213	0.125769	0.590576	0.160343	2.72933	0.231768	5.97486	3.6332	0.27996	0.716365	0	2.45183	0.0218677	12.9943	0.557383	0.0844214	0.0819627	3.89208	0.445673	0	2.66944	0	1.85162	0.555801	8.1288	0.563679	0.612208	0.1634	0.0775881	2.5475	1.48008
Bacillus_sp._220_BSPC	0	0	0	0	0	0	0	0	0	0	0	0	0	0	0	0	0	0	0	0	0	0	0	0	0	0	0	0	0	0	0	0	0	0	0	0	0	0	0	0	0	0	0	0.0212924	0	0	0	0	0
Bacillus_sp._278922_107	0	0	0	0	0	0	0	0	0	0	0	0	0.0428448	0	0	0.0584553	0	0.0967565	0	0	1.36884	0	0	0	0.117128	0	0	0.413688	0	0	0	0.0678859	0	0	0	0.923303	0	0	0	0	0.234582	0	0	0	0	0	0	0.310492	0
Bacillus_sp._2_A_57_CT2	0.182469	0.146304	0.189938	0.106396	0.179591	0	0	0.116885	0.133595	11.8419	0.955959	0.125249	15.6759	0.221166	0.26711	0.891959	0	0	0	0	0.460216	0	0.313574	0	1.05617	0	0	0.846308	0.0781772	0.10315	0.015274	8.22979	0.248943	1.06488	0	0.877037	2.85067	1.67339	0.0187869	2.32717	0.595129	0.751736	0.407295	4.84388	0.243291	0	4.08132	1.5131	1.47626
Bacillus_sp._37MA	25.089	8.65441	5.27411	1.41234	15.5949	6.28935	4.87409	8.06436	2.74306	3.66113	20.1653	1.96923	29.0009	14.9641	1.37381	13.9007	2.01301	7.33968	4.41463	2.31533	6.96178	3.13406	3.43198	10.6008	6.68451	14.1986	17.7058	6.83546	3.98954	3.28499	6.71775	12.4906	4.40703	4.98848	1.61058	10.6574	8.30555	3.89727	12.5475	13.3079	13.8833	13.6407	0.606423	9.06176	2.96043	7.5863	48.2634	10.4136	15.2562
Bacillus_sp._445_BSPC	0	0	0	0	0	0	0	0	0	0	0	0	0	0	0	0	0	0	0	0	0	0	0	0	0	0	0	0	0	0	0	0	0	0	0	0	0	0	0	0	0	0	0	0	0	0	0	0	0
Bacillus_sp._522_BSPC	0	0.052568	0.364574	0.0447845	0	0.0564673	0.0766157	0.134863	0	0.407907	0.0532299	0.0638439	0.184301	0.0417758	0.0239259	1.51818	0	0	0.348835	0	0	0	0	2.51692	0	0	0.0890047	0.0370732	0	0	0.142711	0.490547	0	0	0.0964008	0.0914844	0	0	0	0	0.12916	0.331274	0.685859	0.43415	0	0.15337	0	0.0486743	0
Bacillus_sp._72	0	0	0.300083	0.295322	0.690438	0	0.740094	0	0	0	1.93824	0	0	0	0.0454186	0.106808	0.164828	0	0	0	0.363849	0	0.194608	0	0.208369	0	0.360112	0.809851	0.0462185	0	0	0.703063	0	0.178489	0.0439913	0.0759259	0	0	0.562955	0	1.39447	0.165658	0	0.0264841	0	0	0.245696	0.399635	0
Bacillus_sp._916	0	0	0	0	0	0	0	0	0	0	0	0	0	0	0	0	0	0	0	0	0	0	0	0	0	0	0	0	0	0	0	0	0	0	0	0.187058	0	0	0	0	0	0	0	0	0	0	0	0	0
Bacillus_sp._95MFCvi2.1	0.149654	0	0	0	0	0.0469526	0	0	0.0743664	0	0	0.901795	0	0	0.13336	0.135431	0	0.0942102	0	0	0	0	0	0	0.0631315	2.25982	0.414089	0	0	0.45815	0.054054	0.975598	0	0	0	0	0.509732	0.040165	0	0	0.112721	0.0954722	0	0	0	0	0	0	0.078458
Bacillus_sp._A053	0	0	0	0	0	0	0	0	2.05458	0.395761	0	0	0	0	0	1.68919	0	0	0	0	0	0	0	0	0	0	1.16213	0.184999	0	0	0	0	0	0	0	0	0	0	0.155816	0	0	0	0	0	0.0901739	0	0	0	0
Bacillus_sp._A50	0	0	0.0524895	0	0	0	0	0	0	0	0	0	0	0	0	0	0	0	0	0	0	0	0	0	0	0	0	0.0983416	0	0	0	0	0	0	0	0	0	0	0	0	0	0	0	0	0	0	0	0	0
Bacillus_sp._AM_13(2015)	0	5.1764	0	0.0404506	0	0	0.0488802	0	0	0	0	0.0775738	0	0	0	0	0	0	0	0	0	0	0	0	0.231865	0	0	0.339726	0	0.084133	0	0	0	0	0.456535	0	0	0	0	0	0	0	0	0	0	0	0	0	0
Bacillus_sp._Aph1	0	0	0	0.029162	0	0	0.0352392	0	0	0	0	0	0	0	0.893232	0.0628417	0	0	0	0	0	0	0	0	0	0	0	0	0	0	0	0	0	0	0	0.102552	0.0623367	0	0	0	0	0	0	0	0	0	0	0	0
Bacillus_sp._B-jedd	3.30618	4.91199	1.07638	0.735592	0.580288	0.218096	0.848217	1.94615	1.78628	0.730846	7.16059	22.2178	2.1124	0.644703	0.0351052	39.9089	2.00627	0.597069	1.50592	0.526687	2.72938	0.556316	0.720184	2.22153	1.33946	1.13313	0.026512	3.23167	0.495966	1.80216	1.80861	5.24428	0.729464	2.47329	0.340198	1.89582	1.5677	3.873	1.47175	5.18646	4.81888	3.18959	1.03113	5.48439	0.681652	0.166647	0.668737	5.89606	8.33833
Bacillus_sp._B14905	0	0.0504333	0	0	0	0	0.111784	0	0.0936923	0	0.0680911	0	0	0	0	0.568021	0	0	0.196682	0	0.0340471	0.0473417	0	1.1948	0.127075	0	0	0.805999	0	0	0.207675	0	0	0	0	1.01419	0	0.143354	0.0501906	0	0.107223	0	0	0	3.56093	0.536794	0	0.0339306	0
Bacillus_sp._BS-01	0	0	0	0	0	0	0	0	0	0	0	0	0	0	0	0	0	0	0	0	0	0	0	0	0	0	0	0	0	0	0	0	0	0	0	0	0	0	0	0	0	0	0	0	0	0	0	0	0
Bacillus_sp._BSC154	0	0	0.0502735	0	0	0	0	0	0	0	0	0	0	0	0	0	0	0	0	0	0	0	0	0	0	0	0	0	0	0	0	0	0	0	0	0	0	0	0	0	0	0	0	0	0	0	0	0	0
Bacillus_sp._BT1B_CT2	0	0	0	0	0	0	0	0	0	0	0	0	0	0	0	0	0	8.02037	0	0	0	0	0	0	0	0	0	0	0	0	0	0.0907611	0	0	0	0	0	0	0	0.265046	0	0	0	0	0	0	0	0	0
Bacillus_sp._CAG988	7.42568	1.10804	9.18827	0.304899	0.470193	0.13056	0.431445	0.0141918	0.55994	1.59847	18.0565	0.792285	3.10504	14.3219	0.407345	84.6136	0.726594	0.474481	0.245664	0	30.0299	0	0.880543	0.0554574	1.85053	0.515306	4.57477	4.28464	0.344795	0.86531	0.107904	2.80252	1.06866	2.01932	1.05905	14.222	4.2389	0.691077	6.81411	2.98463	0.436014	5.49277	0.0866725	6.10883	0.336583	7.9701	0.558316	2.66746	0.53469
Bacillus_sp._CHD6a	0.141745	0.353828	0	0	0.172044	0	0.0629912	0.185119	1.2123	0	0	0.0386484	0	0.0252156	0.330935	1.18982	0	0.0496072	0.866413	0	1.14847	0.0401611	0	0.455077	0.362203	0	0.0439788	0.178218	0	0	0	1.86497	14.1634	0	0	0.136417	0.0212736	0.527054	0.476907	0	0	0	0	0.959035	0.20245	0	0	7.52536	0.466133
Bacillus_sp._CMAA_1185	0	0.028066	0	0.063761	0	0	0	0	0	0	0	0	0	0	0	0.0142189	0	0.170476	1.09814	0	0.0147465	0.507323	0.0558839	0.625482	0	0	0.154684	0	0	0	0	0	0.118435	0	0	0	0	0	0	0	0	0	0	0	0	0	0	0.437217	0.722783
Bacillus_sp._CPSM8	0	0	0	0	0	0	0	0	0.218237	0	0	0	0	0	0	0	0	0	0	0	0	0	0	0	0	0	0	0	0	0	0	0	0	0	0	0	0	0	0	0	0	0	0	0	0	0	0	0	0
Bacillus_sp._DW5-4	0	0	0	0	0	0	0	0.0811146	0	0	0	0	0	0	0	0	0	0	0	0	0	0	0	0	0	0	0	0	0	0	0.0945946	0	0	0	0	0	0	0	0	0	0	0	0	0	0	0	0	0.0464618	0
Bacillus_sp._EB01	7.69668	1.24548	0.165102	1.44739	3.60249	0	3.19244	0	2.17598	0.120685	30.0009	0.850106	0.430874	0.302872	0.320647	1.95672	0	0	0.111037	2.80027	3.96656	0	0.604088	0	6.71131	1.65136	0.186037	0.954684	0.433866	2.45257	0.379016	1.38265	0.0528917	0	0.474821	1.01294	0.0809541	2.60439	0.772362	0.0660717	1.72611	0	0.118625	2.53593	0.544084	3.13818	0.106653	0.578204	0.441582
Bacillus_sp._EGD-AK10	0	0.0566117	0	0	0.576731	0	0.0672631	0.0747595	0.0641966	0	0.0696828	0.0562158	0	1.03969	0	1.3513	0.436291	0	0.134763	0.0618293	0.0502093	0	0	0.274412	0.0544982	0.175001	0.116515	0	0.310522	0	0.277642	0.349583	0	0.139546	0	0.244576	0.0626606	0.0661633	0	0	0.074184	3.0544	0	0	0.0705634	0	0.174487	1.39783	0.0617475
Bacillus_sp._FF3	0	0.316355	0.0638412	0	0	0.111426	0.0690511	0	1.03914	0	0	0.091321	0.270867	0.103568	0	1.11899	1.27331	0	0.346958	0	0.498014	0	0	0	0.588259	0	0	1.76454	0.164105	0.194449	0.126766	0.366367	0.0427675	0	0	0.265364	0.0570315	0	0.580929	0.0305013	0.59601	0.580816	0	0.332033	0	0	0.0552839	0.19147	0.134635
Bacillus_sp._FF4	7.02768	6.36974	10.2673	0.653027	0.246004	0.593025	0.992127	0.106983	3.87271	3.40694	5.93283	0.180351	2.38527	10.5065	1.15696	3.03852	2.56727	1.19217	8.48542	0.547769	11.2971	3.29547	0.626215	3.16213	31.7395	6.03559	1.68465	4.73122	10.8633	11.3068	16.7922	6.59812	1.21762	0.324253	11.8189	2.43021	15.2283	14.3485	3.61334	8.63747	14.9325	9.40008	3.39496	24.3943	2.21904	4.98649	3.75902	6.82659	19.0953
Bacillus_sp._FJAT-13831	0.0287202	0.0819896	1.36548	0	0.811759	0.0291651	0.194823	37.7986	0.6438	0.219021	0.354042	0.0515311	0.378278	0	0	1.30104	0.0635764	0	0	0	2.66031	0	0.202903	0.306997	1.01909	1.51386	0	0.0085028	0.203285	0.257476	0.877809	0.35471	2.17592	4.85336	0.0806887	0.402128	0.0164671	1.4162	0.219405	0.301023	0.62735	0.319849	0	0.0564529	4.88429	0.0690164	0.0597369	0.160473	4.52335
Bacillus_sp._FJAT-14578	0.486559	1.41753	4.96723	0.46044	0	0.653637	1.22147	0.044176	0.0610651	0.155113	1.77752	3.22506	2.25846	0.114928	0	9.92151	0	0.0180808	0.0640948	0	2.08623	5.63978	1.08223	1.57853	0.256317	0.0365179	0.35758	4.81299	0	0.56113	0.0667726	3.38041	0.340953	0.194129	0.256034	2.59178	6.17368	0.898967	0.141364	6.40383	0.756646	4.30985	0.124131	20.4312	0.131446	2.42959	0.171272	14.4179	0.676487
Bacillus_sp._FJAT-18017	0.0804109	0.952067	1.53049	0.0191702	0	3.33295	0.642415	0	1.40972	0.50275	0.775199	2.68888	51.7892	2.40634	0.0891954	1.27807	1.05963	0.398979	2.68719	0.921694	0.214888	0.285481	1.0135	0.149234	1.85153	0.665513	0.0650121	1.11343	2.67737	0.854313	0.572621	13.0765	3.19115	0.760534	0.0346578	2.4543	0.706478	2.51017	0.155372	0.620847	1.34548	5.75608	0.0835766	0.181842	0.0727696	0.548215	0.0666029	1.0939	0.217938
Bacillus_sp._FJAT-18019	0.318935	5.47519	1.56397	5.84516	0.725496	0.505458	0.579868	11.8366	1.95514	1.78692	4.08691	0.826316	5.47591	0.384235	0.470688	3.92962	0.266014	0.272199	0.680722	0.0315896	4.79384	1.45051	0.590155	1.45655	4.86125	1.54166	0.0917462	3.17047	5.88096	1.69587	4.27339	18.0198	3.17136	4.05208	0.855378	3.74124	5.18719	8.05931	0.253747	0.726664	5.73008	2.12078	0.0735474	0.581906	0.648212	0.0633427	0.700128	1.99131	4.44736
Bacillus_sp._FJAT-18043	0	0.180867	0.62027	0.0709793	0	0.0953136	0.0427511	0.0351279	0.613385	0.127437	0.371818	0.812601	0.0823471	0.127606	0	0.849205	0	0.437112	0.0560475	0.141844	0.810451	1.66963	0.32319	0	0.64582	0.0179095	0.0300257	0	1.18063	0.112861	0.0398293	0.313954	0.0485915	0.275059	0.0502352	2.09992	0.537061	0	0.200304	0	0.0207644	0	0.232084	0.356363	1.14361	0	0	0.195884	0.54494
Bacillus_sp._FJAT-21351	0	0	0	0.0510665	0	0	0	0	0	0.656247	0	0	0.435559	0	0	0	0	0	0	0	0.565706	0	0	0	0	0	0	0	0	0	0	0	0.424564	0	0	0	0	0	0	0.589368	0	0	0	0	0	0	0.0494053	0	0
Bacillus_sp._FJAT-21352	1.58663	0	0	0.123341	0	0	0	0.273339	0.962086	0	0	0	0	0.0580027	0	0	2.30688	0.417536	0.612984	0	0	0	0	0	0	0	0	0.0271386	0	0	0	0	0	0	0	0.44998	0	0	1.03498	0	0	0	0.19062	0	0	0	0	0	0.0345284
Bacillus_sp._FJAT-21945	0.0235326	0.0489426	0	0	0.0952745	0	0.14725	0.386601	0	0.0221386	12.491	1.38401	0.265014	0.0706186	0.0504809	0.959009	0.0383651	0.0176354	0	0	0.427345	0	0	0	0.291315	0.0587611	0	0.667261	0	1.14586	1.96693	0.983874	0.530017	0	0	0.570284	0	0	0.0482208	0.272037	0.254658	0.060816	0	0.061585	0	0.0151447	0.0804315	0.516674	0.540209
Bacillus_sp._FJAT-22058	0.065665	0.220554	0	0.180309	0.0695984	0.0811558	0.0278034	0.185539	0.073367	0.147276	0.779865	0.0392085	0.0913091	0.25717	0.0245844	0.118888	0.464244	0.0650907	0.0964362	0.757757	0.212185	0.186774	0.216153	0.131436	0.0779974	0.0231054	0.550162	0.418881	0.0266755	0.170072	0.359222	0.473264	0.258534	0.430786	1.27804	0.180308	0.0985939	0.234106	0.0626231	0	0.0972999	6.49395	0.0449831	0.367375	0.79896	0.295483	0.0669864	0.741847	2.19689
Bacillus_sp._FJAT-22090	0.0291288	0.250937	0.552376	0.358946	0	0	0.250999	0	0.230496	0	0.650859	0.425127	0	0	0	0	0	0	0	0	0	0	0	0	0.506095	0.0904716	0	0.105119	0.0653113	0	0	1.64201	0	1.09197	0	4.36741	0	0	0.172808	0.0839028	0.26752	0.206312	0	0	0	0.714623	0	0.20702	0.0795963
Bacillus_sp._FJAT-25496	0.181101	1.70214	0.550223	0.524496	0.122703	0.205418	0.457019	0	0.21264	0.0843597	0.920451	1.93554	0.0598057	0.138923	0.296604	2.8593	0	0	1.17169	0	3.6375	0.549562	0	2.18817	2.12094	0.341916	0.199296	1.03037	0.166209	4.27083	2.17399	1.62078	1.23607	1.76768	0.880696	3.76217	0.584972	0.111651	0.65673	1.57452	4.81523	1.76707	0.821919	0.638442	0.903681	0	1.85921	2.70934	4.16147
Bacillus_sp._FJAT-25509	0.386811	1.23378	0.409039	1.75044	0.0525701	0.12915	1.61915	0	1.10468	0.127728	0.397282	0.316852	1.74708	0.639438	0.0220249	0.952378	0.76329	4.67771	0.0385823	0.086635	5.49185	0.243392	0.53157	0.765562	0.264422	1.27617	0.300594	0.100813	1.25948	0.679785	0.0537053	1.33518	0.689116	1.83555	0	0.621167	0.237001	0.0216232	0.0372323	1.10567	0.0185065	0.589197	0	0.0518787	0.079896	0.0818838	12.9054	1.45185	0.343823
Bacillus_sp._FJAT-25547	0.169586	0.0557706	0.70102	0	0.0715565	0	0.676291	0	0.963526	0.262236	0.202909	0.54083	1.47012	0.262504	0.297744	0.180676	1.19044	3.66991	0.0184198	0	6.08377	0	0	0.565035	5.50329	0.192513	0.0644517	9.81958	0.0481944	0.570134	0.48592	1.33507	0.0864298	0	0.0335623	3.5719	0.168116	6.33305	0.145571	0.732161	0.778878	0.654479	0	16.8981	0.191516	0	0.0141067	1.27798	0.404106
Bacillus_sp._FJAT-26652	1.06158	0.274106	0.377525	0	0.215212	1.7147	0	0	0.190149	0.0710476	0.381571	0.0778528	0.194828	0.0532422	0.319399	1.00803	0.323444	0.0214371	0	0	0.242297	0.0273038	0.163267	0.548675	0.275921	0.0860478	0.0863728	2.419	0	0.0371175	0.17977	1.26187	0.0238593	1.62391	0	0.041959	0	26.5695	2.15576	0	0.0727335	0	0.0610352	0	0	0.120278	0	0	0.48709
Bacillus_sp._FJAT-27231	0	0.726772	0.600402	0	0.0954231	0	0.288626	1.68943	2.36942	0.621089	0.371446	0.358404	0.363531	0.106805	0.0212674	0.261056	1.85311	0.752743	0.323432	0	0.323149	0.130495	0.124437	1.24322	0.888402	0.193143	0.149528	3.02626	0	0.161859	1.39502	4.60776	0.195162	2.64449	0	0.609633	0.0425473	0.269704	0.162522	0.170917	0.586822	0.491919	0.11315	0.353295	0.122353	0.0255616	0.254929	0.968192	0.907852
Bacillus_sp._FJAT-27245	0	0.724673	4.09027	0.177728	0	0	4.54213	0	2.30638	0	16.8641	0.166471	0.148146	0	0.112873	0.585037	6.80281	0.136909	0.0518662	0	0.883235	0.229323	0	0.0225614	6.19401	0.0589461	0.0949871	1.20701	0.105524	17.7837	0.0449963	0.638534	2.68857	10.0661	1.56701	0.852787	0	3.62491	0.0479199	0.317315	1.59187	2.58259	0	0.0695744	1.30788	1.18841	0.00690612	0.786234	1.06418
Bacillus_sp._FJAT-27251	0.591562	0.694398	0.229262	0.645931	1.41403	1.51841	1.21605	0.0957685	0.0741807	0.35355	0	0.594169	3.24092	0.2952	0.0922537	1.9247	1.75154	2.30321	4.39507	0	4.60901	0	0.0800004	1.1697	2.57163	0.734509	0.232326	1.65342	3.84351	1.73304	2.19648	1.24634	5.90236	0.255878	0.274167	0.93237	0.844843	2.00718	1.96424	0.345886	0.512079	0.582529	5.18799	0.362871	1.10691	0	0.332884	2.04664	4.14495
Bacillus_sp._FJAT-27445	3.54532	0.587142	1.0627	0.437768	0.139001	0	4.00548	2.40582	1.30582	0.0763339	2.18293	5.56871	2.19923	0.0427947	0	1.13521	0.041017	0.0329953	17.816	0	0.582304	0.136289	0.479078	0.0682215	5.54289	0	0	1.81685	0.109294	0.812178	0.0665946	1.27937	1.10821	2.47136	0	0.431168	0.0643315	1.28439	1.22759	0.359245	1.04593	1.20798	0.165235	0	0.312486	0	0.0547297	0.0786972	0.756451
Bacillus_sp._FJAT-27916	1.2661	3.00625	1.66869	1.17702	0.162266	0.227167	1.25578	0.0645525	1.38922	2.59705	18.2588	0.88554	1.60842	0.865465	0.713707	4.49309	0.635761	0.147538	0.272484	0.501494	29.5251	0.402693	4.29121	0.946212	18.4528	1.90825	1.40171	3.47862	11.686	5.0154	0.319994	14.8522	11.5953	0.52694	1.40546	12.2643	7.16806	0.0684297	1.04981	1.22164	3.71643	5.24642	0.734734	26.3673	0.308467	0.862828	7.52441	2.11246	7.47814
Bacillus_sp._FJAT-27997	0.0525922	0.888299	0.607204	0.235616	0.354805	0	1.31394	1.7158	1.25884	0.651616	1.27011	3.1143	1.22393	0.132905	0.0171409	2.36449	1.35524	0.163742	3.94351	0.0150396	7.82045	0.301292	0.392592	2.34782	0.972357	0.827959	0.0596676	0.788177	0.590932	0.790713	1.07939	1.3038	0.666034	1.61627	64.4313	1.58031	0.100518	0.137252	26.6072	0.357067	0.860983	0.115048	0.0999019	0.721607	0.869027	0.242778	0.182058	1.56864	1.87521
Bacillus_sp._FJAT-28004	12.5373	6.10747	5.97202	1.52797	2.46552	0.65064	13.1599	0.0180348	2.15942	2.0893	34.1286	2.33725	28.9982	4.44378	1.16152	19.6478	1.01942	2.0072	0.207703	0.525376	16.676	0.820707	1.3774	8.34359	5.55795	3.98767	1.38048	18.4155	1.14868	3.28882	2.21902	7.47492	11.2937	12.5753	0.692946	31.4726	6.54656	0.767364	1.76284	4.39385	12.1845	14.3466	0.269436	10.9386	0.680403	3.21729	1.48604	14.3017	35.5895
Bacillus_sp._G1(2015b)	0	0	0	0	0	0	0	0	0	0	0.21292	0	0	0	0	0	0	0	0	0	0	0	0	0	0	0	0	0	0	0	0	0	0	0	0	0	0	0	0	0	0	0	0	0	0	0	0	0	0
Bacillus_sp._G3(2015)	0	0.473112	0	0	0	0	0	0	0	0	0	0	0	0	0	0	0	0	0	0	0	0	0	0	0	0	0	0	0	0	0	0	0	0	0	0	0	0	0	0	0	0	0	0	0	3.26613	0	0	0
Bacillus_sp._GZT	0	0	0	0	0	0	0	0	0.495551	0	0.0744186	0	0	0.103975	0	0.17388	0	0.119167	0	0	0.118616	0	0	0	0	0	0	0.425817	0	0	0	0	0	0	0	0.381214	0.26316	0	0	0	0	0	0.592063	0	0	0	0	0	0.134309
Bacillus_sp._GeD10	0	0	0	0	0	0	0	0	0	0	0	0	0	0	0	0	0	0	0.656972	0	0	0	0.0746671	0	0	0	0	0	0	0	0	0	0	0	0	0	0.134024	0	0	0	0	0.0474719	0	0	0	0	0	0	0
Bacillus_sp._H1a	0.0329457	0	0.0816622	0.0447436	0.175834	0	0.474941	0.237318	0	0.123043	0.49427	0.0221526	0.148458	0	0	0.57079	0.172643	0.153899	0.0750825	0	1.01681	0.256382	0.686777	0.029641	0.331083	0.73559	0.133998	0.0382496	0.048988	0.056835	2.19823	2.53922	0.278946	0.717662	2.63002	0.615022	3.13684	0.641791	0.760474	1.55996	1.60311	3.18273	0.203253	1.13299	0	0.0501937	0.290566	9.55625	0
Bacillus_sp._H1m	0	0.137276	0	0	0	0	0	0	0	0	0	0	0	0	0	0	0.299764	0	0	0.195514	0	0	0	0.0242138	0.0165189	0.0427884	0	0.161355	0	0	0.024998	0	0	0.0559637	0	0.379857	0	0	0	0	0	0.0764001	0	0	0	0	0	0.076662	0.0475931
Bacillus_sp._IHB_B_7164	0	0	0.537467	0	0	0	0	0	0	0.143967	0	0	0	0	0	0	0	0	0	0	0	0	0	0	0.0486739	0	0	0.0950886	0	0	0	0	0	0.0496536	0	0.113599	0	0	0	0	0.066256	0	0	0	0	0	0	0	0
Bacillus_sp._J13	0.321473	1.53082	2.21416	2.74896	0.597418	0.25614	0.167631	2.76401	6.1476	1.27373	2.51065	1.71016	5.78539	0.0982566	0.220192	2.14357	1.48276	6.8789	0.838922	0.305185	2.77526	0.404104	0	1.9893	4.54521	1.93973	0.26541	2.31128	0.23543	3.37208	2.98485	18.2219	0.712796	1.91255	0.726494	9.03789	0.595586	0.58445	1.14362	2.1017	9.98509	5.04038	0.432632	0.850463	0.193498	0.598107	0.637878	6.90855	16.0108
Bacillus_sp._J33	0.0572111	0.649032	0.429386	0.0536138	0.0816699	0	0	0	0.336496	0.028759	0.530623	0.780319	0.109182	0.0612945	0.181461	1.34556	0.0634254	0	0.112356	0	1.01184	0.0179443	0.0268265	0.611082	0.362302	0.241489	0	1.80597	0.0903438	0.943719	0.436541	0.313681	0.39485	1.0444	0	3.38236	0	0.119134	0.429175	0	0.476295	0.254591	0.162886	0.849948	0.313115	0	0.0518697	1.652	0.356052
Bacillus_sp._J37	0.275454	1.40089	0.566281	1.624	0.585675	0.335761	6.14595	0.190931	1.03845	0.569883	2.3827	2.41277	0.993677	0.531524	0.109891	3.2022	0.724967	2.63043	0.420027	4.34088	4.9926	0.330513	0.244309	1.29531	2.08046	0.556421	0.186837	1.5479	0.0280917	0.684292	0.198508	13.8182	0.0883435	0.29313	0.122195	1.95988	0.0702105	0.333788	11.0484	0	1.25499	3.12722	0.514145	0.216744	1.4769	1.9287	1.11292	2.20997	0.666725
Bacillus_sp._JCA	0	0.0392314	0	0	0	0	0	0	0.00747281	0	0.120763	0	0	0.0762862	0	0	0	0	0.460156	0	0.628918	0	0	0	0.0346537	0	0	0.0206554	0.0143315	0.133783	0.00552133	0.135772	0	0.212143	0	0	0.20395	0	0	0.159781	10.6555	0.081766	0	0.33639	0.104695	0	0	0.268368	0.453102
Bacillus_sp._JCE	0	0	0	0	0	0	0	0	0	0	0	0	0	0	0	0	0	0	0	0	0	0.0116597	0	0	0	0	0	0	0	0	0	0	0	0.027509	0	0.0114297	0	0	0	0	0	0	0	0.013181	0.0126819	0	0	0	0
Bacillus_sp._JCM_19034	0.0259626	0.065797	0.58023	0.255525	0	0	0.400539	1.58295	0.290317	0.0817772	0.62279	1.2904	0.371822	0.132421	0	1.94259	0.663032	0	0.482848	0.214732	0.863192	0.171599	0	0.0903564	0.203854	1.44121	0.118214	5.44944	0.0177837	0.63442	0.198526	0.39695	0.0513027	0.260269	0.0500737	1.13436	0	3.92366	0.430638	0.671229	0.961834	7.54728	0.0329809	0	0.114666	0.134199	0.161725	0.897953	0.18985
Bacillus_sp._JCM_19035	0.0689838	0	0	0.0271617	0	0	0	0	0.259688	0	0.0641816	0	0.0329388	0.0350917	0	0.0737762	0.159702	0	0.0565813	0	0	0	0.146886	0.0936033	0.499348	0.0882262	0	0.0853192	0.0620301	0	0.029872	0.119531	0	0	0	0.0316627	0	0	0	0.107811	0.124587	0.0443703	0	0	0.385145	0	0	0	0.0958768
Bacillus_sp._JCM_19041	0	0.246754	0	0	0	0	0	0	0	0	0.823075	0.247144	0	0.153406	0	0.912851	0	0.105036	0	0.0937455	1.20542	0.0556757	0	0	0	0.0800659	0	0.116417	1.00369	0.135765	0	0.620205	0	0.407242	0	0.794054	0.0259401	0.0567807	0	0.0993928	0	0.0667979	0	0	0	0	0	1.83338	0.0370292
Bacillus_sp._JCM_19045	0	0	0.0198665	0	0	0	3.78953	0	0.0425955	0.0239467	0	0.194983	0	0	0	0.0560596	0	0	0.133621	0	0.117722	0	0.073443	0	0.0381053	0	0	0	0	0	0	0	0.0307684	0.213534	0	0.0444665	0.274921	0	0	0	0	0	0	0.0351674	0	0.300071	0.0347173	0	0.196461
Bacillus_sp._JCM_19046	0	0.0466448	0	0	0	0	0	0	0.14546	0	0.173185	0	0	0	0	0	0	0	0.0582536	0	0	0	0	0	0	0	0	0.0657919	0	0.0325867	0.0439665	0	0	1.62374	0	0.0448237	0	0	0	0	0	0	0	0	0	0	0	0	0.0418535
Bacillus_sp._JCM_19047	0.0914282	0	0	0	0.276198	0	0.0870022	0	0.0379344	0	0	0.291489	0	0	1.21019	0.247629	0	0	0	0	0.0332326	0	0	0	1.077	0	0.077342	0	0	0.0467406	1.87903	0.172557	0	0	0.170092	1.26647	0	0	0.717844	0	0.0632005	0.0859654	0	0.124964	0.120232	0	0	0.242763	0.173103
Bacillus_sp._JCM_19059	0.0357391	0	0.0313616	0.0671768	0.207842	0	0	0	0.0379344	0	0.087347	4.08085	0	0	0	0.0345418	0	0.0391256	0	0	0	0	0	0	0	0	0	0.140753	0	0	0	0.0420572	0	0	0	0.10305	0	0	0	0	0	0.104569	0	0	0	0	0	0.749984	0
Bacillus_sp._JFL15	0	0	0	0	0.0357841	0	0	0	0.566868	0	0	0	0	0	0	0	0	0	0	0.511841	0	0	0	0.527107	0	0	0	0	0	0.130962	0	0	0	0.0422368	0	0	0	0	0	0	0	0	0	0	0	0	0	0	0
Bacillus_sp._JH7	0	0	0	0	0	0.0613305	0	0	0	0.115036	0	0	0	0	0	0	0	0	0	0	0	0	0	0	0.0369283	0	0	0	0	0	0	0	0	0	0.0450953	0	0.393866	0.0473945	0	0	0	0	0.042595	0	0	0	0	0	0
Bacillus_sp._JS	0.0649949	0.0536321	0.0269177	0	0	0	0	0	0	0	0	0	0.313386	0	0	0.249204	0	0	0	0	0.11248	0	0	0	0	0.0606167	0	0.30259	0	0.0374682	0	0.0337139	0.129053	0	0.0529691	0.120498	0	0	0	0.0622376	1.15961	0.527892	0.0893288	0	0	0	0	0.430383	3.62527
Bacillus_sp._KCTC_13219	0.202203	4.63128	5.12011	31.6227	0.0788571	1.29082	0.772246	0.0478056	0.421415	8.67406	1.10785	0	0.0773324	2.32651	0.15872	6.86805	0.445777	0.253633	0.847956	0.658839	1.61649	0.174268	0.881844	0.0413265	43.8513	485.834	3412.51	1.46819	0.235555	0.481466	1.25534	0.688489	0.420894	8.60673	0.106442	0.531664	0.25623	0.10123	0.258926	0.761328	0.626281	0.161145	0.124918	1.44565	2.20239	0.0297301	22.6191	3.71006	1.03191
Bacillus_sp._LF1	0.100643	2.32594	0.730094	0.398936	0.386695	0.289616	0.614365	0.128541	0.894238	0.134541	2.45705	0.247108	0.321765	0.206749	0.0947639	1.84922	0.435735	0.28912	2.96528	0.139049	1.18494	0.221965	0.191765	0.89604	1.20031	1.57637	1.66578	4.20156	1.73555	2.98425	0.211577	8.62677	8.81967	3.10312	0.394051	3.64983	4.45781	0.895795	2.57057	1.26542	2.27086	0.748364	0.106345	9.75342	0.783641	1.46961	0.785257	2.12572	1.5389
Bacillus_sp._LK2	0.690867	1.32536	0.1468	0	39.9918	0	0.317153	0	0.987866	0.0532503	0.0401015	0.0323514	0.173557	0	0.395504	1.08819	0	0.0963226	0.00916705	0	2.10378	0	0	0.308373	0.871212	0.0497419	0.0455878	0.8346	0.0384127	1.41015	0.236151	1.54622	1.40915	0.785244	1.68846	1.36007	0.107219	0.459066	0.511363	0	2.40262	0.0265451	0	0.784833	0	0	0.055354	0.34903	2.44458
Bacillus_sp._LL01	1.72141	4.42369	1.37864	0.337888	0	0.267043	0.190266	0.0984021	0	0.450797	0.290817	0	0.426438	0	0	0.719838	0	0	0.337949	0	0.572309	0.0736474	0.341529	0.449304	1.28989	2.62016	10.8289	0.897726	0	1.80421	0.0510695	1.54102	0.0994822	0.404944	0.14676	6.8336	0.125206	0.531856	1.62882	0.0386248	0.130847	0.0374569	0.0275803	1.85024	0	0	0.0731563	0.0613296	2.19852
Bacillus_sp._LM_4-2	0	0	0	0	0	0	0.0355146	0	0	0	0	0	0.11863	0	0.0308011	0	0	0	0	0	0	0	0	0	0.0613104	0	0	0	0.0284305	0	0	0	0	0	0	0.0581307	0	0	2.28237	0	0	0.281012	0	0	0	0	0	0	0
Bacillus_sp._Leaf13	0	0.143915	0.566919	1.64303	0.0284128	0	0	0	1.13402	0.0300156	0.10693	0.672821	0	0.058774	0.584597	0.548449	0	0.0870514	0.101414	0.155069	0.748638	0.0461425	0.160406	0.0482916	0.444228	0.130965	0	2.37823	0.116795	0.658486	0.0779431	0.348528	1.52307	0.100609	0.134289	2.58873	0	0.476682	0.363015	0.281994	0.30128	0.203916	0.11327	5.72113	0.150564	3.41897	0	0.142889	0.572909
Bacillus_sp._Leaf406	0.048605	0.193413	0.672348	0	0	0	0.0939228	0	0.0620744	0.0331164	0.974623	3.70639	1.11971	0	0.322423	0.337808	0.0940215	0.106866	0	0.150617	0.0971386	0	0.0534397	0	0.155519	0	0	0	0.0751554	0.286817	0	0.194436	0.0164649	0.315104	0	2.60787	0	0.233166	0.0939347	0.0781662	0.142087	0.632713	0	0	0.123127	0	0	0.448753	0.263885
Bacillus_sp._Leaf49	0.0434284	0	0	0	0	0	0	0	0	0	0	0	0	0	5.24251	0.0514231	0	0.611656	0	0	0.118223	0	0.184111	0	0	0.61185	0.0646374	0.0915927	0	0.279315	0.207417	0	0	0	0	0	0	0	0	0	0	0.286181	0	0.0607559	0	0.048151	26.2393	18.591	0
Bacillus_sp._Leaf75	0	0	0	0	0	0	0	0	0.0400943	0	0.0477365	0	0	0	0	0	0	0	0.533059	0	0.0479008	0.0270123	0	0	0	0	0	0.132989	0	0.499024	0.014812	0	0	0	0.0598958	0	0	0	0	0	0	0.125374	0	0	0.254812	0	0	0	0.0141001
Bacillus_sp._M(2010)	0	0	0	0	0	0	0	0.0630026	0	0	0	0	0	0	0	0	0	0	0	0	0	0	0	0	0.252602	0	0	0	0.0933803	0	0	0	0	0	0	0	0	0	0	0.138409	0	0	0	0	0	0	0	0	0
Bacillus_sp._MB2021	2.35514	0	0.981234	2.07301	0.783104	0.740152	1.08085	0	0.048079	4.20628	0.278565	0.559639	0	2.44459	0	3.84965	0	4.3244	0.0121101	0	0.159474	0	1.48954	2.13553	7.07633	0.33466	0.774253	0.0366371	0	0	0	1.27083	0.0346982	0	0.844876	0	1.00052	5.84234	0.161242	1.33929	2.26927	0.985443	0	8.75542	0.0425563	0	0.281669	0.793885	6.83218
Bacillus_sp._MSP13	0	0	0	0	0	0	0	0	0	0	0	0	0	0.12277	0	0	0	0	0.547807	0	0	0	0	0	0	0	0	0	0	0	0	0.165993	0	0	0	0.450236	0	0	0	0	0	0	0	0	0	0	0	0	0.236938
Bacillus_sp._MSP5.4	0.247093	0	0.722183	0.10531	0.0648396	0	0	0	0.045978	0.0539163	0.767895	0.0695919	0	0	0.0415815	0.22289	0	0	0	0	0.228013	0	0	0	0	2.24585	0.139268	0.167684	0	0.0622617	0.775023	0.142458	0	0.0408867	0.56439	0.118063	0.748686	0.0353475	0	0	0.0915677	0.797038	0.0114382	0	0	0.0499774	1.01656	0.0381522	0.135614
Bacillus_sp._M_2-6	0	0	0	0	0	0	0	0	0	0	0	0	0	0	0	0	0	0	0	0.0309146	0	0	0	0	0	0	0	0	0	0	0	0	0	0.155725	0	0	0	0	0	0	0	0	0	0	0	0	0	0	0
Bacillus_sp._NH7I_1	0	0	0	0	0.0602082	0	0	0	0	0	0	0	0	0	0	0	0	0	0	0	0	0	0	0	0.0230191	0	0	0	0	0	0	0.781627	0.0696998	0	0.0304158	0	0.272787	0	0	0	0	0	0	0	0.144418	0	0	0	0
Bacillus_sp._NRRL_B-14911	0	0	0	0	0	0	0	0.575099	0	0.310146	0	0.407262	0	0.0107314	0.582895	5.76482	0	0	0.386233	0	0	0	0	0	0.177667	0	0.0225873	0	0.119763	0	0	0.572504	0	0.105343	0	0.257762	0.709539	0	0.41509	0.0474465	1.12869	0.369305	0.136621	0	1.97043	0	2.64044	0.113311	0
Bacillus_sp._NRRL_B-41091	0.524817	0	0.4669	0.113997	0	0	0.104503	0.279113	0.336834	0.0954068	0	0.51242	0	0.211078	0.136256	0.650401	1.35384	0.482415	0	1.07956	0.271636	0	0.0683973	0	0.0906581	0	0	1.06564	0.0397127	0.167817	0.0638695	0.395067	4.02175	0.166794	0.0174194	2.36372	0	0	0	0	0	0.991338	2.27844	0.0191965	0	0	0	0	0.0388444
Bacillus_sp._NSP2.1	7.97226	6.36881	1.90368	0	0.129679	0.0860244	0.109579	0	0	0.120071	0	0.297423	1.98478	0	0.0244349	0.326375	0	0	0.142048	0	1.63252	0	0.433551	0	20.0826	0.191953	0	0.212933	0	0.0717413	1.10777	1.973	0.0681112	1.22759	0.0998264	2.76284	2.09973	0.0404587	0.191496	0.96616	4.11721	1.68057	1.70404	0.0239688	0	0	0.0564268	0.538813	0
Bacillus_sp._NSP22.2	0	0.0305703	0.0178728	0.326301	0	0.0229715	0.0848372	0	0	0.100386	0.173083	0.228234	0.209324	0	0.0648314	0.0992797	0.0557455	0	0	0	0	0	0.0561172	0	0.030853	0	0	0.0581179	0.0541307	0	0.156407	0.099253	0.0385597	0	0.0837253	1.02921	0	0	0.0275239	0.111576	0.233077	0.556205	0	0	0	0	0.0808103	0.207658	0.461449
Bacillus_sp._NSP9.1	0	0.0634847	0.032171	0.342863	0.0683444	0	0.246888	0	1.12559	0.0327555	0.460554	0.118918	0	0.0174152	0.0690643	0.113596	0.280337	0.124367	0.851063	0	0.180298	0	0	0.502884	0.0982766	0.0659894	0.0325061	0.189626	0.111802	0.428392	0.0717614	0.516426	0.191962	0.21206	0.459125	0.932149	0	1.13681	0.493608	0.0132068	0.37607	0.551993	0	0.0150146	0.0508578	0	0.225751	0.936674	2.94144
Bacillus_sp._OxB-1	0.259004	0.319798	4.80537	0.424512	0.452794	0.185316	1.03538	10.649	1.40085	0.165273	0.972972	0.64939	0.291954	0.489486	0.0867474	0.252558	1.96608	3.74964	2.96089	0.429335	2.21788	0.52186	0.285816	2.31937	1.11458	1.76709	0	1.07916	0.185261	0.249749	1.06567	1.07057	0.0649648	0.89761	0	2.71117	0.412178	0.156614	0.994402	0.591099	0.70428	0.3056	0.124859	0.231411	1.09431	0.260857	0.249182	2.54198	1.06749
Bacillus_sp._Pc3	0	0	0	0	0	0	0	0	0	0	0	0	0	0	0	0	0	0	0	0	0	0	0	0	0	0	0	0	0	0	0	0	0	0	0	0	0	0	0	0	0	0	0	0	0	0	0	0	0
Bacillus_sp._REN51N	3.21841	0	0.701511	0	0.484707	2.46642	0.478472	0	11.9709	0.12176	0.172638	1.62938	0.121779	0.0727288	0	0.270251	0.0527709	0	0	0	0.935836	0	0.0345948	0.0445384	1.06368	1.08579	0	0.140659	0.0333701	0.275712	0.219025	1.14941	0.225524	0.099491	0	0.175119	0.476508	0.247773	0	0.0993067	0.0895092	3.19569	0	1.25688	0.142443	0	1.25146	1.00627	0.0940719
Bacillus_sp._RFL6	0	0	0	0	0	0.052106	0	0	0	0	0	0	0	0	0	0	0	2.72865	0	0	0.0837488	0	0	0	0	0	0	0	0	0.141077	0	0	0.0242958	0	0	0	1.3239	0	0	0	0	0	0.044846	0	0.729944	0	0.133153	0	0
Bacillus_sp._RP1137	0	0.028066	0	0	0	0	0	0	0	0	0	0	0	0.0279615	0	0.104861	0	0	0	0	0	0	0	0	0.207922	0.063442	0	0	0	0	0	0	0	0	0	0.121979	0	0	0	0.0325692	0.0294221	0	0	0	0	0	0.0680447	0	0.261903
Bacillus_sp._Root147	0	0.0319979	0.0474905	0	0	0	0	0.485937	0.266663	0	0.370405	0.11699	0	0	0	0	0	0.0331993	0.886329	0	0.334728	0.348228	0	0	0.0986023	0.0464979	0	0.515954	0.102282	0	0.0985127	0.75364	0	0.0726016	0	0.106296	0	0	0	0.164707	0.534859	0.0582096	0	0	0	0	0	0.350455	0.098438
Bacillus_sp._Root239	0	0	0	0	0	0	0	0	0.0990462	0	0	0	0.0471032	0.0256143	0	0.0416183	0	0	0	0	7.90664	0	0.0726982	0	0	0	0	0.126892	0.0569859	0.407437	0	0.787721	0	0	0	0	0.129958	0	0	0.116264	0.0875247	0.265036	0	0	0	0	0.0265659	1.40326	0
Bacillus_sp._Root920	0	0	0	0	0	0	0	0	0	0	0	0.33712	0	0	0	0	0	0	0	0	0.432813	0	0	0	0	0	0	0	0	0	0	0	0	0	0	0	0	0	0	0	0	0	0	0	0	0	0	0.169854	0
Bacillus_sp._SA1-12	0.255367	0.470283	5.30941	1.29742	0.425721	0.387373	0.705095	0.247425	0.538176	0.340747	4.13813	6.24624	0.717647	10.1776	0.229807	7.59278	7.1529	0.063781	0.756007	0.846013	1.19386	1.10749	0.265182	0.879315	1.72029	0.432609	0.189699	1.17749	0.2248	2.27668	0.931945	4.01033	0.41031	0.378381	0.417004	5.39178	0.689438	0.217816	0.723805	0.113256	0.733663	6.17399	2.23459	13.8881	2.93357	1.28307	2.11288	2.87825	40.3006
Bacillus_sp._SA2-6	0.498343	1.04785	0.388728	0	2.70326	0.368866	0.605845	0.434927	54.6163	0.153224	2.27586	1.48019	0.25094	0.292952	0.133066	1.75767	1.03328	0.197064	0.0401204	97.0527	11.2402	0.328016	0.0457924	0.609767	1.17044	0.458968	0.0994731	1.67969	0.663599	0.410666	0.359001	3.04624	0.187547	0.668716	0	2.5179	0.853249	0.13313	0.802301	0.350974	0.458146	0.69529	7.12497	5.00173	15.4923	1.58016	1.09741	0.929679	0.841706
Bacillus_sp._SB47	0.0897113	0	0	0	0	0	0	0	0	0	0	0	0	0.127994	0	0.177643	0	6.93447	0.0511926	0	0	0.0207957	0	0	0	0.136526	0	0	0	0	0	0	0.149653	0	0	0	0	0	0	0	0.0814979	0.158753	0	0.0961521	0	0	1.30345	0	0
Bacillus_sp._SB49	0.0440288	0.0845193	0.482086	0.153027	0.0675332	0	1.13185	0	0	0.0713428	0.576944	0	0.526827	0.319629	0.0742634	0.465167	0	0	0	0	3.47311	0	0.0412906	0	0.534287	1.36706	0.221128	0.306477	0	1.65889	0	3.74932	5.72442	0	0.353653	1.84362	0.357927	0	0.952312	0.260822	2.13493	0.662146	0.3089	6.0505	0.0380457	0.0860145	0.0838601	1.18111	2.13626
Bacillus_sp._SDLI1	0	0	0	0	0	0	0	0	0.28096	0	0	0	0	0	0	0	0	0	0	0	0	0	0.462886	0	0	0	0	0.0922711	0.0646598	0	0	0.414639	0	0	0	0.0282381	0.0595662	0.710678	0	0	0	0	0	0	0	0	0	0.0620666	3.51222
Bacillus_sp._SG-1	0	9.36837	0	0	0	0.151246	0.213923	0	1.07964	0.283687	0.113557	0.0657844	0.0685011	7.58427	0	1.46984	0	0	0	0	0.0347281	0.0632537	0	0.07607	0	0.132498	0	1.21639	0	1.7538	0	0.613888	0	0	0.0872083	0.552509	1.28094	0	0	0.0346231	0.183297	0.14817	0	0	0.275197	0	0	0.0245564	0.489446
Bacillus_sp._SGD-V-76	0.127877	0	0	0	0	0.344572	0	0	0	0	0	0	0.902826	0	0	0.262853	0	0	0.250275	0	0.0929623	0	0.0685281	0	0.164008	0.229022	0	0.643075	0	0.176953	0	0.0971321	0.198083	0	0	1.35249	0	0	0	0.209012	1.04553	0.794678	0.0140626	0.0492209	0	0	0.100757	0.541146	2.58228
Bacillus_sp._SIT10	0.772517	6.27672	2.60603	0.633909	5.2096	0.312246	2.06611	6.94748	1.41213	2.75409	1.91939	2.59344	3.99143	1.64399	0.807442	33.4444	2.19559	1.36312	2.55134	3.97385	5.23021	0.792223	1.21493	10.0226	1.01612	8.44594	12.342	4.48857	0.228465	5.43011	0.685345	6.07379	0.878422	4.78453	0.0184513	5.65084	3.24425	4.06756	2.01636	1.21353	4.22629	18.0953	0.0523806	4.29233	1.75723	1.68049	6.80647	58.3956	1.25504
Bacillus_sp._SJS	0	0.116971	1.59892	1.39728	0	0	0.0144313	0	0.0836104	0.0572441	0	0.0821369	0.0228001	0	0	1.06059	1.09984	0.684305	0	0.178618	0.112122	0.232361	0	0.500732	0.125494	0.0282497	0.26233	0.414734	0.0254576	0.297089	0.047387	0.44583	0.154106	0	0.0344026	1.45823	0.487746	0	0	0.95078	0.0982588	0.223038	1.67625	0.0143733	0.30058	4.4496	0	0.257771	0.288617
Bacillus_sp._SM1	0	0.0215576	0	0.630555	0	0.0486719	0.00739766	0	0	0	0	0	0	0.125633	0	0	0	0	0	0	0	0	2.17258	0	0	0	0	0	0	0.0602417	0	0	0	0	0.0380136	0	0	0	0	0	0	0	0.594037	0.202477	0	0	0	0	0
Bacillus_sp._SW20	0	0.0227614	0	0	0	0	0	0	0	0	0.11806	0	0	0	0	0	0	0	0	0	0	0	0	0	0	0	0	0	0	0	0	0	0	0	0	0	0	0	0	0	0	0	0	0	0	0	0	0	0
Bacillus_sp._Soil531	0.0668129	0	0	0.0493904	0	0.0285799	0	0.0669402	0.0251204	0	0	0	0.508137	0	0.0268866	0	0	0	0	0	0	0	0	0.152134	0	0	0	0	0	0.137445	0	0	0.111455	0	0	0.985975	0.158365	0	0	0	0	0.157729	0	0	214.621	0	0	0	0
Bacillus_sp._Soil745	0.0500223	0	0.0280534	0	0	0	0	0	0.146931	0	0.659629	0	0	0.0255212	0	0.490581	0	0.0260363	0.0860036	0	0.0312865	0	0.032582	0	0.196799	0	0	0	0	0	0	0.780124	0.0144891	0.562567	0.0328542	0.28256	0	0.0701611	0.086404	0.991786	0	0.112996	0	0	0.210151	0	0	0	0.0144077
Bacillus_sp._Soil768D1	0.0388384	0.0354201	0.0902759	0	0.34341	0	0	0	0.140404	0.0659602	0.0453941	0.149779	0	0.0712521	0.132331	0.496547	0.738307	1.27112	0	0	0.0285828	0.0825049	0	0	0.292684	5.09794	0	1.63053	0	0.219181	0.0510695	1.91553	0.0647887	0.0618953	0.617428	0.0907407	0.0708497	0.0318564	0.0421353	2.59355	0.516457	0.0837261	0	0	0	0	0.806427	0.661313	0.0644249
Bacillus_sp._TH007	0	0	0.0519427	0	0	0	0	0	0	0	0	0	0	0	0.0837405	0.0468443	0	0	0	0	2.60461	0	0	0	0.182654	0	0	0	0	0	0	0.17111	0	0	0	0.852584	0	0	0	0	0	0	0	0	0	0	0	0.80921	0
Bacillus_sp._TH008	0.0860743	1.45289	3.83394	0.0588563	55.2839	0.29034	0.491777	0	0	0	9.48265	0.119575	1.82556	0.0493091	0.030034	0.438234	0	0.0280051	0	0	0.100528	0.308585	0	0.298358	0.0978496	2.14816	0	4.34951	0	0.323777	0.508615	0.0325711	3.24149	0.13722	0	0.0616635	0	0.737965	0.0900781	0.693278	0.126701	15.2123	0	0.0251638	0	0	0.0795525	8.59806	0.2384
Bacillus_sp._TS-2	0.0448556	0.228771	1.02755	0	0	0	0.703526	0	0.978511	0.848016	0.920986	0.492998	0.661023	0.115805	0.12406	1.0371	0.227692	0.119333	0	0.354609	0.78706	0.259558	0.150336	0	0.421591	0.329605	0	0.533817	0.0412876	0.189366	0	2.04101	0.0157802	0.149184	0.18889	4.18607	0	0.130119	0.0575218	0.0502375	0.309211	1.64676	0.347894	0.588734	0.215698	0	0	4.93431	0.989559
Bacillus_sp._UMTAT18	0	0	0	0	0	0	0	0	0	0	0	0	0.219765	0	0	0	0	0	0	0	0	0	0	0	0.132839	0	0	0.138407	0	0	0	0	0	0	0	0	0	0	0	0	0	0.180096	0	0	0	0	0	0.248481	0
Bacillus_sp._UNC322MFChir4.1	0	0	0.155277	0	0	0	0	0.649921	0.22533	0.074435	5.26047	0.21871	0	0.061029	0	0.651549	0.119468	0	0.253901	0	0.749229	1.19933	0.0437076	1.4129	0.0487981	0	0.0936875	0.115246	0.0343881	0	0	2.27687	0.410077	0.497133	0.0829626	1.36009	0	0	0.277618	0.618325	0.0690679	0.0622087	0	0	0	0	0	0.528085	0.437598
Bacillus_sp._UNC41MFS5	0.479382	3.02979	0.578935	1.92994	0.339661	0.181322	0.832645	0.216506	3.28357	1.4563	1.41046	0.302234	0.643854	0.591633	0.0285074	2.53589	0.0881257	0.222276	0.359952	0.738647	2.36259	0.35439	0.448978	0.0659532	1.10996	0.212498	0.0172665	1.74303	0.0490144	0.620286	1.33869	0.730553	0.27111	2.40368	0.454854	45.7384	0.469231	0.603557	0.137178	0.871168	1.0187	1.08211	0.0841826	1.73698	0.235835	0	0.578328	1.70343	3.06277
Bacillus_sp._UNC437CL72CviS29	1.53373	3.15132	0.0244886	0.0782927	0	0	0.33727	0	0.0626052	0.207263	1.93893	6.55504	0.536931	0.0469977	0.727676	0.53977	0	2.4133	6.35092	0.171558	0.372047	0.0985772	0.0302704	0.489972	1.31923	0.885444	5.37177	2.14751	0.0660623	0.923812	0.0936154	0.898607	0.618286	0.889134	0	0.377586	0.135835	0.170688	0.304401	0.298177	0.679816	0.24839	0	3.20563	1.0866	0	0.847131	0.183073	6.81756
Bacillus_sp._UNC438CL73TsuS30	4.24165	0.731755	1.61932	0.958872	0.436113	0.299677	3.48928	0.284015	2.7137	0.412024	6.74138	11.895	1.35561	0.481084	0.432811	5.59353	1.64054	5.40079	0.122955	0	2.60177	0.296386	0.626803	3.76859	2.02073	7.0644	1.28152	4.35577	0.43588	2.99279	0.48699	6.5072	7.98526	2.02323	1.21899	2.69165	0.181862	4.28687	0.654286	2.06581	3.83819	1.7823	0.0367048	3.09774	0.566852	10.0278	0.259306	2.39919	6.28349
Bacillus_sp._URHB0009	1.87562	0.390587	0.539782	0.777706	0.583556	0.456146	0.397577	0.0336418	1.83209	0.403815	4.89437	0.770813	6.55374	0.132024	0.0432209	2.77892	0.244139	0	0.390191	0.56169	1.72622	0.47917	1.52474	0.156764	8.56231	0.503498	4.44744	6.24031	0.122672	1.38043	0.416428	3.54856	0.626917	0.152756	0.671744	3.54033	0.523038	1.51704	1.81875	0.244939	0.661788	1.67984	0	17.4434	1.56261	0	0.549468	6.02388	2.4531
Bacillus_sp._WP8	0	0	0	0	0	0	0	0	0	0	0	0	0.0537543	0	0	0	0	0	0	0	0	0	0	0	0	0	0	0.519025	0	0.128537	0	0	0	0	0	0	0	0	0	0	0	0	0	0	0	0	0	0.113573	0
Bacillus_sp._WRD-2	0	0	0	0	0	0	0	0	0	0	0	0	0	0	0	0	0	0	0	0	0	0	0	0	0	0	0	0	0	0	0	0	0	0	0	0.252025	0	0	0	0	0	0	0	0	0	0	0	0	0
Bacillus_sp._X1(2014)	0	0.156952	0	0.120159	0.0980978	0	0.0391885	0	0.0606541	0.120817	0	0.070729	0	0.246876	0	0.427008	0	0.107939	0	0	0.098183	0	0.765431	0	0.504659	0	0	1.04712	0	0.034108	0.125492	0	0	0.537893	0.028697	0.482244	0.121228	0.0389	0.0514516	0.100002	0.224215	0.141728	0.0369585	0	0.175658	0	0.0577703	0.129798	0.637161
Bacillus_sp._YP1	0	0	0	0	0	0	0	0	0	0	0	0	0	0	0.306251	0	0	0	0	0	0	0	0	0	0	0	0	0	0	0	0	0	0	0	0	0	0.459511	0	0	0	0	0	0	0	0	0	0	0	0
Bacillus_sp._ZYK	2.52936	0.308243	0.250674	0.381546	2.35296	1.08979	0.180204	0.0357015	0.535106	0.0181316	0.127752	1.13757	0.67932	0.0583795	0.156555	1.05891	0.508611	0.0914851	4.18281	0.956094	2.81229	0	0.146287	19.4171	19.5661	1.6461	4.22045	0.640933	1.52574	0.917644	0.852267	5.15853	0.968308	2.77993	1.29245	2.33174	0.316371	3.63262	0.443222	0.589534	1.44633	0.18251	0.090058	6.38306	0.725674	2.34675	0.197111	3.75238	1.06724
Bacillus_sp._m3-13	0.491558	0.176968	0.0841603	0	0.248201	0.0934262	0.0988204	0.073503	0.0152974	0.245833	0.0957066	0.190312	0.243139	0.57409	0.0803909	0.842275	0	0	0.321127	0.035812	0.0627616	0	0.0646468	0	0.312478	0.0684614	0.0549735	0.0305309	0.66869	0.804927	0	0.323646	0	0.0587374	0.0285218	3.61333	0.0591282	0	0.0250953	0.0753563	0	0.187809	0.570309	0.375255	0	0	0.0356816	0.0458111	0.753848
Bacillus_sporothermodurans	0.0467858	0.395684	0.518891	0	0.400912	0.147674	0.849558	0	0.431284	0.0126806	1.10773	5.22838	2.43185	0.053575	0.161453	0.551922	0	0.0851052	0.231277	0.239751	1.27755	0	1.80154	0.315706	0.791688	0.338797	0.429914	0.92929	2.76001	0.586839	0.847628	2.86558	0.385844	4.56387	0.104173	0.96934	0.189492	0.0742472	0.498769	1.02103	0.222585	1.22705	0.387092	0.805892	0.226811	2.12516	0.221136	0.180383	1.2062
Bacillus_stratosphericus	1.03732	2.89413	0.471016	0	0.47475	0	0.391147	0.0286782	0.190081	0.14311	4.09871	0.343541	3.23761	0.487384	0.107188	8.06082	0	0.0881531	0.325955	0.768878	4.55649	0.0781913	0.0522435	0	0.592242	0.490165	0.593365	0	2.88096	1.60973	0.0196328	4.87289	1.01194	1.70556	0.105512	5.34393	0.813717	1.75839	1.07161	0.854038	0.553303	1.1039	0	0.681019	0.956452	0	0.693243	3.58123	4.26305
Bacillus_subterraneus	0	0.774736	2.38262	0	0.087198	0	0.503837	0.401641	0.137478	0.201193	0.306863	5.71283	0.911463	1.59748	0.0288139	0.105634	1.39845	1.34811	1.40558	0	2.86946	0.0355802	0.13729	0	0.684823	0.244309	0.097096	3.93577	0.465252	1.62084	0	0.080328	0.288083	0.235214	0.337529	1.33784	0	0.0554918	0.0533275	0.487814	1.60092	3.28362	0	0.472085	1.17535	0.427535	0.185196	1.27167	1.17893
Bacillus_subtilis	5.81631	0.607229	1.78822	1.2301	0.706659	2.46974	4.90671	0.182226	2.05423	10.231	2.70756	8.50645	1.35466	1.45493	0.142352	7.24164	0.632875	3.59335	2.881	0.282771	8.56651	1.6157	3.87608	1.4595	1.32076	4.37814	14.4257	7.46625	4.24527	1.40886	1.28905	4.1318	0.443773	4.0566	2.92511	5.76718	3.35086	0.727159	1.85646	1.27055	6.14186	17.1259	200.101	7.38525	0.731339	0.713699	2.3039	22.9007	8.28311
Bacillus_tequilensis	1.34207	0.354438	0.588556	1.38398	0	0	0	0	0.0532695	1.42057	0.194405	1.15477	0.126451	0.070418	0.0268866	0.445809	0	6.82466	0	0	0.0401481	0	0	0.0541759	0.5605	1.8778	0	0	0.14453	0.588087	0.0278405	2.24455	0	0	0.360067	0	0.24205	0.23301	0	0.455739	3.97691	0	0	0.286985	0	2.45597	0	0.492278	1.76678
Bacillus_thermoamylovorans	2.59835	1.50258	16.2577	1.12368	0.415913	10.9277	0.468724	4.05541	4.69212	7.46665	6.38197	2.44133	4.02416	0.869327	0.258731	15.4383	1.85862	2.20637	6.16344	112.239	17.4701	28.5064	0.772682	0.311353	13.6601	1.63605	0.779659	3.18043	9.00891	1.61574	2.69779	8.61542	5.41445	8.1547	0.608984	5.53038	0.429349	8.33505	3.98992	5.59995	3.86112	4.85694	5.56984	2.43761	1.56144	3.55937	0.942878	3.11771	4.10873
Bacillus_thermotolerans	0	2.54916	0	0	0	0.0145826	0.568233	0	0	0	0	0	1.37666	0	0.0685929	0.100578	0	0	0	0	0	0.025906	0	0	0.281905	0.380446	0	1.04449	10.1308	0	0	0.0233259	0.0288732	0	0.478349	1.62831	0	13.2595	0	0.960792	0.515616	0.0228273	0	0.509753	0.452702	0	0	0	3.3306
Bacillus_thuringiensis	4.01614	7.65196	5.23462	16.2827	1.1082	4.72625	4.05925	9.404	5.70434	8.30178	13.5714	4.92528	13.5185	3.22876	1.03178	65.7287	2.44211	17.2896	12.0997	9.11713	15.9149	2.80529	18.143	4.92952	9.97288	3.38044	8.19946	9.13751	1.5209	1.4794	10.0261	22.1595	7.66798	10.1147	1.58633	19.6844	6.34835	27.5493	6.91563	2.10818	6.53087	10.9858	20.9466	34.12	7.88558	18.091	10.9343	7.17358	15.9135
Bacillus_timonensis	0.267419	1.37659	3.55167	0.592815	0.400794	0.187571	6.89183	3.9926	3.34406	1.43814	1.04497	7.06497	6.29112	0.286533	0.522505	0.379625	6.52718	0.147558	0.0345018	0.0158294	1.73095	0.514982	0.195805	3.34565	1.87653	0.764793	0.34827	1.64402	0.172775	0.450529	3.12461	3.16467	0.933791	2.04561	0.269229	3.57791	0	0.532809	0.562832	0.869417	3.22374	7.45468	0.463455	0.640472	0.289326	0.191029	0.109951	0.814708	1.95501
Bacillus_trypoxylicola	0.914864	0.710934	0.746106	0.432568	0.0337166	0.120503	2.0445	0	0.0704144	0	0.840512	0.0700347	1.26301	0.319015	0.112993	1.88101	0	0.400247	0.379022	0	1.06985	0	0.679161	0.317817	0.349775	2.45078	4.35592	0.380437	0.244658	0.161377	0	1.23888	3.91686	0.735791	0.0445789	4.00047	0.116262	0.243814	1.16589	0.206108	1.36922	1.06354	0.735474	0.245411	0	0	0	0.388722	0.478702
Bacillus_vallismortis	1.16515	0	0.174182	7.9698	0.0401388	0	0.0205695	0	0.131006	0.153064	0	0.580466	0	0.0931442	0	1.10177	3.03998	0	1.79364	0	1.19596	0	0.2001	0.0988035	1.58184	0.284849	0	0	0.536824	0.0628143	0	0.221946	0	0	0.532758	0.172244	0.020154	0	0	0.0477771	0.302412	0.50699	23.2667	0.0638772	0.0357399	0	0.487679	1.24707	0.234882
Bacillus_velezensis	0.500363	1.25785	5.18942	4.07192	3.08235	0	1.87007	3.00051	0.393133	3.06856	0.475672	3.59326	2.63111	7.02528	0.349526	14.2811	1.32864	5.81737	6.5877	2.14659	1.15198	0.0998743	9.10547	4.94696	0.539429	4.30613	1.13628	1.72401	4.35829	1.08077	2.48678	12.3359	4.36357	1.41598	0.689363	0.427059	8.027	0.35397	8.85996	12.4913	2.89881	4.17046	17.0146	0.517073	1.12391	0	29.1388	5.755	3.04233
Bacillus_vietnamensis	0.0707722	0.236996	0.669645	0.47197	10.3102	0.522418	0.178269	0	1.18928	0.136865	0.931461	1.09783	0.122118	0.379818	0.303468	2.39562	0.028836	2.20031	1.4014	0	0.486768	0.807384	1.47929	0.670176	0.886517	0.433241	0.0487061	0	1.95165	0.141525	0.866193	7.74691	15.1891	0.0513134	0.0568354	2.07396	0.694625	1.50828	0.102254	2.28578	2.72903	0.920663	1.2411	0.803741	0.210553	0.107359	1.81726	0.280989	2.06309
Bacillus_vireti	0.519462	4.05478	25.723	1.66914	0.854799	0.55073	5.22144	0.1896	1.3327	11.295	14.9496	3.23164	0.996567	17.6994	0.60411	2.83282	0.0992643	0.528302	0.461278	0.263855	1.61324	1.50816	2.0074	0.594869	0.717422	0.864627	3.60339	7.559	0.175201	3.58802	0.846198	2.42114	1.07026	1.24299	2.65315	4.55547	12.0562	1.30759	0.440511	2.85756	8.44939	19.7443	1.8997	0.956724	0.441283	12.783	0.696569	16.6086	6.00907
Bacillus_virus_1	0.518895	0.0845562	0	0	0	0.110501	0	0	0	0.227989	0.1682	0	0	0	0	0.140373	0	0	0	0	0.365516	0	0	0	0.683825	0.929316	6.8061	0.430776	0	0.574426	0	0	0	0	0	0	0	0	0	0	0	0.0421518	0	0.687947	0	0	0	0	0.819751
Bacillus_wakoensis	0.0794821	0.779141	1.33926	0.605828	0.169009	0.0676589	0.116561	0	0.0933612	1.14789	0.618569	0.474198	0.281891	0	0.145019	2.11019	0.120824	0.249868	0	0.0202634	3.0823	0	0.341424	0.428489	0.870878	0.159608	0.422472	1.14165	0.0364678	1.151	0.0590452	4.1066	0.47032	9.07253	0.110979	10.4509	2.32836	0.092075	0.532402	0.543796	1.43404	1.13819	1.70062	0.612826	1.02661	0	1.38289	3.35525	1.50332
Bacillus_weihenstephanensis	0.0835649	0.0465356	0.0504962	0.524896	0.159897	0.324314	0.0638763	0	0.0891607	0	1.24263	0	0.0967578	0	0	0.453445	0	0.104272	0.0553887	0	0.335988	0	0.773199	0.120786	1.30455	4.79287	0	0.120938	0	0.21275	0	0.351035	0.255008	0.391583	0	0.08602	0.144026	0.0495167	0	0.94639	17.3051	1.17154	4.1628	3.19714	0	0.067885	0.358208	0.34391	0.0462056
Bacillus_xiamenensis	0	0.0490635	0	0	0.0526821	0	0.0673461	0	0.209054	0	0	0	0	0	0	0.27288	0	0	0	0	0	0	0	0	0.190022	0	0	0	0	0.112177	0	0.0578287	0.118059	0	0	0.48077	0	0	0	0	0	0	0	0	0.0500359	0	0	0.276259	0.117396
Bacteriophage_Diva	0	0	0	0	0	0	0	0	0.406	0	0.241693	0.389965	0	0	0	0	0	0	0	0.293271	0	0.102574	0	0	0	0	0	0.336665	0.233591	0	0	0	0	0.121003	0	0	0	0	0	0	0	0	0	0	0	0	0	0	0
Bacteriophage_Lily	0	0	0	0	0.1782	0	0	0	0	0	0	0	0	0	0	0	0	0	0	0	0	0	0	0	0	0.141248	0	0	0	0	0	0	0	0	0	0.139514	0	0	0	0	0	0.0764001	0	0.143974	0	0.0324238	0	0.137203	0
Bacteriovorax_sp._BAL6_X	0	0	0	0	0	0.289674	0	0	0.0636526	0	0	0	0	0	0	0	0	0	0	0	0.0453962	0	0	0	0	0.0479882	0	0	0	0	0	0.0705706	0.0510834	0	0	0	0	0	0	0	0	0	0	0	0	0	0	0	0.336985
Bacteriovorax_sp._BSW11_IV	0	0	0	0	0	0	0	0	0	0	0	0	0	0	0	0	0	0	0	0	0	0	0	0	0	0	0	0	0.0909775	0	0	0	0	0	0	0.118107	0	0	0	0	0	0	0	0	0	0	0	0	0
Bacteriovorax_sp._DB6_IX	0	0	0	0	0	0	0	0	0	0	0	0	0	0	0	0	0	0	0	0	0	0	0	0	0	0	0	0	0.0664836	0	0	0	0	0	0	0.095394	0	0	0	0	0	0	0	0.0660065	0	0	0	0	0
Bacteriovorax_sp._Seq25_V	0	14.7498	0.0373521	0	0	0	0	0	0	0	0	0	0	0	0	0	0	0	0	0	0	0	0	0	0	0	0	0	0	0	0	0	0	0	0	0.196383	0	0	0	0	0	0.0457828	0	0	0	0	0	0	0
Bacterium_of_Hyalesthes_Obsoletus	0	0	0	0	0	0.168659	0.0665248	0	0	0	0.556188	0	0	0	0	0	0	0	0	0	0	0	0	0	0.0341587	0	0	0.0643198	0	0	0.0445946	0	0	0	0	0	0.158713	0.0206613	0.847167	0	0	0	0.118201	0.0459688	0	0	0	0.0422235	0
Bacteroidaceae_bacterium_MS4	70.3434	106.481	118.622	117.681	11.0773	198.276	410.692	68.2741	349.531	100.733	41.7528	123.073	105.977	15.4164	109.442	16.9194	395.191	116.231	1236.36	55.1336	65.863	115.925	112.551	77.3163	31.7328	19.6741	1.104	141.863	98.603	108.048	91.0474	31.4926	58.367	846.098	41.9152	75.1324	136.692	49.5886	258.537	14.5666	36.2163	21.0499	376.729	562.938	32.3988	43.2107	10.3887	130.649	17.3274
Bacteroidales_bacterium_6E	3.37762	0.0860204	6.30706	3.10976	0.272582	2.24022	0.277917	3.6153	0	0	4.74804	0.298596	0	2.81285	0.418008	8.89202	2.23231	0.708345	0.507065	0	0.12985	0.356598	0.0389567	0.898188	0.075459	0.702335	0.00982443	17.1718	0.127101	5.65146	14.308	0.203491	3.92206	1.44812	0.0998975	6.31882	0.233481	0.142474	0.0136155	0.527731	1.53642	0.3056	12.7001	2.21545	1.40368	0.0832956	0	0.351679	0.492379
Bacteroidales_bacterium_Barb4	18.0855	16.207	28.2529	32.0122	2.26201	17.2043	45.4685	13.3283	8.29227	26.2165	19.5381	47.175	36.1043	2.01607	66.5321	1.04396	21.4115	25.1194	26.2616	43.2626	51.425	18.7631	16.3001	40.2809	5.44921	5.05874	1.63254	24.8455	10.216	29.3018	20.0779	7.39086	25.0881	14.6177	67.0582	10.4267	2.43161	10.1244	85.5449	18.2579	34.9806	0.503566	27.536	9.25739	7.99049	8.07682	0.382759	33.1668	1.63164
Bacteroidales_bacterium_Barb6	16.4544	15.1597	24.9501	17.4139	1.09436	16.2851	37.5392	7.51783	15.3406	26.7755	19.7371	46.0918	29.1284	2.69864	122.205	1.37599	14.1508	24.9846	6.38468	16.9009	27.9111	13.8791	14.5196	31.8483	5.0136	2.76011	1.77193	12.4123	14.5216	50.3846	15.5418	5.1434	11.5919	5.26872	121.109	13.7147	1.29245	17.4697	31.7589	16.5671	18.4651	3.63608	10.9888	4.57506	8.70269	5.78276	1.07181	35.4094	2.75109
Bacteroidales_bacterium_Barb6XT	5.23246	0.226097	0.32613	0.0488559	0	4.94148	5.61653	1.62176	12.3848	0.0520401	0	0	2.07708	0.0781161	0.276505	0.0911903	0.883258	0.531972	4.05792	0	3.69967	0.482571	0.119467	7.67107	1.90462	2.53313	0	45.2516	0.775926	27.8748	2.71996	1.10476	0.870947	17.1754	0.0028222	1.25048	5.57547	9.39368	2.57491	0.0440899	0.255128	0.11336	1.01757	0.415202	0.402728	0	0	0.533363	0
Bacteroidales_bacterium_Barb7	29.8526	25.936	78.1627	54.5441	5.12373	58.7098	66.992	35.4865	48.9016	53.3945	140.31	69.1241	20.5996	3.4986	5.95746	4.63889	40.2944	87.4556	18.7475	56.0313	30.5338	38.9039	55.8412	60.1153	8.86777	7.86699	0.976055	70.194	87.2879	94.9258	42.3643	34.2435	39.3684	36.0284	8.44033	20.2428	48.1067	28.9598	3.03792	33.7075	9.22853	0	60.5849	40.4141	13.1715	19.8088	9.10829	7.73087	2.88907
Bacteroidales_bacterium_CF	23.4136	23.1524	1.64779	12.9847	0.556978	20.4018	26.535	7.90031	19.1165	0.138859	1.0136	0.590842	10.9888	0.206335	0.526561	2.71085	1.69083	2.39582	1.39543	0.00510878	15.2408	0.0549591	0.0382908	2.5884	1.85235	2.4847	0	70.6679	29.168	1.13029	0.0402141	5.42712	11.2881	17.3936	0.671577	4.83599	7.10292	5.15267	19.2677	0.223856	3.39154	0.664928	5.4208	7.4758	0.176783	0	0.152695	1.48934	0.0804954
Bacteroidales_bacterium_KA00251	0.249202	0.515301	2.55625	0.0843791	0.768001	2.89638	8.03163	0.0606847	0.0248709	0.134818	1.78065	4.28889	1.20316	0.303201	0.0301089	0.99938	2.07299	0	1.8115	0.422219	23.8149	0.364334	76.5241	45.0316	5.53122	0.167914	0.0838474	5.74665	25.5095	4.30326	0.918275	1.57297	0.689529	4.2924	67.2549	2.10017	1.38707	6.18711	38.2701	1.92914	0.368241	0.361022	2.25111	0.0481169	0.42645	8.16872	0.436592	1.8238	3.91441
Bacteroidales_bacterium_KA00344	12.598	75.3906	34.5875	20.9926	4.38681	20.1026	22.9641	15.1336	31.5449	21.2343	39.2792	29.8961	46.7898	10.4707	367.096	8.61599	20.8596	74.6002	8.06573	6.13441	118.292	50.1288	33.4121	19.5061	8.33087	15.6041	0.528032	20.6753	31.9648	45.2463	19.1035	29.3434	36.8258	18.396	160.914	27.7296	30.7428	62.8508	621.789	10.7788	116.064	3.29401	27.7381	10.9565	24.22	49.8846	0.815241	97.2506	1.83838
Bacteroidales_bacterium_TBC1	0.834939	0.580983	3.51476	1.2966	0.161442	0.059758	2.87664	1.48024	0.823592	0.510268	0	0.369967	0.48233	0	3.19101	0.333759	0.213809	2.40679	0.551305	0	0	0.796201	0.198377	1.17414	9.65121	0.459038	0.448006	2.4378	0.832349	29.744	7.98656	0.84187	0.42319	8.14296	0.0840265	0.206896	1.16807	1.10252	1.00446	0	0.267062	0.0439713	1.90112	1.08345	0.686045	0.0495502	1.26701	1.65138	0.888614
Bacteroides_acidifaciens	2989.78	192.971	689.714	1040.63	21.982	623.146	191.137	809.857	1551.49	439.48	434.682	329.649	183.721	62.9309	679.341	14.9705	673.409	410.712	154.618	10.9736	149.189	242.131	289.216	272.921	82.4857	58.7807	8.63119	149.568	95.4974	424.272	450.422	138.493	199.744	720.742	765.128	100.937	60.753	250.347	179.479	56.518	171.061	5.0615	657.386	498.039	115.306	98.7087	60.7242	45.3922	17.9732
Bacteroides_barnesiae	47.1654	882.612	67.3352	41.0016	9.26152	1288.89	72.0445	208.738	123.571	127.295	44.0271	75.8049	248.937	12.3403	470.833	15.652	77.0611	930.21	172.089	19.7473	51.4728	385.541	915.037	156.241	71.1685	73.494	4.01574	24.817	87.1958	57.6594	53.4289	486.113	420.115	41.7579	257.071	61.6389	140.209	85.5506	196.834	41.4849	41.0593	1.19297	167.202	58.1479	63.6708	127.954	9.40746	337.05	8.60001
Bacteroides_caccae	2928.76	3210.37	7707.85	4918.91	1672.59	8400.65	13830.4	6816.97	2860.92	3202.9	94852.4	2200.06	4801.06	402.165	2058.63	625.225	5486.44	3019.35	7167.9	407.442	1342.56	8109.3	8853.53	28026.3	4478.43	563.725	182.788	657.864	1631.39	3967.04	1993.31	2613.56	6018.02	2018.28	881.045	5667.32	829.175	19760.7	761.124	1054.64	2218.48	258.09	30458.1	2458.03	7412.74	1241.23	229.862	1800.77	164.839
Bacteroides_caccae_CAG21	390.184	315.2	552.278	418.25	176.617	690.29	1515.56	1668.23	272.401	151.265	10226.7	105.19	417.591	64.8537	232.094	58.135	550.675	143.28	832.494	12.1512	136.236	899.751	917.953	2543.43	388.612	16.9909	17.927	33.0636	48.937	286.883	161.814	279.085	572.34	217.295	124.143	530.734	31.8747	2408.65	75.3959	54.2041	171.716	10.4733	2975.86	102.583	547.914	46.421	46.9078	114.394	34.6385
Bacteroides_cellulosilyticus	8919.85	789.495	3983.42	4875.67	358.08	2021.96	5463.65	1129.32	11532.2	2076.75	852.614	2437.63	2309.33	725.597	1099.41	148.662	7684.12	1599.92	255.984	2550.1	856.959	1582.75	1939.49	630.479	300.696	540.657	76.8795	7186.17	9304.25	21898.1	1433.19	684.953	1829.81	540.001	285.913	3320.7	495.072	4412.85	1662.29	491.934	358.286	277.304	3297.21	2515.24	1792.05	1176.59	163.03	682.062	97.1754
Bacteroides_cellulosilyticus_CAG158	677.475	92.791	396.219	354.814	4.64052	244.486	452.201	72.8764	977.414	125.674	23.9421	120.086	127.353	13.6112	57.4101	3.51977	408.395	127.957	20.8661	58.8319	54.5415	85.8051	133.044	41.1934	18.4661	41.108	6.68402	410.997	69.1835	1690.24	34.2625	62.7513	165.884	21.1533	108.125	321.402	25.9797	15.1826	138.133	25.0915	34.9595	0.35207	240.141	278.437	352.343	40.449	12.0751	54.8494	4.01002
Bacteroides_clarus	136.004	407.072	991.138	1206.73	110.497	4476.45	2461.88	3868.53	234.406	1234.72	457.629	3194.43	1739.99	122.8	118.955	16.2274	213.651	1405.95	237.153	1732.53	442.718	5125.15	4898.28	242.057	46.3982	179.106	8.88587	282.292	134.943	153.517	460.878	1751.41	1162.32	201.613	172.795	102.186	574.377	171.893	117.124	543.492	1339.15	2.21032	727.273	85.4586	3109.54	42.2081	7.08888	157.264	11.6643
Bacteroides_clarus_CAG160	83.5624	311.74	365.971	77.3809	68.0151	2221.21	1501.41	80.0407	78.2142	986.543	225.54	1788.7	468.15	13.0364	201.887	5.34548	114.048	641.996	55.1446	510.846	77.2506	2056.76	2043.84	140.687	31.4055	21.6538	5.56086	156.617	58.9664	146.78	89.3225	1067.95	450.805	96.5718	135.504	26.9437	348.246	32.4942	163.764	476.797	847.792	1.34221	109.664	27.2376	2084.07	60.2471	9.31215	102.245	10.7908
Bacteroides_coprocola	593.179	2407.93	1373.2	997.535	197.57	74123.7	1016.13	2097.14	764.027	2132.21	1277.48	2146.06	1185.91	636.772	1021.13	292.328	792.222	5135.59	1514.54	267.195	875.281	24377.4	6644.96	1556.51	2783.47	598.654	51.9709	660.126	1509.49	896.739	1465.63	40663.8	31210.3	339.792	7467.66	585.909	25968.2	6656.95	420.582	593.613	1075.39	41.567	935.562	343.729	2193.89	5016.21	98.0645	17765.7	114.104
Bacteroides_coprocola_CAG162	23.7251	214.019	32.5301	27.6953	7.69879	23285	26.2188	8.49071	28.6745	42.5872	15.1893	27.1399	36.6958	7.54132	145.761	36.4015	108.565	382.053	37.9348	28.6513	85.3638	9623.44	619.176	283.318	727.166	23.818	1.12786	30.741	116.357	46.2057	15.5111	14510.3	12858	3.08886	2334.18	9.07031	8480.15	2087.17	146.941	11.016	184.903	13.128	53.9231	29.7848	29.4172	1490.81	6.58012	5630.73	8.44847
Bacteroides_coprophilus	634.992	2585.33	510.003	388.752	60.5785	3353.52	914.966	384.99	2117.73	1519.93	1547.78	1910.16	1176.27	57.736	1927.59	166.348	339.189	3103.69	780.906	355.739	1360.29	1984.85	4656.01	507.972	521.454	496.606	20.0439	414.614	1512.38	813.813	680.445	2143.94	1736.56	326.652	3426.75	411.836	1083.79	801.419	5121.17	1703.15	1158.42	132.701	284.514	478.963	2455.97	610.689	91.4284	1221.5	65.8354
Bacteroides_coprophilus_CAG333	27.2116	171.876	37.2997	65.3313	2.89483	196.35	19.5485	8.49669	30.301	35.0421	13.2668	42.5834	34.8634	5.44647	249.435	14.4058	33.1836	313.188	25.4375	13.1944	10.6724	50.3577	371.414	85.3752	19.5488	12.4108	0.942464	32.95	38.5685	43.0503	22.251	107.611	157.364	12.5776	60.6028	16.8836	138.426	19.7225	9.20517	14.1626	6.49801	27.4526	637.846	14.9796	20.8924	18.3592	3.11842	20.0563	2.41604
Bacteroides_coprosuis	5.43163	2.26632	15.8221	2.29679	0.0495832	15.0235	8.92943	16.1379	22.0727	8.36103	0.29721	0.610742	4.58489	0.387698	273.219	18.3736	3.86327	9.07319	0.43437	0	14.0948	9.47523	1.08516	1.83675	16.989	9.36044	0.424548	7.56636	14.7631	1.00138	0.766278	2.00203	0.814395	36.6924	72.2378	0.791052	0.612871	38.2906	141.209	2.18599	12.0999	62.9304	0.0465112	11.1499	1.64835	4.65819	0.0309308	6.19774	0.986392
Bacteroides_dorei	23453.7	5986.26	11329.9	19000.4	846.108	7999.99	2104.09	1455.2	21110.3	11467.7	2391.16	12757	3555.54	3460.77	2098.83	78.6338	845.38	11996.4	1641.74	378.398	3169.14	12784.4	11060.4	12223.2	4115.44	6998.08	2047.14	7327.47	3907.12	4497.91	35731.8	4561.98	27115.7	884.432	1516.87	7426.22	1381.66	2341.39	1875.72	4185.39	3371.01	150.559	21279.8	6081.92	7156.42	10977.1	7228.88	1837.07	1284.11
Bacteroides_dorei_CAG222	562.432	129.826	410.957	733.147	25.6785	185.658	21.6553	5.26017	1117.55	287.661	39.6786	290.551	65.8354	98.331	60.8912	3.70251	12.8357	291.024	28.482	0.0465143	68.5394	319.349	383.852	357.291	127.46	221.044	5.31302	294.009	68.4096	90.3517	1375.02	93.7292	1070.92	1.53227	28.5224	273.905	35.5354	33.2063	30.5224	141.374	96.4885	0.0829494	559.124	191.529	191.792	311.558	173.045	32.9667	46.1306
Bacteroides_eggerthii	741.808	1625.31	26112.4	1380.74	170.282	4725.8	3061.29	520.855	449.734	1657.61	19190.4	4518.83	1371.49	141.077	800.211	183.441	470.195	2774.25	156.655	44815.4	517.484	4617.63	5802.22	755.592	195.519	336.935	16.414	2934.31	288.489	321.263	1052.16	1887.39	1227.74	461.56	430.466	534.142	917.487	382.946	548.115	998.464	470.195	3.0838	1178.87	389.681	5283.36	325.87	72.4506	188.106	44.2645
Bacteroides_eggerthii_CAG109	16.4646	125.14	4204.24	37.6904	14.6654	510.024	228.289	89.4191	35.2957	148.672	2870.33	412.942	56.9071	3.60653	21.1252	4.87118	115.846	144.61	9.75449	7578.11	28.4085	395.857	311.761	15.7369	13.7943	2.51888	0.462964	419.671	8.8681	13.4389	28.9847	94.7584	35.5866	16.9852	8.27223	5.92059	61.3111	39.2464	12.0854	48.8226	22.6086	0.494807	51.1995	50.8071	409.84	392.514	0.97206	4.7518	3.01902
Bacteroides_faecichinchillae	822.078	183.559	284.722	477.85	26.9693	553.5	279.511	783.573	494.717	319.274	277.04	243.995	183.781	77.7741	243.731	11.4024	324.549	390.67	76.9295	57.2475	152.683	210.908	355.346	299.164	113.91	99.8687	3.40961	220.06	214.555	522.48	273.2	151.485	245.821	171.825	349.34	75.1265	103.675	241.942	371.332	52.9484	162.082	1.24783	331.208	174.64	227.29	156.516	68.5253	193.559	12.5816
Bacteroides_faecis	667.13	443.305	668.768	802.86	76.1398	719.813	632.597	3257.56	2054.85	547.937	613.077	430.121	615.752	93.3228	1729.98	52.7539	1506.83	517.739	145.121	80.9381	560.887	535.441	490.623	1218.95	265.898	293.482	10.9675	345.967	188.533	3188.76	589.583	529.247	359.024	142.935	1165.16	201.086	349.132	547.306	7700.06	65.8669	195.001	92.6834	775.333	305.327	272.342	122.199	14.6093	2618.63	15.9658
Bacteroides_faecis_CAG32	130.7	70.5387	80.2072	177.206	30.9909	246.74	123.757	898.993	424.073	117.624	64.7164	87.2336	141.217	17.1198	110.536	10.2699	287.465	104.758	25.0936	20.5221	37.7325	157.511	1203.43	286.88	60.9183	40.8329	0.988377	76.3531	36.8316	633.114	118.506	91.3219	88.9182	47.7555	76.5117	28.2382	98.0513	114.449	70.7125	5.94579	20.3523	0.355184	135.812	45.7498	40.883	60.5437	1.24448	32.5784	12.4279
Bacteroides_finegoldii	2003.94	1733.23	7437.05	7365.49	620.286	21447.8	2098.3	6628.51	4547.4	3632.19	3444.66	3598.32	2367.74	373.178	613.771	233.751	3941.29	25599	915.531	324.96	1040.22	3368.41	4100.16	1780.6	2536.78	798.053	243.611	692.953	2172.5	3498.14	3712.46	1864.43	7008.54	2668	692.152	801.299	1199.63	1886.36	1093.33	1148.76	836.43	100.815	3696.16	3261.49	7960.91	788.557	215.737	533.668	158.401
Bacteroides_finegoldii_CAG203	152.273	40.2886	392.729	740.753	73.7804	2519.17	44.0144	328.143	315.67	377.623	78.1354	179.576	103.298	18.7717	5.65893	4.64119	346.717	3635.25	38.9405	18.2416	72.6283	311.996	317.251	104.966	410.736	18.9005	3.26213	25.6017	55.9308	252.702	217.622	80.7429	924.29	198.62	18.0975	27.6581	42.7607	122.471	16.777	80.2105	45.1543	1.18457	332.919	216.903	943.464	3.47582	5.66461	34.546	10.6939
Bacteroides_fluxus	168.722	669.818	463.259	716.962	39.8527	824.447	543.44	233.921	408.363	228.593	164.397	375.078	1641.1	29.3053	256.129	31.0825	321.114	972.684	157.843	319.587	413.408	337.314	863.736	368.207	219.483	114.509	7.96237	278.455	124.517	350.073	228.209	369.601	1053.28	543.992	205.558	242.929	147.755	264.621	514.223	153.74	115.201	1.93159	309.694	234.227	421.453	508.305	7.62289	123.754	31.7001
Bacteroides_fragilis	13459.3	8416.01	15753.7	36505.7	6321.2	22328.6	31016	15153.8	37749.7	27986.2	12389.3	17064.6	12658	8004.1	8301.61	2398.98	55070	15831.9	2471.54	54038.1	6135.5	20399.4	14191.6	9113.86	3598.14	6148.59	1146.36	64559.1	195272	14923.5	12840.6	7817.98	10950.5	5281.66	4002.3	7700.9	8758.27	81278.7	8389.9	3778.02	4377.26	258.386	28147	17789.4	15055.7	69731.4	1714.86	6447.46	894.332
Bacteroides_fragilis_CAG47	56.1007	5.605	49.7973	79.3506	21.2032	36.1608	98.4393	1.9729	99.3514	99.7138	63.7262	14.1134	49.5431	13.2305	8.83815	3.59818	194.149	22.0873	0.655021	162.178	1.86993	13.3273	4.7352	36.9269	27.8762	13.3864	0.381449	179.445	484.769	7.29204	1.02306	15.6004	36.8787	0.0113344	0.964268	26.0366	8.76517	266.265	6.04712	6.42954	13.8417	0.0480315	49.389	49.6802	56.7375	51.1057	2.02948	15.6987	2.35617
Bacteroides_fragilis_CAG558	44.1803	27.6936	95.9367	1030.88	10.9278	45.9346	61.4598	97.6288	172.016	144.555	75.9996	14.8235	34.3404	8.05969	105.85	8.52615	116.266	62.3136	8.43463	227.988	37.1117	112.634	32.5371	11.0697	32.3853	8.74294	1.89023	143.103	1105.17	26.1792	95.8237	11.3051	50.6105	18.9413	1.73546	10.0941	14.9575	239.114	92.3181	22.7634	3.49308	0.428919	68.6746	47.4332	15.3627	2833.24	5.41604	39.5634	0.970743
Bacteroides_gallinarum	161.809	307.949	195.047	377.966	38.2553	1217.87	533.371	195.283	121.813	603.524	351.31	1092.66	240.608	33.6383	242.993	40.3385	273.479	454.009	70.4587	208.959	219.465	1074.38	748.516	41.2384	79.3063	172.297	4.15076	443.576	111.823	370.31	383.962	699.281	635.475	127.532	123.846	186.503	231.708	337.07	181.365	242.316	104.385	1.89261	505.184	67.0258	790.51	265.914	19.2748	84.1151	201.376
Bacteroides_graminisolvens	221.954	36.0592	85.192	57.3852	7.32873	71.3957	319.244	307.334	40.7633	57.8015	45.0937	51.5123	27.4876	89.4108	171.104	124.576	243.631	34.0632	15.7036	21.9035	36.2186	47.1123	36.7559	20.5394	36.9203	17.2611	373.311	91.7914	68.8957	90.3304	218.803	38.8109	39.185	80.88	21.0712	32.1648	10.4476	228.985	346.805	7.40437	35.6941	0.195194	46.4219	39.7501	27.6443	21.4367	22.0138	15.4592	3.54546
Bacteroides_helcogenes	53.4539	110.073	211.96	126.62	16.4639	473.918	245.376	64.5118	115.335	76.9176	46.0488	334.84	431.49	30.2804	503.632	7.85031	87.8827	242.911	19.3319	199.052	104.263	81.7327	346.244	198.072	44.2622	9.88853	2.23244	105.171	143.716	171.493	73.2702	213.059	316.983	157.35	118.894	74.2445	13.963	126.323	149.715	68.7852	54.3752	4.03125	67.596	47.1573	257.031	51.8923	4.02336	63.3107	7.22348
Bacteroides_intestinalis	48132.2	842.96	8392.85	2325.58	204.416	1851.19	2717.37	892.757	4652.67	1273.97	726.465	1825.92	5629.61	585.49	657.152	121.253	25658.8	2207.09	285.928	867.386	636.021	2468.73	2352.95	1153.82	392.622	475.507	70.9379	2095.57	5054.4	6047.49	1259.25	876.985	3273.52	605.802	855.731	1469.36	883.901	705.164	1696.79	620.361	429.906	82.9658	5314.17	2093.2	1430.7	914.985	268.518	679.135	118.539
Bacteroides_intestinalis_CAG315	6106.4	101.537	4134.92	229.513	8.28652	149.771	331.852	55.1876	770.347	113.398	63.927	108.197	886.033	29.5445	147.848	2.39631	5208.16	195.311	20.3091	130.979	140.514	184.787	406.73	114.605	50.3077	14.1778	4.12331	253.813	555.072	791.279	314.946	50.2851	441.845	57.0942	162.716	132.801	46.2423	59.4843	112.17	27.409	19.528	0.45453	4199.09	177.327	116.204	21.8164	4.72854	88.6541	11.1164
Bacteroides_intestinalis_CAG564	3561.43	33.4614	378.905	35.9052	0.837179	52.862	28.2496	9.59373	83.8348	6.93072	15.4113	3.5963	348.048	2.56346	44.3531	1.11774	1765.01	55.4219	7.30968	3.16468	23.7253	78.8752	22.0543	10.4347	10.0192	4.36664	0.836695	45.8851	333.937	103.897	30.9654	19.2603	158.275	23.6681	76.9463	16.2872	7.86866	11.1622	87.9245	1.80065	17.2792	0.544709	221.863	82.8374	35.8629	3.30162	0.886618	21.2448	1.22356
Bacteroides_massiliensis	1915.87	1741.31	1483.48	1070.86	169.628	21324.5	564.45	674.993	1641.3	1490.46	985.151	12459.9	1036.98	1194.15	3003.42	82.7361	519.81	2191.49	285.085	155.235	4509.71	1885.99	3050.95	2445.54	12205.2	1489.42	48.3224	568.442	950.979	935.751	1849.61	3450.32	13783.2	197.665	3671.97	723.215	694.169	932.472	7670.25	473.717	10106.9	16.3334	2246.37	666.104	4967.57	1545.87	877.527	1472.66	226.319
Bacteroides_nordii	728.838	286.164	625.612	1666.53	45.3208	330.157	2515.19	201.18	300.692	355.431	200.619	289.715	409.502	74.8738	279.187	36.6415	662.685	269.935	48.4217	71.8404	167.221	777.748	211.237	248.508	99.9946	856.498	4.17736	981.726	709.709	383.341	296.319	210.842	381.635	481.424	333.129	278.627	75.2865	1013.92	343.036	78.8784	110.34	2.05082	2018.99	127.872	177.665	98.3803	64.3382	335.671	15.2344
Bacteroides_oleiciplenus	1090.02	434.059	1156.78	253.499	41.592	1479.96	258.817	2075.99	741.554	285.109	149.551	749.6	551.443	100.261	167.921	148.739	1367.95	1424.65	100.303	256.627	226.993	630.032	1946.52	371.233	197.862	147.065	4.79989	623.572	384.387	725.958	5174.15	279.299	462.978	479.109	199.298	256.675	329.394	700.673	294.133	105.045	207.933	3.324	1337.03	250.906	1044.08	151.977	9.07803	142.129	25.9817
Bacteroides_ovatus	12673.2	7360.82	69155.2	88492.1	1091.55	12353.2	8254.93	63604.5	29155.1	49248.9	5752.48	26368.9	9754.28	2343.02	5545.95	1142.61	33389.6	32641.2	5309.79	858.791	4057.82	13424.8	34564.5	16667	2515.37	4576.04	3526.59	2973.26	8866.81	37494.1	48725	9005.49	5803.74	21665	5350.97	3460.3	5008.64	4220.97	12118	2253.19	4011.97	169.508	58906	62364.1	9197.07	5106.62	1798.29	2932.89	1318.6
Bacteroides_ovatus_CAG22	342.049	134.494	1838.28	2013.55	31.044	242.881	121.605	1079.54	603.836	846.06	67.2838	393.933	191.362	37.1721	17.4624	14.2584	789.961	561.808	140.889	1.13228	21.7527	334.168	824.309	291.888	42.8109	56.244	6.65758	31.3589	269.396	745.973	906.212	131.877	98.829	530.315	42.111	48.1935	92.0331	37.0686	53.0634	42.54	49.8471	0.198249	954.756	1132.51	114.712	2.77466	28.3494	19.2532	19.6099
Bacteroides_paurosaccharolyticus	60.5019	37.0259	21.2251	87.2148	2.49298	74.0527	4.88247	8.68437	42.3529	54.2218	23.6782	75.091	21.3801	39.5889	392.834	0.536858	45.0001	58.9966	8.87609	0.425048	44.8	87.5763	28.314	34.7192	25.0906	22.9578	0.596363	14.3083	33.2076	7.56532	22.1668	16.1197	101.513	370.371	46.85	12.353	5.98895	99.5351	248.144	4.99759	21.0411	0.0368748	60.8161	30.133	24.2727	30.5426	13.7431	72.2	1.66867
Bacteroides_pectinophilus_CAG437	16.2352	21.5998	20.7327	18.2744	12.6229	6.10554	9.38956	3.29583	17.7045	35.8041	10.8526	6.20758	41.7783	41.3099	11.6279	25.7938	6.00742	12.5076	9.5256	6.55247	27.0205	2.48271	7.1818	10.6198	22.4148	97.3114	34.9657	14.9099	3.79234	10.6497	44.4739	20.7329	32.5393	23.4529	20.8875	14.3304	52.0696	19.5061	41.4846	58.488	54.9696	93.8723	6.24258	51.7072	4.02012	30.1764	80.8796	72.408	140.46
Bacteroides_phage_B124-14	0	0	8.01317	0.119425	0	0	0.288626	0	0	0	0.811212	0	82.342	0.220702	0.0917006	24.93	0	0.0201879	13.0651	0	0	0	1.77587	0	8.57372	0	0	0	0	0	0	0.243452	0	0	0	0	5.14173	4.62654	0	0.0468679	5.0465	0.759449	0	1.63445	2.51548	0	0	0.00966582	0.0903908
Bacteroides_phage_B40-8	8.90688	0.139281	6.36816	0	0	0	0	18.1477	0.263236	0	0.0574167	0	24.8982	0	0	21.8333	0.0370862	0	26.5944	15.6681	0.194737	9.89596	1.38169	0	16.8897	0.0524731	0	0.0423694	0	0	0	0	0.0558576	0	0	0	6.84481	0	0	0.026144	7.20792	0.64111	3.45398	0.0601461	14.5625	0	0.510214	4.6806	0
Bacteroides_plebeius	755.941	70179.5	511.868	1071.58	104.682	63892	1431.92	306.502	419.693	913.273	467.001	1703.49	10321.3	101.617	10751.3	5162.65	266.784	97058.9	15631.9	287.172	524.266	1216.53	130884	1546.05	3037.2	603.803	20.2812	305.571	9909.93	564.886	888.29	28913	41623.5	844.933	21848.8	268.116	35742.3	920.642	206.574	278.885	338.719	31.0403	377.871	208.541	583.842	590.089	104.174	8798.93	630.833
Bacteroides_plebeius_CAG211	23.8935	44882.2	65.3516	76.5004	15.7065	37842.4	46.4226	192.099	58.4034	36.9527	17.8862	86.1027	6308.31	18.6285	6972.72	1543.07	53.8494	61428.7	9604.08	14.6624	157.163	80.1681	79953.8	165.039	1857.63	70.054	5.15678	54.7365	5852.07	52.5855	87.9224	13382	24740.1	75.5264	14143.1	23.5575	10182.5	94.6159	74.0405	10.2198	37.0413	11.5848	79.8167	14.4182	82.6641	60.3899	12.3248	5242.53	381.227
Bacteroides_propionicifaciens	2.94759	2.7756	1.41461	1.92355	3.20087	9.79545	2.47833	8.98759	6.63205	1.61989	0.380537	0.383743	3.09392	0.92251	25.1524	0.0247501	6.48438	3.47745	0.671424	0.0535854	23.7036	32.5314	1.66663	3.92288	3.86823	0.579111	0	5.47464	1.37932	12.4325	2.85501	0.478388	1.20973	2.68039	0.0773489	5.92942	4.03677	13.0434	51.1386	0.163539	5.52812	0.0663646	3.20877	1.278	0.335012	0.59815	0	0.260977	0.0304779
Bacteroides_pyogenes	344.307	283.035	289.752	927.885	23.5237	723.394	451.92	199.239	211.723	417.905	143.712	460.481	282.872	59.1965	5083.05	24.8294	200.968	412.661	1508.29	56.3902	550.413	221.55	512.469	196.428	95.1091	85.2239	3.04684	124.645	168.579	281.85	195.22	140.923	317.753	264.16	197.146	87.1793	219.021	713.025	800.201	53.095	216.111	46.1525	285.614	395.874	320.674	97.3238	48.5749	163.985	5.02429
Bacteroides_reticulotermitis	75.8866	126.448	98.5284	123.045	6.15355	217.16	50.1245	599.337	348.7	44.1515	52.4161	31.4409	65.6296	6.93199	258.302	1.27299	123.436	151.069	30.0477	17.2167	59.8878	118.59	129.247	51.052	28.9919	5.73721	2.09598	85.9855	34.671	166.633	31.924	64.9433	119.826	143.565	324.805	39.5133	35.603	154.339	143.642	17.8455	113.139	1.45825	283.689	45.0122	72.3539	60.3801	1.98451	23.9919	123.457
Bacteroides_salanitronis	99.2243	1026.75	324.715	178.313	22.0342	1602.11	95.193	828.593	200.319	142.259	146.307	183.866	223.211	71.054	1275.15	40.2592	222.977	849.54	359.961	202.614	244.401	352.658	1830.53	302.202	123.862	153.817	6.80623	146.812	126.256	321.512	180.153	807.105	821.335	131.305	1437.67	104.242	127.748	460.088	911.729	40.1824	56.6735	10.2431	101.969	85.5297	198.588	174.926	32.3226	319.395	40.0356
Bacteroides_salyersiae	2205.19	668.361	742.774	1333.47	165.614	1017.49	616.852	1785.4	2158.37	5237.71	263.913	1006.93	1045.71	219.623	103.703	232.361	1088.38	5410.43	364.794	485.003	663.318	1002.59	915.184	494.358	352.658	326.492	31.4892	2120.43	516.077	536.044	826.507	713.845	744.787	409.294	153.525	344.902	1693.33	1161.38	288.174	231.781	256.432	12.1987	1008.67	1210.25	1359.08	788.592	49.5719	113.849	46.1769
Bacteroides_sartorii	1360.32	566.032	625.383	1040.36	115.395	856.475	199.867	408.526	590.644	796.077	181.397	913.984	685.477	265.619	287.047	12.3236	230.512	1909.29	204.002	139.998	335.864	922.158	1903.26	880.289	327.096	436.579	15.1562	371.157	279.35	597.65	2313.98	585.727	1867.93	1701.76	169.384	337.524	352.998	550.701	190.773	205.232	416.097	23.2412	1784.88	330.26	941.199	909.805	373.974	138.241	63.9216
Bacteroides_sp._14(A)	2026.6	85.7728	882.44	880.651	5.92645	279.177	938.495	363.387	2066.99	291.943	111.515	39.7284	220.227	44.0917	109.297	5.07077	1294.7	676.143	54.2382	50.2906	121.801	105.448	1928.21	85.0716	76.8099	4.95418	77.439	977.019	183.69	3593.64	88.991	896.766	535.886	207.936	264.089	667.292	205.221	100.559	371.706	44.3475	153.763	225.026	551.534	464.086	292.538	84.4142	14.6256	274.039	124.503
Bacteroides_sp._1_1_14	502.318	391.534	915.05	508.538	71.5323	664.277	616.631	3597.35	2782	714.586	509.997	170.885	721.269	78.3109	234.147	39.8802	1623.62	427.591	110.321	3.55622	159.66	531.416	340.887	1372.37	235.946	268.575	7.00366	392.902	152.76	4255.96	692.777	214.685	297.611	107.796	52.6291	161.905	84.183	404.711	315.976	34.0416	64.0908	1.05649	760.223	277.793	174.068	262.565	23.9285	127.795	16.0606
Bacteroides_sp._1_1_30	1424.26	611.295	2966.87	6222.56	112.343	1170.32	775.825	1691.92	1112.99	1862.5	529.622	1254.52	725.959	232.046	238.435	51.7967	3314.91	1295.9	502.46	49.6156	312.317	1703.34	1406.5	855.538	217.177	231.734	27.4031	303.206	852.448	1209.85	1243.58	574.919	631.713	2491.61	192.963	388.649	312.237	605.24	391.823	289.47	264.871	1.47869	1321.82	2113.19	626.318	407.031	131.218	169.142	88.3021
Bacteroides_sp._1_1_6	408.809	385.744	350.177	1105.04	57.2366	829.088	680.189	3105.09	1755.85	353.325	93.9939	233.22	718.632	66.2532	66.5722	35.299	1088.93	243.736	87.6798	158.574	87.5432	446.146	659.487	764.223	229.312	154.183	4.65907	317.207	399.022	3692.97	528.857	159.029	340.762	24.1344	23.0505	134.447	72.3472	438.194	205.027	21.1199	47.4876	1.14911	621.401	232.43	204.173	140.031	5.46061	51.4868	11.6215
Bacteroides_sp._2_1_16	285.571	34.4736	272.673	158.965	140.965	201.993	571.804	129.325	564.913	516.656	79.1335	134.169	200.874	90.0777	5.83964	35.3476	1165.02	69.1945	24.2179	1307.51	46.3794	151.11	24.8456	26.6635	26.8526	72.7	3.02184	1493.9	4217.16	122.146	308.139	28.7782	28.9009	7.85532	1.90615	46.7958	77.8394	1852.2	36.5457	8.37206	8.51936	0.179571	1292.38	698.439	247.477	249.861	9.57201	46.673	1.77044
Bacteroides_sp._2_1_22	513.639	199.091	1278.35	2084.41	36.4497	544.033	357.256	659.261	550.019	752.69	306.514	471.054	270.683	74.6594	51.2371	21.7706	1059.74	747.807	221.298	38.419	83.8289	843.971	796.732	354.573	168.007	178.524	10.7106	126.725	325.879	537.413	638.223	160.684	493.197	757.773	77.6694	119.906	88.7988	180.52	352.348	119.909	132.599	0.143474	704.409	632.74	431.861	50.499	54.1635	48.2093	32.9879
Bacteroides_sp._2_1_33B	208.64	167.466	90.6686	277.731	140.058	622.801	542.765	535.509	790.305	502.588	121.636	61.5356	179.999	322.411	30.4755	116.187	696.614	142.92	295.801	51.7546	83.8273	170.114	487.72	821.16	54.3065	75.3883	104.271	621.646	188.612	3266.71	373.428	188.168	267.444	109.529	116.76	217.385	101.132	364.691	74.2937	108.237	139.378	3.28151	506.37	207.069	269.959	273.01	29.7335	76.0322	129.483
Bacteroides_sp._2_1_56FAA	93.4533	49.4602	91.1465	158.366	68.0721	398.781	294.294	20.5558	369.698	225.248	171.269	151.434	136.924	46.2567	13.3115	29.9688	612.283	96.6931	59.1606	718.535	60.4988	177.611	181.694	21.5152	13.1885	41.9223	1.71011	737.131	4440.87	190.037	40.6088	41.7085	65.2751	32.6562	2.26717	30.3289	45.5571	838.353	26.8841	19.7035	13.5755	0.267279	232.597	266.181	62.4514	157.306	6.15016	29.5398	1.65013
Bacteroides_sp._2_2_4	745	531.123	6162.57	3973.98	86.4525	1178.48	564.335	1694.14	1481.31	1864.41	840.06	1111.61	556.486	128.336	254.379	55.635	1832.69	1466.02	346.209	25.1325	226.497	1968.74	2122.79	928.734	247.254	396.255	18.5786	265.363	443.946	1306.35	2257.13	484.877	582.216	1467.66	230.919	406.344	212.166	405.453	284.929	255.088	249.563	1.05581	2519.02	1865.46	432.455	13.221	39.6869	99.4644	54.4582
Bacteroides_sp._3_1_13	3600.33	906.4	6645.18	21896.7	197.515	2434.2	976.801	4833.19	2520.48	4691.22	1835.07	1646.9	1776.47	595.352	379.353	66.015	10247.7	2672.91	1510.86	181.881	391.787	3684.61	2484.63	1323.12	269.346	302.91	51.5893	344.503	630.705	2740.95	2813.63	928.385	972.709	11016.9	414.774	603.084	681.649	638.18	392.638	709.763	347.622	73.5395	3748.36	6330.84	988.965	267.952	182.01	278.934	101.404
Bacteroides_sp._3_1_19	432.761	543.221	325.249	319.245	205.743	2568.24	1113.36	781.773	1607.62	1348.54	447.667	391.002	353.955	600.7	48.968	316.649	2323.07	345.015	656.276	43.0195	144.461	854.473	919.884	1770.06	248.835	314.311	146.817	743.708	553.306	6216.76	855.829	336.787	555.591	85.9602	149.063	728.88	247.897	663.118	241.626	288.143	395.649	4.967	478.452	486.155	921.625	258.925	41.7616	263.319	214.744
Bacteroides_sp._3_1_23	694.041	236.603	4085.18	4578.39	56.4236	798.462	301.314	2608.52	1738.17	1701.96	272.389	875.371	457.243	97.2347	210.64	36.0975	1548.6	1284.87	216.418	22.962	85.5643	627.579	1875.36	637.82	108.312	157.75	15.3726	130.718	255.95	1551.2	3414.33	328.583	288.563	857.953	395.131	128.104	225.569	211.635	204.304	74.4478	119.933	17.6263	2843.41	3299.83	368.165	48.1082	58.5552	78.3136	53.5263
Bacteroides_sp._3_1_33FAA	3134.35	756.958	2246.98	3205.08	162.206	1063.91	490.635	388.207	3309.96	2167	1324.63	2093.27	594.665	586.501	1230.21	23.5702	485.985	1804.88	272.033	49.9773	1502.54	2346.22	1607.63	1895.09	866.231	1020.58	31.9088	1330.87	662.779	445.318	5511.36	718.52	4302.95	106.509	538.498	1376.76	289.527	683.174	3259.46	710.775	1035.35	11.1468	3228.87	881.158	1374.78	1942.09	1082.02	902.257	246.676
Bacteroides_sp._3_1_40A	1093.66	750.793	973.297	336.814	110.523	1298.61	1188.72	90.9058	421.772	1236.79	361.151	1348.3	269.196	751.812	555.076	14.0854	55.8542	1327.03	203.905	22.6471	410.296	2303.03	1222.45	1476.15	378.377	814.28	19.6638	345.91	324.581	399.643	979.417	756.28	1652.32	26.3468	149.622	381.169	334.748	415.422	298.116	239.325	379.094	2.6973	1677.46	695.148	832.526	1445.63	550.439	220.928	51.2989
Bacteroides_sp._3_2_5	53.0636	17.5856	6.28502	25.9304	48.8184	52.2883	166.149	1.90594	165.967	68.2467	2.39155	3.76025	11.2938	29.8817	0.626516	9.93135	347.972	3.60129	1.67224	357.538	1.01099	3.71027	1.87214	2.58456	0.552527	13.8579	0.0934101	395.789	1303.69	48.9168	3.65902	1.83885	5.86536	1.70607	0.222749	16.2839	18.5856	458.472	1.02239	2.13159	0.255314	0.0968562	101.941	77.4312	9.68664	38.6074	2.22542	12.4722	0.0641148
Bacteroides_sp._4_1_36	804.714	862.674	2254.83	2581.54	167.224	768.99	3697.75	342.829	734.964	2484.35	1585.33	3459.65	2477.9	71.5096	177.799	80.6684	1447.4	2635.75	678.18	2893.81	1312.77	1496.67	1258.18	2081.07	191.199	354.584	55.3222	189.347	1418.1	1107.71	1553.91	687.968	2064.61	19.4414	31.5598	708.98	164.462	383.166	168.789	2603.73	232.922	0.995569	2105.45	491.614	307.565	436.198	33.4338	195.916	22.8003
Bacteroides_sp._4_3_47FAA	2294.67	1158	1532.11	1210.29	102.539	1293.28	338.514	306.551	768.113	1299.86	412.811	2206.06	564.181	761.631	313.717	71.7657	124.301	1666.74	226.719	118.466	443.576	2970.83	1681.56	1821.99	464.002	1199.56	25.9542	245.075	443.944	463.859	1282.7	818.906	2764.78	134.344	135.402	510.615	312.73	482.359	218.818	261.174	410.014	2.90157	2391.26	762.918	907.588	1945.69	1108.13	254.655	82.0847
Bacteroides_sp._9_1_42FAA	1470.05	577.287	897.996	2177.66	103.121	825.007	237.919	55.825	1640.49	955.77	691.871	1889.68	310.698	316.8	112.827	20.3665	246.77	762.4	84.2392	1.28522	281.687	1077.72	942.36	869.766	330.453	538.519	20.0838	596.77	244.121	278.119	2514.54	473.773	2220.44	52.3047	116.166	602.907	262.99	258.611	37.751	381.164	352.127	1.53937	2974.62	446.621	713.326	1109.06	438.199	302.962	114.615
Bacteroides_sp._CAG1060	0.281007	2.20614	8.94743	0.147526	0.185937	2.65011	1.58129	2.18811	0	3.88362	0	2.21556	9.62012	4.40366	29.2785	4.22083	0	4.32018	0.666204	0	8.30602	0.223248	0.200715	0.234106	0.642074	0.513756	1.24607	16.4452	0.291615	0.712077	0.163222	1.20379	0.772141	1.17253	0.774739	2.31953	2.68048	42.6757	58.386	1.28106	1.36149	43.9825	0.0721053	0.996892	0.0129606	1.3262	0.439594	4.99256	6.40827
Bacteroides_sp._CAG1076	28.7781	123.354	16.3308	43.5152	36.8036	1080.3	42.2873	4.57181	65.5734	12.7579	4.59977	24.346	21.3273	57.4836	93.5788	20.453	27.7655	313.333	27.8155	116.565	42.9823	740.5	757.674	274.762	84.944	23.6312	6.32017	19.6527	54.765	31.3148	35.6814	573.038	1041.99	9.82921	89.6345	23.2514	361.676	528.16	58.917	31.6899	38.5371	2.05879	14.0838	43.6944	30.1851	87.9214	11.0194	184.696	6.52562
Bacteroides_sp._CAG144	25.6562	113.681	49.485	30.7508	2.34317	299.545	55.0684	16.9153	7.26209	19.9977	23.8905	51.2617	47.0819	25.4287	132.723	6.95312	15.7694	185.396	29.8803	48.7532	19.2463	31.0224	41.7821	43.2921	10.2767	4.0309	0.189986	26.0823	23.7159	67.224	9.4371	69.2369	86.5174	14.3386	202.672	13.8569	49.515	6.81572	18.9474	23.8881	27.1281	1.02171	17.0863	16.7309	37.4187	1.63719	0.619007	24.0675	1.71361
Bacteroides_sp._CAG189	114.521	42.0284	28.2814	136.023	10.3381	127.183	55.8487	69.556	139.16	294.78	8.94317	33.8581	35.4333	5.3033	8.82226	6.90934	102.198	283.932	15.0355	47.0082	54.6089	61.6694	35.4868	14.8482	14.843	57.3567	1.97753	250.586	75.2145	59.0291	37.5888	42.2131	57.2861	63.9876	4.56781	33.987	90.9175	129.622	121.698	19.0389	16.126	0.944123	42.6868	102.617	55.899	27.6194	0.85663	10.7511	5.58069
Bacteroides_sp._CAG20	32.3617	14.2558	1256.84	17.4643	120.593	2857.13	34.6288	6.86401	2.89043	18.7928	928.588	8.62436	1.84805	7.01958	91.5506	1.71638	22.4926	49.7965	5.66146	0.268659	41.9154	3.65109	4.52789	9.27371	2.86549	6.82045	1.87432	22.5462	2.7695	2494.32	10.8954	2189.98	4.48042	5.54371	0.38209	3675.97	63.753	133.328	51.0538	2.72328	634.249	2.98678	1.13229	11.5387	21.2161	0.97024	0.145381	267.865	69.0713
Bacteroides_sp._CAG443	51.7252	391.204	45.7466	112.463	6.09551	1630.78	22.3198	13.6118	34.126	117.906	8.21711	53.8597	52.6071	5.89231	358.387	30.2219	12.2925	457.905	35.456	0.950286	134.022	1170.44	756.13	429.978	95.8046	118.129	2.55669	12.959	74.9012	33.4313	27.9602	850.879	1402.97	46.9767	428.833	17.9067	477.528	187.45	376.923	6.32668	68.2034	1.3309	51.3737	59.4736	31.5355	388.92	8.31601	360.819	10.0258
Bacteroides_sp._CAG462	31.6211	262.534	20.9911	73.705	3.2961	271.442	27.2836	33.7846	15.4654	137.496	20.3005	49.9881	39.532	369.595	160.657	4.24748	30.5882	653.224	129.796	16.8965	47.4491	46.7971	35.5571	30.9775	43.0005	58.0013	50.1511	27.4899	39.7563	80.7415	23.993	136.016	94.7024	34.1501	146.53	19.5886	89.6188	114.845	198.004	7.45423	44.2433	3.9999	51.2014	30.0038	44.1777	25.5679	4.37981	90.4733	5.49117
Bacteroides_sp._CAG530	47.8531	247.955	85.335	18.5116	2.22	214.168	87.2138	58.9523	22.7038	50.7652	20.6816	14.2296	145.921	0.385063	1934.02	20.5455	13.9212	151.051	15.3196	0.158823	528.116	39.7023	108.347	71.6634	49.758	30.0692	1.1931	51.5146	75.6163	167.195	8.4077	143.429	334.955	29.8759	1101.41	19.1209	119.245	56.4667	2409.51	29.2061	351.148	50.821	40.746	86.1221	34.3429	13.4067	0.854708	507.335	2.49082
Bacteroides_sp._CAG545	8.73763	15.3882	9.56325	5.33809	0.713623	8.85714	1.68383	5.19145	0.181119	8.12882	26.6516	1.24167	4.56121	0.464167	67.5353	1.84826	16.3815	19.9924	1.0358	0.443261	14.4654	2.42467	0.526392	4.95094	3.48069	0.00676257	0.231265	11.1441	0.117291	23.4241	2.23605	5.04469	0.787204	1.19363	0.537862	18.9083	1.26996	26.318	209.983	2.34238	5.37228	2.68977	0.44123	4.5342	3.28354	0	0	1.34974	0.664924
Bacteroides_sp._CAG598	72.1571	152.677	75.6396	87.7983	4.44587	231.041	82.7741	56.0066	44.9196	46.0688	68.8866	59.0763	66.1005	7.25323	184.718	8.02617	86.5991	137.638	30.7898	36.8519	59.4676	124.526	701.166	57.5987	30.5888	13.352	0.783406	105.425	77.4154	88.5475	79.7268	83.9373	161.471	16.7145	34.3364	25.9258	35.068	89.3936	129.746	16.8117	18.4048	1.76447	57.2658	35.6547	51.2679	35.2742	2.58596	91.3754	1.70487
Bacteroides_sp._CAG633	45.7925	104.407	73.8325	87.0247	3.74739	480.151	59.3998	39.5289	48.5211	56.6335	370.804	81.2654	118.208	3.01887	253.014	11.8935	73.1554	466.97	23.1524	20.2383	82.0685	313.928	151.369	86.0901	23.5912	38.5734	2172.06	50.8722	48.1476	67.5831	84.616	98.4242	214.003	33.2549	104.793	26.6065	74.3281	266.588	694.941	22.8981	15.1148	3.97295	43.715	42.7657	75.1557	61.3656	1.21265	51.9197	7.05357
Bacteroides_sp._CAG661	38.4261	599.483	30.4141	237.624	3.82281	706.082	20.7869	12.6002	22.87	180.417	14.5011	124.397	84.1327	3.05396	241.655	21.8594	56.3538	294.81	125.502	22.9031	33.5493	255.757	680.373	29.6751	52.3717	22.5162	0.656647	46.4067	38.5415	7.42653	21.2514	191.041	275.76	21.1067	297.141	12.3021	140.959	63.8132	225.81	34.7202	41.783	0.48036	28.4809	19.3557	13.0876	45.1929	4.93719	128.979	3.89675
Bacteroides_sp._CAG702	64.2788	436.66	172.788	12.8291	12.6634	142.046	26.1545	13.9485	48.6546	67.6956	46.8208	18.7539	40.5143	267.445	285.899	25.0979	15.1871	564.164	7.57351	1.009	243.475	132.041	297.214	74.2274	16.1327	54.6045	1.83348	35.6471	66.0228	86.0004	21.9289	251.482	119.853	16.7339	673.565	37.2319	57.7865	82.8058	300.576	6.24488	41.5516	7.03748	48.5414	23.7377	22.9222	14.4328	7.47747	186.376	14.3256
Bacteroides_sp._CAG709	15.8303	20.8456	18.7178	6.47774	0.27177	6.23001	29.2556	8.1142	2.33448	8.42073	19.2033	0.241156	4.15139	0.229044	109.394	7.14018	22.1316	1.50764	1.64116	0	62.7177	1.15786	45.2944	0.189789	12.9845	3.43687	1.64473	3.066	8.36728	13.5897	0.417579	12.3194	9.7288	0	21.1741	43.5407	1.44028	10.2208	255.899	1.01013	14.5081	0.609679	24.212	16.1399	3.7554	0.113377	0.29152	17.0902	0.496448
Bacteroides_sp._CAG714	15.3174	581.877	16.9838	44.5461	1.56443	831.391	21.3397	440.862	18.3358	32.3622	17.9176	27.0936	75.4487	0.978434	157.668	22.4778	17.7468	870.994	117.91	1.31851	54.85	125.03	860.568	38.9288	37.665	4.59075	0.148468	22.3571	59.7906	18.6117	32.278	234.834	431.292	8.81786	124.766	5.08798	142.453	38.6959	300.787	1.77207	21.5708	255.316	715.751	8.01939	197.274	41.6618	4.10948	75.7335	9.60698
Bacteroides_sp._CAG754	3396.69	161.96	473.581	531.028	22.3876	892.471	117.172	922.132	1997.44	301.252	200.286	312.121	176.721	33.7414	28.302	10.4435	393.53	435.023	100.626	42.9354	68.4388	399.253	247.917	203.498	107.477	32.5825	4.58339	149.555	143.195	491.739	483.58	137.33	240.036	240.821	26.9895	63.5935	94.2261	183.407	135.619	53.9841	51.9663	1.41108	576.125	314.537	143.24	75.6105	9.03924	37.2827	10.3733
Bacteroides_sp._CAG770	39.255	90.4153	195.726	51.5443	2.63361	73.4279	103.91	16.753	22.3594	21.4497	21.1573	82.0669	56.7865	76.9549	689.35	2.32889	13.9702	38.9662	20.7118	2.45608	85.4495	36.5257	43.525	26.164	37.1886	52.3801	0.44667	29.3286	24.1901	26.4085	96.0506	63.0492	24.5051	28.7215	174.835	65.7396	13.9403	22.335	420.738	37.8538	155.594	1.15468	8.27941	28.4905	38.2368	1.29314	0.974333	51.0791	3.62029
Bacteroides_sp._CAG875	24.7692	2214.51	31.7677	11.4126	2.93116	2287.77	34.6322	11.074	35.3384	21.0669	7.16481	19.9561	370.51	5.80138	656.164	107.558	26.6793	3020.38	302.326	3.09935	158.603	209.311	4732.92	196.641	161.256	40.2884	1.24695	19.2112	318.748	23.139	18.9436	672.693	1051.02	38.8571	675.395	26.5471	543.676	61.77	275.693	5.17022	135.258	1.85552	148.951	56.2091	45.6272	171.475	13.4209	214.858	16.8585
Bacteroides_sp._CAG927	16.528	158.283	39.669	21.4006	2.79572	115.098	19.0184	6.89973	2.41522	11.7894	19.7598	46.7021	95.2798	1.68207	659.29	2.86036	44.4296	247.323	26.7766	4.10852	415.498	72.436	2.39994	10.3357	81.7183	29.3715	2.1483	7.62564	24.4011	42.9181	32.4222	113.915	87.0435	17.4577	594.093	8.41263	28.101	19.8821	1321.68	8.21307	128.596	3.60117	5.67582	8.51114	38.302	3.63518	4.38899	127.332	4.63663
Bacteroides_sp._CAG98	114.322	251.482	113.258	100.7	8.24961	5047.75	72.105	17.589	86.2765	65.7211	32.7441	2832.23	129.092	23.714	115.944	16.0042	78.7957	278.107	39.7722	11.4304	695.387	79.3498	592.208	80.0155	3548.47	50.1708	2.62685	52.6886	70.3547	105.118	101.179	775.631	3516.9	34.6296	461.764	38.4048	109.704	27.1857	133.999	19.1451	2378.91	5.2917	106.706	45.2027	898.711	70.801	33.2878	57.4625	52.0708
Bacteroides_sp._D1	160.69	39.7892	741.758	838.459	21.9681	296.113	142.059	746.233	194.651	385.482	294.122	94.8981	276.717	307.96	28.0323	15.8077	447.53	763.786	168.393	0.630949	151.019	656.415	246.532	214.499	84.573	152.431	5.7706	138.703	135.752	228.943	302.101	59.8829	155.776	303.68	15.8503	56.593	55.6142	115.936	20.577	89.7842	81.4176	0.235075	328.967	267.978	184.822	10.2347	13.7331	26.8065	6.68977
Bacteroides_sp._D2	976.696	476.464	5435.68	7050.99	60.7591	1695.61	628.956	5271.82	10998	3145.74	450.851	2181.46	770.311	202.88	587.313	59.9621	2396.5	2318.49	703.487	60.1772	211.797	814.915	2690	1215.19	251.82	247.526	26.6359	221.631	488.815	2778.19	5471.06	614.772	499.181	1496.61	724.624	169.601	333.709	224.647	703.461	115.317	237.777	4.07429	8315.01	4307.4	462.826	101.462	112.453	115.121	100.242
Bacteroides_sp._D20	1830.07	1438.44	3690.62	4582.87	273.92	1298.31	6552.19	50.4167	1001.38	3212.83	2167.37	6924.95	5829.22	137.253	154.562	156.509	1306.9	4258	846.424	7256.65	2523.19	2515.47	2842.1	4356.33	236.726	890.298	162.697	317.83	3735.66	2279.6	2822.34	656.51	4027.39	70.0967	47.6876	1872.52	200.14	799.788	192.437	3236.06	316.326	1.77918	2821.74	959.645	794.498	516.698	141.197	334.952	24.3659
Bacteroides_sp._D22	956.553	309.018	3122.82	5031.78	48.4224	773.152	335.589	1264.98	918.247	1282	293.198	460.882	453.594	147.384	74.3231	22.2396	2583.61	1293.23	426.719	7.01733	82.7801	1145.54	1064.24	393.347	87.8617	80.1182	19.0269	85.5196	673.519	1029.02	1371.71	295.008	418.63	2134.44	164.689	147.189	145.988	106.155	127.35	151.052	92.211	0.683336	991.997	1430.41	259.621	64.5569	28.6091	44.4938	33.4203
Bacteroides_sp._Ga6A1	0	0.352561	0	0	0	0	0	0	0	0	0	0.0964057	0	0	0.224156	0.393881	0	0.095679	0	0	0.221065	0	0	0	0	0	0	0	0.0427865	0	0	0.186433	1.11823	0	0	0	0	0	0	0	0	1.39176	0	0	0	0	0	17.3992	0
Bacteroides_sp._Ga6A2	0.23446	0	0	0	0	0	0	0	0.526062	0	0	0	0	0	62.542	0	0.0519496	0	0	0	9.33284	0	0.178606	0	4.59749	1.54919	0	0	0	0	0	0	0.237406	0.0522618	0.0912475	0.302674	0	3.22942	0	0	0	0.11387	0	16.2667	0.0483745	0.539734	0.226185	0.208963	0.118272
Bacteroides_sp._HPS0048	291.004	240.479	207.314	719.215	20.3567	139.25	1473.45	137.647	136.434	75.7023	46.8252	172.488	245.474	54.0871	288.446	40.5015	248.372	157.541	54.9793	20.8078	406.182	411.92	46.1477	114.625	60.2018	413.588	4.0979	570.968	232.358	240.424	57.7185	144.645	276.897	106.125	222.494	96.9412	46.8949	599.652	216.486	32.295	304.277	52.2683	1766.69	63.6682	113.462	22.8954	4.26577	83.1464	35.9059
Bacteroides_sp._SM1_62	0	0	0.104612	0	0	0	0	0	0.11818	0.0140599	0.0469019	0	0.243586	0.0746631	0	0	0	0	0	0	0	0	0	0	0	0	0	0	0	0	0	0	0	0.0314182	0	0	0	0	0	0	0	0	0	0	0	0	0	0	0
Bacteroides_sp._SM23_62	6.01805	0.425489	2.37858	1.38137	4.44722	0.353143	13.2073	0.49533	0.46173	23.0238	0.768836	0.772462	0.292946	0.0685612	0.0179044	0.39016	1.35669	0.685128	1.59915	0	19.8396	0.0596108	2.97395	4.93498	9.1168	0.934735	0.0325061	50.7653	0.672366	24.2392	0.678547	0.544512	4.7706	24.2177	0.12771	3.21897	4.09235	0.462948	0.175498	1.77077	0.116181	0.457103	0	1.05047	1.58594	0.0331658	0.118788	0.564564	0.714332
Bacteroides_sp._SM23_62_1	4.8975	0.0581015	0.829967	0.332898	0.500341	5.86442	3.49424	0	0.7511	0	15.7092	0.518536	0	0	0	0.471095	1.6129	0.0873168	0.0498808	0	0.369148	0.0451529	0	0.328353	0.00798033	0.142683	0	9.14605	0.0245536	0.118633	0.025379	0.0650573	3.13547	1.46116	0	1.34458	0	3.80374	20.8849	0.349888	0.282981	0.230131	0	0.0142539	0	0	0	0.757845	0.144077
Bacteroides_sp._Smarlab_3301643	24.7549	5.84118	49.6114	101.073	1.46449	14.6538	10.2604	71.8385	40.1421	46.7122	15.4124	15.4646	12.8734	2.69109	0.717178	0.747136	50.4893	25.7745	6.50708	1.51322	1.08187	20.4494	19.4434	17.4833	3.18773	3.54567	0.563146	3.57895	10.1867	40.0811	34.131	8.23928	6.75368	37.1756	1.48333	3.77609	3.26197	5.757	1.32214	3.0492	1.56948	0	42.531	40.3393	8.39125	0.864337	1.56736	1.15323	1.16704
[truncated: 11,662 more rows]
[truncated: 92 more columns]

## Sheet: Supplementary Data 4
Supplementary Data 4 Differences in the abundance of KEGG Orthologs (KOs) between the NC and T1D group
KO	mean(NC)	sd(NC)	mean(T1D)	sd(T1D)	p-value	q-value
K18475	0.000289922	0.000252873	0.000145814	9.35233e-05	3.25599e-07	0.000842225
[truncated: 8,257 more rows]

## Sheet: Supplementary Data 5
Supplementary Data 5 Annotation of carbohydrate-related enzymes
[truncated: 494 more rows]

## Sheet: Supplementary Data 6
Supplementary Data 6 Genes involved in butyrate production
[truncated: 29 more rows]

[truncated: 5 more sheets:  Supplementary Data 7, Supplementary Data 8, Supplementary Data 9, Supplementary Data 10, Supplementary Data 11]
