# Supplementary material for: Functional and metabolic alterations of gut microbiota in children with new-onset type 1 diabetes
Source: Nat Commun. 2022 Oct 26;13:6356. doi: 10.1038/s41467-022-33656-4 (PMC9606127; doi:10.1038/s41467-022-33656-4)
Supplement: Supplementary file 6 — Source Data [file 41467_2022_33656_MOESM6_ESM.xlsx]

## Sheet: Fig 1a
Bacterial alpha diversity (Chao 1 index)
Sample	Chao 1 index	Group
FJ_N1	156	NC
FJ_N10	338	NC
FJ_N11	219	NC
FJ_N12	224	NC
FJ_N2	195	NC
FJ_N3	197	NC
FJ_N4	150	NC
FJ_N5	231	NC
FJ_N6	173	NC
FJ_N7	321	NC
FJ_N8	222	NC
FJ_N9	248	NC
HY_N1	279	NC
HY_N2	219	NC
JL_N1	226	NC
JL_N2	333	NC
JL_N3	236	NC
JL_N4	259	NC
JX_N1	296	NC
JX_N2	299	NC
JX_N3	319	NC
JX_N4	161	NC
JX_N5	229	NC
SD_N1	171	NC
SD_N2	241	NC
SD_N3	265	NC
SD_N4	239	NC
SD_N5	186	NC
SH_N1	186	NC
SH_N10	197	NC
SH_N11	172	NC
SH_N12	234	NC
SH_N13	231	NC
SH_N14	202	NC
SH_N15	230	NC
SH_N16	210	NC
SH_N17	163	NC
SH_N18	183	NC
SH_N19	243	NC
SH_N2	219	NC
SH_N20	121	NC
SH_N21	250	NC
SH_N22	219	NC
SH_N23	230	NC
SH_N24	241	NC
SH_N25	234	NC
SH_N26	251	NC
SH_N27	262	NC
SH_N3	255	NC
SH_N4	236	NC
SH_N5	356	NC
SH_N6	220	NC
SH_N7	145	NC
SH_N8	144	NC
SH_N9	213	NC
SX_N1	194	NC
SX_N2	284	NC
SX_N3	148	NC
SX_N4	237	NC
SZ_N1	114	NC
SZ_N2	187	NC
SZ_N3	239	NC
SZ_N4	234	NC
SZ_N5	241	NC
SZ_N6	344	NC
ZZ_N1	302	NC
ZZ_N10	259	NC
ZZ_N11	248	NC
ZZ_N12	305	NC
ZZ_N2	305	NC
ZZ_N3	220	NC
ZZ_N4	182	NC
ZZ_N5	249	NC
ZZ_N6	289	NC
ZZ_N7	289	NC
ZZ_N8	325	NC
ZZ_N9	201	NC
FJ_DM1	154	T1D
FJ_DM10	177	T1D
FJ_DM11	211	T1D
FJ_DM12	262	T1D
FJ_DM2	136	T1D
FJ_DM3	153	T1D
FJ_DM4	196	T1D
FJ_DM5	236	T1D
FJ_DM6	159	T1D
FJ_DM7	288	T1D
FJ_DM8	208	T1D
FJ_DM9	248	T1D
HY_DM1	148	T1D
HY_DM2	210	T1D
JL_DM1	227	T1D
JL_DM2	201	T1D
JL_DM3	245	T1D
JL_DM4	177	T1D
JX_DM1	211	T1D
JX_DM2	291	T1D
JX_DM3	205	T1D
SD_DM1	140	T1D
SD_DM2	222	T1D
SD_DM3	195	T1D
SD_DM4	196	T1D
SD_DM5	138	T1D
SH_DM1	119	T1D
SH_DM10	199	T1D
SH_DM11	289	T1D
SH_DM12	206	T1D
SH_DM13	192	T1D
SH_DM14	295	T1D
SH_DM15	230	T1D
SH_DM16	139	T1D
SH_DM2	117	T1D
SH_DM3	76	T1D
SH_DM4	190	T1D
SH_DM5	238	T1D
SH_DM6	234	T1D
SH_DM7	210	T1D
SH_DM8	221	T1D
SH_DM9	308	T1D
SX_DM1	264	T1D
SX_DM2	317	T1D
SX_DM3	155	T1D
SX_DM4	254	T1D
SX_DM5	122	T1D
SZ_DM1	217	T1D
SZ_DM2	236	T1D
SZ_DM3	161	T1D
SZ_DM4	338	T1D
SZ_DM5	235	T1D
SZ_DM6	125	T1D
ZZ_DM1	201	T1D
ZZ_DM10	216	T1D
ZZ_DM11	180	T1D
ZZ_DM2	187	T1D
ZZ_DM3	159	T1D
ZZ_DM4	211	T1D
ZZ_DM5	171	T1D
ZZ_DM6	252	T1D
ZZ_DM7	197	T1D
ZZ_DM8	225	T1D
ZZ_DM9	218	T1D

## Sheet: Fig 1b
Bacterial alpha diversity (Shannon index)
Sample	Shannon	Group
FJ_N1	3.02	NC
FJ_N10	4.12	NC
FJ_N11	3.6	NC
FJ_N12	3.04	NC
FJ_N2	3.21	NC
FJ_N3	3.25	NC
FJ_N4	2.83	NC
FJ_N5	3.28	NC
FJ_N6	2.65	NC
FJ_N7	4.01	NC
FJ_N8	3.45	NC
FJ_N9	2.92	NC
HY_N1	3.76	NC
HY_N2	3.47	NC
JL_N1	3.44	NC
JL_N2	4.13	NC
JL_N3	3.4	NC
JL_N4	3.36	NC
JX_N1	3.54	NC
JX_N2	3.87	NC
JX_N3	3.71	NC
JX_N4	2.6	NC
JX_N5	2.69	NC
SD_N1	3.27	NC
SD_N2	3.52	NC
SD_N3	4	NC
SD_N4	3.48	NC
SD_N5	3.39	NC
SH_N1	3.44	NC
SH_N10	3.42	NC
SH_N11	3.33	NC
SH_N12	3.5	NC
SH_N13	3.49	NC
SH_N14	3.25	NC
SH_N15	3.27	NC
SH_N16	3.03	NC
SH_N17	2.66	NC
SH_N18	3.14	NC
SH_N19	3.53	NC
SH_N2	3.58	NC
SH_N20	2.75	NC
SH_N21	3.93	NC
SH_N22	3.46	NC
SH_N23	2.88	NC
SH_N24	2.86	NC
SH_N25	3.3	NC
SH_N26	3.73	NC
SH_N27	3.28	NC
SH_N3	3.65	NC
SH_N4	3.41	NC
SH_N5	3.82	NC
SH_N6	2.98	NC
SH_N7	2	NC
SH_N8	2.43	NC
SH_N9	3.6	NC
SX_N1	3.54	NC
SX_N2	3.82	NC
SX_N3	2.8	NC
SX_N4	3.76	NC
SZ_N1	2.28	NC
SZ_N2	3.51	NC
SZ_N3	3.24	NC
SZ_N4	3.55	NC
SZ_N5	2.86	NC
SZ_N6	4.05	NC
ZZ_N1	3.67	NC
ZZ_N10	3.69	NC
ZZ_N11	3.68	NC
ZZ_N12	3.64	NC
ZZ_N2	3.95	NC
ZZ_N3	3.37	NC
ZZ_N4	3.31	NC
ZZ_N5	3.94	NC
ZZ_N6	3.85	NC
ZZ_N7	3.64	NC
ZZ_N8	3.76	NC
ZZ_N9	3.6	NC
FJ_DM1	2.88	T1D
FJ_DM10	3.25	T1D
FJ_DM11	2.96	T1D
FJ_DM12	3.94	T1D
FJ_DM2	3.08	T1D
FJ_DM3	2.82	T1D
FJ_DM4	3.38	T1D
FJ_DM5	3.86	T1D
FJ_DM6	2.76	T1D
FJ_DM7	3.92	T1D
FJ_DM8	3.56	T1D
FJ_DM9	3.87	T1D
HY_DM1	2.87	T1D
HY_DM2	3.48	T1D
JL_DM1	3.04	T1D
JL_DM2	3.17	T1D
JL_DM3	3.69	T1D
JL_DM4	2.94	T1D
JX_DM1	3.92	T1D
JX_DM2	4.01	T1D
JX_DM3	2.82	T1D
SD_DM1	2.59	T1D
SD_DM2	3.79	T1D
SD_DM3	3.56	T1D
SD_DM4	3.08	T1D
SD_DM5	3.01	T1D
SH_DM1	2.86	T1D
SH_DM10	3.61	T1D
SH_DM11	3.03	T1D
SH_DM12	3.24	T1D
SH_DM13	3.08	T1D
SH_DM14	3.54	T1D
SH_DM15	3.46	T1D
SH_DM16	2.83	T1D
SH_DM2	2.8	T1D
SH_DM3	1.82	T1D
SH_DM4	2.58	T1D
SH_DM5	3.2	T1D
SH_DM6	3.91	T1D
SH_DM7	3.07	T1D
SH_DM8	3.63	T1D
SH_DM9	3.45	T1D
SX_DM1	3.34	T1D
SX_DM2	4.09	T1D
SX_DM3	1.57	T1D
SX_DM4	3.15	T1D
SX_DM5	2.36	T1D
SZ_DM1	2.8	T1D
SZ_DM2	3.43	T1D
SZ_DM3	2.63	T1D
SZ_DM4	4.01	T1D
SZ_DM5	2.91	T1D
SZ_DM6	2.75	T1D
ZZ_DM1	2.7	T1D
ZZ_DM10	3.65	T1D
ZZ_DM11	3.17	T1D
ZZ_DM2	3.28	T1D
ZZ_DM3	3	T1D
ZZ_DM4	3.45	T1D
ZZ_DM5	3.37	T1D
ZZ_DM6	3.98	T1D
ZZ_DM7	3.05	T1D
ZZ_DM8	3.09	T1D
ZZ_DM9	3.56	T1D

## Sheet: Fig 1c
Principal coordinate analysis (PCoA) analysis based on weighted UniFrac distance
	FJ_DM1	FJ_DM7	FJ_DM8	FJ_DM9	FJ_DM10	FJ_DM11	FJ_DM12	FJ_DM2	FJ_DM3	FJ_DM4	FJ_DM5	FJ_DM6	FJ_N1	FJ_N7	FJ_N8	FJ_N9	FJ_N10	FJ_N11	FJ_N12	FJ_N2	FJ_N3	FJ_N4	FJ_N5	FJ_N6	HY_DM1	HY_DM2	HY_N1	HY_N2	JL_DM1	JL_DM2	JL_DM3	JL_DM4	JL_N1	JL_N2	JL_N3	JL_N4	JX_DM1	JX_DM2	JX_DM3	JX_N1	JX_N2	JX_N3	JX_N4	JX_N5	SD_DM1	SD_DM2	SD_DM3	SD_DM4	SD_DM5
FJ_DM1	0	0.284962	0.363042	0.297656	0.257754	0.467663	0.508162	0.293857	0.295131	0.276435	0.609395	0.368356	0.271296	0.469996	0.290133	0.338577	0.380112	0.28732	0.259483	0.257204	0.286847	0.322834	0.441847	0.338134	0.2358	0.24842	0.543461	0.291076	0.357734	0.255959	0.295222	0.308638	0.413964	0.404633	0.376176	0.397463	0.376001	0.272361	0.513475	0.336004	0.557988	0.334255	0.473016	0.51123	0.415907	0.363803	0.322613	0.364908	0.365699
FJ_DM7	0.284962	0	0.282791	0.192888	0.217737	0.501504	0.331861	0.327891	0.350146	0.277183	0.578161	0.390985	0.316937	0.268824	0.283556	0.319156	0.278789	0.296072	0.330977	0.294599	0.293127	0.280205	0.286985	0.37628	0.278188	0.245742	0.484859	0.323434	0.372588	0.331927	0.160785	0.396204	0.407756	0.319683	0.301603	0.317776	0.339888	0.234705	0.586916	0.272716	0.548845	0.216254	0.52622	0.571975	0.443601	0.283019	0.317457	0.385205	0.421975
FJ_DM8	0.363042	0.282791	0	0.264933	0.268126	0.572804	0.402562	0.328773	0.399102	0.200844	0.432733	0.400137	0.331495	0.308909	0.331677	0.334835	0.179757	0.394364	0.372684	0.403076	0.333115	0.172537	0.335173	0.412594	0.228186	0.24757	0.454677	0.357968	0.330815	0.38254	0.226483	0.445533	0.367348	0.314124	0.164987	0.231567	0.254297	0.294017	0.652341	0.319967	0.482637	0.179424	0.596938	0.62612	0.329317	0.250166	0.388017	0.334725	0.45871
FJ_DM9	0.297656	0.192888	0.264933	0	0.249509	0.562858	0.322387	0.382194	0.392482	0.277211	0.533059	0.446622	0.364241	0.279159	0.340619	0.376351	0.257004	0.363068	0.351833	0.333675	0.349905	0.29664	0.246888	0.434434	0.293314	0.292232	0.448645	0.355044	0.335215	0.356425	0.205271	0.430857	0.362587	0.296677	0.284729	0.319993	0.302062	0.272812	0.63421	0.353124	0.502367	0.234175	0.594068	0.614526	0.43419	0.255489	0.38498	0.325296	0.464316
FJ_DM10	0.257754	0.217737	0.268126	0.249509	0	0.448988	0.369823	0.256147	0.283445	0.262866	0.561102	0.31919	0.247711	0.318448	0.203776	0.268273	0.258242	0.307465	0.298341	0.246837	0.195949	0.245184	0.306396	0.327614	0.263301	0.15703	0.524661	0.279471	0.365707	0.307554	0.174851	0.315307	0.357118	0.347953	0.269262	0.286403	0.34756	0.183585	0.556502	0.246789	0.527199	0.187731	0.460132	0.563235	0.401094	0.229041	0.307809	0.36047	0.352554
FJ_DM11	0.467663	0.501504	0.572804	0.562858	0.448988	0	0.669529	0.361692	0.410383	0.543032	0.815073	0.439151	0.378105	0.637004	0.378863	0.402953	0.554265	0.316188	0.374539	0.384483	0.389179	0.584141	0.664935	0.434459	0.565481	0.425743	0.695109	0.450158	0.627109	0.43106	0.501498	0.418767	0.661015	0.587868	0.574188	0.590131	0.581648	0.473766	0.291827	0.401806	0.794605	0.50022	0.270915	0.25521	0.684356	0.562235	0.33688	0.60183	0.399523
FJ_DM12	0.508162	0.331861	0.402562	0.322387	0.369823	0.669529	0	0.524949	0.563495	0.472704	0.4856	0.589877	0.521925	0.153393	0.45736	0.429314	0.349738	0.52385	0.530622	0.491019	0.466315	0.467012	0.251005	0.584089	0.475524	0.418552	0.382639	0.511053	0.517273	0.524513	0.343557	0.576588	0.339128	0.280049	0.359281	0.368211	0.37531	0.406546	0.79222	0.392957	0.599118	0.346258	0.721194	0.795284	0.598543	0.26658	0.524806	0.395586	0.611194
FJ_DM2	0.293857	0.327891	0.328773	0.382194	0.256147	0.361692	0.524949	0	0.182655	0.332167	0.627249	0.182891	0.111237	0.451256	0.192464	0.241103	0.33215	0.254346	0.213333	0.207805	0.190898	0.330222	0.432927	0.212466	0.294193	0.17357	0.614412	0.234899	0.449466	0.297637	0.272221	0.179871	0.456532	0.462331	0.320925	0.348504	0.386	0.268794	0.46245	0.284774	0.608915	0.283109	0.417809	0.419399	0.448746	0.381904	0.178121	0.43552	0.244538
FJ_DM3	0.295131	0.350146	0.399102	0.392482	0.283445	0.410383	0.563495	0.182655	0	0.377409	0.679477	0.179588	0.194049	0.52021	0.162599	0.255002	0.401701	0.308711	0.166751	0.213364	0.177932	0.405852	0.484712	0.143718	0.361434	0.261778	0.611832	0.254846	0.445484	0.317275	0.317986	0.218136	0.485745	0.477479	0.4037	0.414318	0.452295	0.295383	0.490859	0.316422	0.574954	0.388722	0.463364	0.458751	0.456659	0.412956	0.20743	0.439089	0.212053
FJ_DM4	0.276435	0.277183	0.200844	0.277211	0.262866	0.543032	0.472704	0.332167	0.377409	0	0.397646	0.426524	0.329224	0.395884	0.340814	0.372216	0.291104	0.361366	0.375336	0.377942	0.357619	0.19644	0.388141	0.410853	0.174653	0.286084	0.468654	0.352973	0.2926	0.322932	0.250164	0.423688	0.400237	0.356667	0.290052	0.350287	0.27902	0.278149	0.591425	0.362213	0.478612	0.271907	0.567935	0.585618	0.272618	0.284093	0.38052	0.316298	0.460957
FJ_DM5	0.609395	0.578161	0.432733	0.533059	0.561102	0.815073	0.4856	0.627249	0.679477	0.397646	0	0.701354	0.651979	0.436138	0.612311	0.631383	0.44555	0.650087	0.672068	0.732037	0.649813	0.48603	0.495497	0.67171	0.487461	0.570518	0.371944	0.618988	0.509031	0.605051	0.518158	0.723466	0.372438	0.451447	0.46162	0.495755	0.373216	0.522859	0.867156	0.612831	0.577658	0.506729	0.844604	0.859161	0.466415	0.40912	0.674993	0.466339	0.750143
FJ_DM6	0.368356	0.390985	0.400137	0.446622	0.31919	0.439151	0.589877	0.182891	0.179588	0.426524	0.701354	0	0.199691	0.509298	0.202791	0.271656	0.413122	0.339163	0.215269	0.250914	0.210257	0.427216	0.520899	0.126242	0.405492	0.260669	0.691352	0.302209	0.530038	0.396201	0.351009	0.146438	0.51985	0.530901	0.417297	0.418293	0.490885	0.345793	0.561844	0.326346	0.677261	0.380414	0.488947	0.48639	0.518091	0.450607	0.185218	0.51284	0.136671
FJ_N1	0.271296	0.316937	0.331495	0.364241	0.247711	0.378105	0.521925	0.111237	0.194049	0.329224	0.651979	0.199691	0	0.45491	0.211992	0.254196	0.356724	0.236233	0.237165	0.182298	0.197457	0.291858	0.437693	0.234028	0.28049	0.181506	0.640109	0.226633	0.44372	0.337899	0.287866	0.204285	0.458027	0.44665	0.330055	0.361421	0.397527	0.288174	0.505821	0.305318	0.616435	0.285885	0.445696	0.45035	0.481179	0.377027	0.197302	0.456821	0.263348
FJ_N7	0.469996	0.268824	0.308909	0.279159	0.318448	0.637004	0.153393	0.451256	0.52021	0.395884	0.436138	0.509298	0.45491	0	0.408434	0.376719	0.275753	0.458858	0.492645	0.468984	0.425709	0.386134	0.221621	0.5279	0.399621	0.35654	0.362042	0.448924	0.45557	0.487174	0.270011	0.526779	0.321954	0.248656	0.276991	0.303221	0.297752	0.367158	0.747192	0.35504	0.541538	0.261099	0.669685	0.7396	0.513298	0.206012	0.479112	0.361185	0.569211
FJ_N8	0.290133	0.283556	0.331677	0.340619	0.203776	0.378863	0.45736	0.192464	0.162599	0.340814	0.612311	0.202791	0.211992	0.408434	0	0.173435	0.302814	0.269247	0.182294	0.218708	0.126111	0.362589	0.411542	0.191623	0.347351	0.174247	0.575884	0.239725	0.440403	0.310371	0.244061	0.25122	0.436447	0.410499	0.323831	0.336751	0.408061	0.221597	0.496104	0.222106	0.581684	0.298758	0.420612	0.492753	0.446049	0.33159	0.200641	0.415208	0.246546
FJ_N9	0.338577	0.319156	0.334835	0.376351	0.268273	0.402953	0.429314	0.241103	0.255002	0.372216	0.631383	0.271656	0.254196	0.376719	0.173435	0	0.327555	0.299998	0.240083	0.264028	0.191203	0.365499	0.465409	0.285098	0.385793	0.230602	0.559043	0.272866	0.440654	0.333812	0.29249	0.293882	0.457598	0.371354	0.342032	0.354699	0.427044	0.304111	0.538267	0.2038	0.58835	0.320483	0.475063	0.53936	0.487354	0.364079	0.230392	0.404296	0.296111
FJ_N10	0.380112	0.278789	0.179757	0.257004	0.258242	0.554265	0.349738	0.33215	0.401701	0.291104	0.44555	0.413122	0.356724	0.275753	0.302814	0.327555	0	0.381732	0.380816	0.393166	0.336823	0.290894	0.285168	0.395156	0.28149	0.25465	0.423065	0.358293	0.382952	0.388557	0.220138	0.462211	0.333502	0.237036	0.15645	0.189556	0.222894	0.289626	0.656961	0.313332	0.472798	0.194359	0.585347	0.640423	0.412767	0.24012	0.362317	0.335459	0.449213
FJ_N11	0.28732	0.296072	0.394364	0.363068	0.307465	0.316188	0.52385	0.254346	0.308711	0.361366	0.650087	0.339163	0.236233	0.458858	0.269247	0.299998	0.381732	0	0.280236	0.228849	0.243664	0.379555	0.489875	0.320484	0.345755	0.277113	0.541244	0.300203	0.460242	0.357565	0.338768	0.312876	0.496808	0.417048	0.400509	0.44035	0.416575	0.357133	0.404633	0.270734	0.661681	0.319181	0.343894	0.376477	0.529452	0.373763	0.25068	0.4889	0.349209
FJ_N12	0.259483	0.330977	0.372684	0.351833	0.298341	0.374539	0.530622	0.213333	0.166751	0.375336	0.672068	0.215269	0.237165	0.492645	0.182294	0.240083	0.380816	0.280236	0	0.221087	0.173536	0.395882	0.473497	0.197542	0.376023	0.257236	0.570992	0.283098	0.434339	0.276235	0.326028	0.250782	0.465063	0.441201	0.396527	0.396602	0.434415	0.323887	0.486862	0.29583	0.597693	0.375769	0.461437	0.452887	0.478734	0.411661	0.201712	0.423152	0.21228
FJ_N2	0.257204	0.294599	0.403076	0.333675	0.246837	0.384483	0.491019	0.207805	0.213364	0.377942	0.732037	0.250914	0.182298	0.468984	0.218708	0.264028	0.393166	0.228849	0.221087	0	0.18092	0.377584	0.476571	0.254487	0.364058	0.260609	0.642477	0.301126	0.478728	0.359695	0.319658	0.228322	0.502212	0.448923	0.410301	0.425755	0.486928	0.338299	0.540159	0.288964	0.654653	0.338802	0.448453	0.483267	0.558926	0.402077	0.210159	0.487177	0.264663
FJ_N3	0.286847	0.293127	0.333115	0.349905	0.195949	0.389179	0.466315	0.190898	0.177932	0.357619	0.649813	0.210257	0.197457	0.425709	0.126111	0.191203	0.336823	0.243664	0.173536	0.18092	0	0.354295	0.429076	0.221073	0.349567	0.18589	0.599464	0.232969	0.438701	0.33467	0.294465	0.227797	0.444847	0.421955	0.352224	0.353111	0.429864	0.262518	0.482979	0.229454	0.615249	0.303905	0.407957	0.475214	0.484566	0.343231	0.1952	0.426673	0.240701
FJ_N4	0.322834	0.280205	0.172537	0.29664	0.245184	0.584141	0.467012	0.330222	0.405852	0.19644	0.48603	0.427216	0.291858	0.386134	0.362589	0.365499	0.290894	0.379555	0.395882	0.377584	0.354295	0	0.367566	0.429718	0.22003	0.270711	0.525221	0.337053	0.360996	0.376857	0.231298	0.443727	0.451507	0.39175	0.256738	0.319682	0.323461	0.314941	0.659494	0.344542	0.535616	0.233652	0.59831	0.637209	0.336567	0.314696	0.414943	0.408343	0.467359
FJ_N5	0.441847	0.286985	0.335173	0.246888	0.306396	0.664935	0.251005	0.432927	0.484712	0.388141	0.495497	0.520899	0.437693	0.221621	0.411542	0.465409	0.285168	0.489875	0.473497	0.476571	0.429076	0.367566	0	0.519373	0.343337	0.349278	0.463355	0.432463	0.44992	0.472951	0.258543	0.540999	0.358354	0.329919	0.30028	0.297155	0.299843	0.354033	0.720447	0.440716	0.532934	0.283294	0.681611	0.737318	0.495819	0.250558	0.501943	0.396216	0.569071
FJ_N6	0.338134	0.37628	0.412594	0.434434	0.327614	0.434459	0.584089	0.212466	0.143718	0.410853	0.67171	0.126242	0.234028	0.5279	0.191623	0.285098	0.395156	0.320484	0.197542	0.254487	0.221073	0.429718	0.519373	0	0.382757	0.290512	0.65238	0.29723	0.497477	0.376883	0.356284	0.194468	0.485606	0.501064	0.410081	0.438761	0.472901	0.326194	0.532165	0.344398	0.627973	0.408714	0.477515	0.462504	0.477207	0.436335	0.191463	0.489492	0.186925
HY_DM1	0.2358	0.278188	0.228186	0.293314	0.263301	0.565481	0.475524	0.294193	0.361434	0.174653	0.487461	0.405492	0.28049	0.399621	0.347351	0.385793	0.28149	0.345755	0.376023	0.364058	0.349567	0.22003	0.343337	0.382757	0	0.264583	0.493041	0.321989	0.309388	0.324822	0.225474	0.407102	0.37996	0.364634	0.263027	0.312343	0.268188	0.27154	0.570169	0.376626	0.507062	0.241617	0.526417	0.572275	0.303391	0.298868	0.399724	0.328988	0.466288
HY_DM2	0.24842	0.245742	0.24757	0.292232	0.15703	0.425743	0.418552	0.17357	0.261778	0.286084	0.570518	0.260669	0.181506	0.35654	0.174247	0.230602	0.25465	0.277113	0.257236	0.260609	0.18589	0.270711	0.349278	0.290512	0.264583	0	0.546349	0.24007	0.386784	0.280013	0.194007	0.253391	0.372628	0.359583	0.242957	0.291947	0.333998	0.200634	0.535363	0.219374	0.553574	0.212927	0.456716	0.529204	0.386625	0.274758	0.259851	0.384261	0.332364
HY_N1	0.543461	0.484859	0.454677	0.448645	0.524661	0.695109	0.382639	0.614412	0.611832	0.468654	0.371944	0.691352	0.640109	0.362042	0.575884	0.559043	0.423065	0.541244	0.570992	0.642477	0.599464	0.525221	0.463355	0.65238	0.493041	0.546349	0	0.601152	0.389949	0.496577	0.447282	0.67575	0.391308	0.373897	0.431231	0.452314	0.350858	0.536595	0.777362	0.498511	0.505234	0.453838	0.761978	0.765479	0.495742	0.377496	0.608523	0.317267	0.696222
HY_N2	0.291076	0.323434	0.357968	0.355044	0.279471	0.450158	0.511053	0.234899	0.254846	0.352973	0.618988	0.302209	0.226633	0.448924	0.239725	0.272866	0.358293	0.300203	0.283098	0.301126	0.232969	0.337053	0.432463	0.29723	0.321989	0.24007	0.601152	0	0.410811	0.330701	0.287656	0.313087	0.446465	0.446445	0.370627	0.403156	0.409205	0.276019	0.513293	0.328274	0.591832	0.335109	0.478816	0.524929	0.473276	0.375197	0.270166	0.411662	0.332193
JL_DM1	0.357734	0.372588	0.330815	0.335215	0.365707	0.627109	0.517273	0.449466	0.445484	0.2926	0.509031	0.530038	0.44372	0.45557	0.440403	0.440654	0.382952	0.460242	0.434339	0.478728	0.438701	0.360996	0.44992	0.497477	0.309388	0.386784	0.389949	0.410811	0	0.360235	0.338177	0.498536	0.470529	0.403151	0.366933	0.425793	0.321802	0.367812	0.675083	0.457626	0.384951	0.357575	0.659172	0.679334	0.344902	0.372173	0.483601	0.20877	0.542253
JL_DM2	0.255959	0.331927	0.38254	0.356425	0.307554	0.43106	0.524513	0.297637	0.317275	0.322932	0.605051	0.396201	0.337899	0.487174	0.310371	0.333812	0.388557	0.357565	0.276235	0.359695	0.33467	0.376857	0.472951	0.376883	0.324822	0.280013	0.496577	0.330701	0.360235	0	0.289073	0.358609	0.475288	0.456897	0.394638	0.413968	0.36012	0.311662	0.510442	0.314269	0.543049	0.342515	0.532059	0.529864	0.358255	0.41563	0.303619	0.336986	0.358314
JL_DM3	0.295222	0.160785	0.226483	0.205271	0.174851	0.501498	0.343557	0.272221	0.317986	0.250164	0.518158	0.351009	0.287866	0.270011	0.244061	0.29249	0.220138	0.338768	0.326028	0.319658	0.294465	0.231298	0.258543	0.356284	0.225474	0.194007	0.447282	0.287656	0.338177	0.289073	0	0.38112	0.383927	0.332396	0.242671	0.289224	0.285103	0.212629	0.568752	0.252589	0.505812	0.1782	0.539235	0.582527	0.371783	0.258625	0.328459	0.326466	0.411282
JL_DM4	0.308638	0.396204	0.445533	0.430857	0.315307	0.418767	0.576588	0.179871	0.218136	0.423688	0.723466	0.146438	0.204285	0.526779	0.25122	0.293882	0.462211	0.312876	0.250782	0.228322	0.227797	0.443727	0.540999	0.194468	0.407102	0.253391	0.67575	0.313087	0.498536	0.358609	0.38112	0	0.503002	0.514799	0.453155	0.464166	0.513955	0.339142	0.535634	0.359129	0.668916	0.394872	0.455441	0.461734	0.49755	0.447617	0.199104	0.483484	0.187385
JL_N1	0.413964	0.407756	0.367348	0.362587	0.357118	0.661015	0.339128	0.456532	0.485745	0.400237	0.372438	0.51985	0.458027	0.321954	0.436447	0.457598	0.333502	0.496808	0.465063	0.502212	0.444847	0.451507	0.358354	0.485606	0.37996	0.372628	0.391308	0.446465	0.470529	0.475288	0.383927	0.503002	0	0.300172	0.304214	0.335731	0.341686	0.370679	0.732059	0.460915	0.530854	0.337883	0.637713	0.720031	0.521541	0.251226	0.503555	0.401328	0.558803
JL_N2	0.404633	0.319683	0.314124	0.296677	0.347953	0.587868	0.280049	0.462331	0.477479	0.356667	0.451447	0.530901	0.44665	0.248656	0.410499	0.371354	0.237036	0.417048	0.441201	0.448923	0.421955	0.39175	0.329919	0.501064	0.364634	0.359583	0.373897	0.446445	0.403151	0.456897	0.332396	0.514799	0.300172	0	0.242747	0.272645	0.258138	0.340524	0.7168	0.371265	0.480886	0.291083	0.623366	0.692822	0.509387	0.220642	0.447602	0.349411	0.553551
JL_N3	0.376176	0.301603	0.164987	0.284729	0.269262	0.574188	0.359281	0.320925	0.4037	0.290052	0.46162	0.417297	0.330055	0.276991	0.323831	0.342032	0.15645	0.400509	0.396527	0.410301	0.352224	0.256738	0.30028	0.410081	0.263027	0.242957	0.431231	0.370627	0.366933	0.394638	0.242671	0.453155	0.304214	0.242747	0	0.148409	0.227902	0.288862	0.681276	0.34251	0.453649	0.180142	0.59332	0.647825	0.387958	0.207085	0.389743	0.33689	0.474888
JL_N4	0.397463	0.317776	0.231567	0.319993	0.286403	0.590131	0.368211	0.348504	0.414318	0.350287	0.495755	0.418293	0.361421	0.303221	0.336751	0.354699	0.189556	0.44035	0.396602	0.425755	0.353111	0.319682	0.297155	0.438761	0.312343	0.291947	0.452314	0.403156	0.425793	0.413968	0.289224	0.464166	0.335731	0.272645	0.148409	0	0.265742	0.33064	0.670229	0.336566	0.48405	0.207745	0.585894	0.657643	0.459155	0.262707	0.394746	0.353811	0.483704
JX_DM1	0.376001	0.339888	0.254297	0.302062	0.34756	0.581648	0.37531	0.386	0.452295	0.27902	0.373216	0.490885	0.397527	0.297752	0.408061	0.427044	0.222894	0.416575	0.434415	0.486928	0.429864	0.323461	0.299843	0.472901	0.268188	0.333998	0.350858	0.409205	0.321802	0.36012	0.285103	0.513955	0.341686	0.258138	0.227902	0.265742	0	0.329064	0.648132	0.389892	0.440229	0.255179	0.630155	0.635129	0.383487	0.24317	0.436277	0.296105	0.50899
JX_DM2	0.272361	0.234705	0.294017	0.272812	0.183585	0.473766	0.406546	0.268794	0.295383	0.278149	0.522859	0.345793	0.288174	0.367158	0.221597	0.304111	0.289626	0.357133	0.323887	0.338299	0.262518	0.314941	0.354033	0.326194	0.27154	0.200634	0.536595	0.276019	0.367812	0.311662	0.212629	0.339142	0.370679	0.340524	0.288862	0.33064	0.329064	0	0.551882	0.302135	0.526831	0.258154	0.514445	0.569314	0.392632	0.272779	0.3103	0.343739	0.389338
JX_DM3	0.513475	0.586916	0.652341	0.63421	0.556502	0.291827	0.79222	0.46245	0.490859	0.591425	0.867156	0.561844	0.505821	0.747192	0.496104	0.538267	0.656961	0.404633	0.486862	0.540159	0.482979	0.659494	0.720447	0.532165	0.570169	0.535363	0.777362	0.513293	0.675083	0.510442	0.568752	0.535634	0.732059	0.7168	0.681276	0.670229	0.648132	0.551882	0	0.524703	0.85861	0.595191	0.209849	0.156827	0.698511	0.65539	0.493903	0.650435	0.556594
JX_N1	0.336004	0.272716	0.319967	0.353124	0.246789	0.401806	0.392957	0.284774	0.316422	0.362213	0.612831	0.326346	0.305318	0.35504	0.222106	0.2038	0.313332	0.270734	0.29583	0.288964	0.229454	0.344542	0.440716	0.344398	0.376626	0.219374	0.498511	0.328274	0.457626	0.314269	0.252589	0.359129	0.460915	0.371265	0.34251	0.336566	0.389892	0.302135	0.524703	0	0.612942	0.25378	0.475555	0.520257	0.496822	0.329205	0.268085	0.399715	0.349409
JX_N2	0.557988	0.548845	0.482637	0.502367	0.527199	0.794605	0.599118	0.608915	0.574954	0.478612	0.577658	0.677261	0.616435	0.541538	0.581684	0.58835	0.472798	0.661681	0.597693	0.654653	0.615249	0.535616	0.532934	0.627973	0.507062	0.553574	0.505234	0.591832	0.384951	0.543049	0.505812	0.668916	0.530854	0.480886	0.453649	0.48405	0.440229	0.526831	0.85861	0.612942	0	0.507051	0.822596	0.859575	0.491648	0.466008	0.64712	0.424862	0.702981
JX_N3	0.334255	0.216254	0.179424	0.234175	0.187731	0.50022	0.346258	0.283109	0.388722	0.271907	0.506729	0.380414	0.285885	0.261099	0.298758	0.320483	0.194359	0.319181	0.375769	0.338802	0.303905	0.233652	0.283294	0.408714	0.241617	0.212927	0.453838	0.335109	0.357575	0.342515	0.1782	0.394872	0.337883	0.291083	0.180142	0.207745	0.255179	0.258154	0.595191	0.25378	0.507051	0	0.511025	0.580948	0.410252	0.215334	0.3548	0.346346	0.448413
JX_N4	0.473016	0.52622	0.596938	0.594068	0.460132	0.270915	0.721194	0.417809	0.463364	0.567935	0.844604	0.488947	0.445696	0.669685	0.420612	0.475063	0.585347	0.343894	0.461437	0.448453	0.407957	0.59831	0.681611	0.477515	0.526417	0.456716	0.761978	0.478816	0.659172	0.532059	0.539235	0.455441	0.637713	0.623366	0.59332	0.585894	0.630155	0.514445	0.209849	0.475555	0.822596	0.511025	0	0.172668	0.69823	0.58206	0.455361	0.656104	0.513099
JX_N5	0.51123	0.571975	0.62612	0.614526	0.563235	0.25521	0.795284	0.419399	0.458751	0.585618	0.859161	0.48639	0.45035	0.7396	0.492753	0.53936	0.640423	0.376477	0.452887	0.483267	0.475214	0.637209	0.737318	0.462504	0.572275	0.529204	0.765479	0.524929	0.679334	0.529864	0.582527	0.461734	0.720031	0.692822	0.647825	0.657643	0.635129	0.569314	0.156827	0.520257	0.859575	0.580948	0.172668	0	0.71266	0.646533	0.416861	0.664951	0.485762
SD_DM1	0.415907	0.443601	0.329317	0.43419	0.401094	0.684356	0.598543	0.448746	0.456659	0.272618	0.466415	0.518091	0.481179	0.513298	0.446049	0.487354	0.412767	0.529452	0.478734	0.558926	0.484566	0.336567	0.495819	0.477207	0.303391	0.386625	0.495742	0.473276	0.344902	0.358255	0.371783	0.49755	0.521541	0.509387	0.387958	0.459155	0.383487	0.392632	0.698511	0.496822	0.491648	0.410252	0.69823	0.71266	0	0.426375	0.520886	0.387474	0.554997
SD_DM2	0.363803	0.283019	0.250166	0.255489	0.229041	0.562235	0.26658	0.381904	0.412956	0.284093	0.40912	0.450607	0.377027	0.206012	0.33159	0.364079	0.24012	0.373763	0.411661	0.402077	0.343231	0.314696	0.250558	0.436335	0.298868	0.274758	0.377496	0.375197	0.372173	0.41563	0.258625	0.447617	0.251226	0.220642	0.207085	0.262707	0.24317	0.272779	0.65539	0.329205	0.466008	0.215334	0.58206	0.646533	0.426375	0	0.405049	0.339694	0.489273
SD_DM3	0.322613	0.317457	0.388017	0.38498	0.307809	0.33688	0.524806	0.178121	0.20743	0.38052	0.674993	0.185218	0.197302	0.479112	0.200641	0.230392	0.362317	0.25068	0.201712	0.210159	0.1952	0.414943	0.501943	0.191463	0.399724	0.259851	0.608523	0.270166	0.483601	0.303619	0.328459	0.199104	0.503555	0.447602	0.389743	0.394746	0.436277	0.3103	0.493903	0.268085	0.64712	0.3548	0.455361	0.416861	0.520886	0.405049	0	0.444926	0.174354
SD_DM4	0.364908	0.385205	0.334725	0.325296	0.36047	0.60183	0.395586	0.43552	0.439089	0.316298	0.466339	0.51284	0.456821	0.361185	0.415208	0.404296	0.335459	0.4889	0.423152	0.487177	0.426673	0.408343	0.396216	0.489492	0.328988	0.384261	0.317267	0.411662	0.20877	0.336986	0.326466	0.483484	0.401328	0.349411	0.33689	0.353811	0.296105	0.343739	0.650435	0.399715	0.424862	0.346346	0.656104	0.664951	0.387474	0.339694	0.444926	0	0.514174
SD_DM5	0.365699	0.421975	0.45871	0.464316	0.352554	0.399523	0.611194	0.244538	0.212053	0.460957	0.750143	0.136671	0.263348	0.569211	0.246546	0.296111	0.449213	0.349209	0.21228	0.264663	0.240701	0.467359	0.569071	0.186925	0.466288	0.332364	0.696222	0.332193	0.542253	0.358314	0.411282	0.187385	0.558803	0.553551	0.474888	0.483704	0.50899	0.389338	0.556594	0.349409	0.702981	0.448413	0.513099	0.485762	0.554997	0.489273	0.174354	0.514174	0
SD_N1	0.237298	0.287358	0.298954	0.312613	0.211286	0.479041	0.45624	0.2526	0.258907	0.294532	0.562539	0.318924	0.263297	0.410172	0.232727	0.290585	0.316565	0.31535	0.270201	0.310959	0.248725	0.298283	0.409922	0.28539	0.271193	0.164242	0.537709	0.292385	0.388494	0.28999	0.263101	0.264901	0.337186	0.365593	0.291001	0.348095	0.375546	0.22596	0.552722	0.288375	0.518383	0.278278	0.460381	0.518307	0.344092	0.29936	0.311367	0.385316	0.350379
SD_N2	0.408677	0.380164	0.249649	0.34448	0.316692	0.650821	0.340403	0.373445	0.429586	0.31644	0.366672	0.464908	0.38443	0.286114	0.387192	0.443629	0.243563	0.481825	0.465567	0.498172	0.413748	0.330648	0.301058	0.447427	0.274493	0.310797	0.388116	0.406999	0.425897	0.4454	0.302744	0.485853	0.223817	0.297986	0.206416	0.253138	0.254072	0.336695	0.703041	0.434877	0.47094	0.255202	0.625817	0.687486	0.400071	0.195761	0.481865	0.382901	0.542872
SD_N3	0.366256	0.301624	0.257752	0.287377	0.222603	0.564019	0.295875	0.35589	0.388569	0.323282	0.45121	0.395827	0.354293	0.245499	0.288737	0.343608	0.196055	0.405157	0.381584	0.385607	0.307204	0.365237	0.259279	0.413763	0.31597	0.248111	0.425997	0.369726	0.416219	0.425763	0.263304	0.436675	0.239522	0.210253	0.189434	0.191618	0.26532	0.277063	0.670655	0.329696	0.480804	0.226745	0.559574	0.644611	0.4519	0.162702	0.37278	0.353618	0.459143
SD_N4	0.252513	0.244156	0.302789	0.314131	0.160872	0.421438	0.427533	0.231577	0.253747	0.31502	0.61546	0.290735	0.240932	0.380929	0.196086	0.230969	0.286473	0.273563	0.268439	0.246428	0.185151	0.315753	0.392408	0.315818	0.301301	0.153537	0.546599	0.260402	0.42024	0.267841	0.23426	0.297915	0.390865	0.352753	0.289947	0.298145	0.38173	0.246103	0.52979	0.209118	0.559175	0.226852	0.426386	0.526342	0.460843	0.307321	0.224773	0.403222	0.327565
SD_N5	0.282205	0.279921	0.318111	0.350078	0.175313	0.38918	0.461569	0.170846	0.177612	0.34917	0.645149	0.203794	0.183674	0.406076	0.119112	0.177084	0.324596	0.245977	0.201423	0.181006	0.0883233	0.343056	0.424917	0.225212	0.341255	0.162935	0.596216	0.229416	0.450174	0.312984	0.254298	0.209402	0.424558	0.419052	0.320346	0.340506	0.422666	0.25788	0.491182	0.218034	0.596939	0.268433	0.385834	0.483223	0.45764	0.323037	0.198663	0.43932	0.255521
SH_DM1	0.318518	0.388089	0.453568	0.38196	0.355565	0.51831	0.596352	0.29489	0.252164	0.38499	0.668126	0.379156	0.316218	0.557592	0.28473	0.338059	0.442164	0.373925	0.307874	0.343929	0.32084	0.419491	0.511187	0.330327	0.367841	0.307124	0.606465	0.259634	0.429953	0.348549	0.35376	0.338313	0.508728	0.486577	0.441918	0.474309	0.450918	0.336588	0.558126	0.418986	0.480389	0.432418	0.519816	0.580719	0.450099	0.462889	0.358157	0.425895	0.40882
SH_DM5	0.542906	0.548423	0.622174	0.618647	0.486426	0.207712	0.70624	0.403708	0.445421	0.61261	0.88331	0.442213	0.400737	0.670915	0.435417	0.444377	0.601693	0.355726	0.464463	0.420363	0.414132	0.63224	0.715434	0.448413	0.607295	0.469458	0.783993	0.494709	0.697322	0.545507	0.552815	0.419586	0.709022	0.647778	0.633352	0.622821	0.65808	0.522916	0.228088	0.445076	0.864892	0.539226	0.195477	0.1795	0.759522	0.611776	0.371338	0.667915	0.463579
SH_DM6	0.297299	0.24541	0.29394	0.315348	0.220122	0.392641	0.407475	0.258986	0.356653	0.317892	0.57662	0.346131	0.270957	0.338049	0.261863	0.257373	0.284319	0.247793	0.330757	0.297829	0.271316	0.304596	0.399328	0.382745	0.324866	0.193969	0.488889	0.297319	0.427122	0.273114	0.223684	0.355492	0.439371	0.361908	0.304945	0.332446	0.353656	0.270337	0.52008	0.172604	0.601644	0.211013	0.467206	0.502887	0.469374	0.314738	0.261662	0.397439	0.379952
SH_DM7	0.246525	0.270356	0.310236	0.324915	0.196265	0.447543	0.480126	0.220989	0.195274	0.299077	0.579642	0.221405	0.246293	0.41603	0.125017	0.229297	0.287145	0.313522	0.212294	0.27364	0.179364	0.336558	0.394634	0.208338	0.295391	0.173257	0.57577	0.270588	0.4122	0.299992	0.251279	0.293544	0.384097	0.396811	0.297279	0.30187	0.379761	0.224605	0.527646	0.228663	0.551698	0.287195	0.434159	0.511777	0.409202	0.311306	0.24171	0.404997	0.277373
SH_DM8	0.264314	0.157724	0.274988	0.216577	0.175475	0.469274	0.361741	0.254445	0.309518	0.260351	0.55508	0.341659	0.261329	0.286998	0.237218	0.282557	0.284724	0.297519	0.306484	0.27686	0.255103	0.254282	0.292728	0.341873	0.270743	0.184134	0.512652	0.292935	0.353481	0.289477	0.14946	0.331555	0.405758	0.349352	0.288615	0.338244	0.320943	0.209513	0.563743	0.243675	0.542844	0.209274	0.5097	0.553203	0.409675	0.271305	0.302441	0.360618	0.393782
SH_DM9	0.526961	0.372158	0.34603	0.343824	0.447394	0.734546	0.329408	0.566963	0.595165	0.333189	0.397105	0.638222	0.561417	0.304339	0.539424	0.527421	0.389128	0.540909	0.570696	0.545803	0.538244	0.351784	0.303165	0.623107	0.433932	0.484767	0.462045	0.554616	0.461019	0.531693	0.395094	0.621504	0.471627	0.37319	0.389431	0.442951	0.357553	0.475482	0.816535	0.506511	0.545877	0.399752	0.766928	0.787709	0.466974	0.325895	0.565478	0.430949	0.654929
SH_DM2	0.308144	0.357422	0.40899	0.429201	0.262837	0.366278	0.544468	0.190586	0.228431	0.398972	0.671606	0.249593	0.195571	0.491915	0.230383	0.273666	0.409431	0.245143	0.25367	0.251997	0.162974	0.405067	0.483898	0.272718	0.355962	0.253736	0.605824	0.256861	0.495409	0.34425	0.344613	0.23811	0.489822	0.492659	0.419371	0.396671	0.455834	0.320388	0.438423	0.282318	0.659847	0.337112	0.389239	0.432393	0.511053	0.414989	0.232817	0.463281	0.288691
SH_DM10	0.294788	0.224348	0.295374	0.259747	0.165091	0.471032	0.386419	0.248124	0.29933	0.317365	0.611763	0.339145	0.246914	0.328144	0.249705	0.271517	0.300301	0.308675	0.329751	0.267094	0.246194	0.276626	0.328867	0.369286	0.295875	0.167505	0.552097	0.287703	0.420747	0.312997	0.184317	0.34327	0.427745	0.372009	0.29763	0.333561	0.376828	0.236084	0.578124	0.232972	0.559901	0.201755	0.515182	0.581939	0.464944	0.294	0.305397	0.403909	0.400646
SH_DM11	0.518425	0.524143	0.57456	0.593844	0.438121	0.170918	0.710458	0.342098	0.411003	0.559089	0.842916	0.389249	0.353219	0.645579	0.381314	0.441481	0.560032	0.341921	0.439348	0.39481	0.384901	0.586116	0.665538	0.41362	0.56485	0.423784	0.772016	0.453516	0.669186	0.504077	0.503792	0.392949	0.68639	0.653407	0.583142	0.582137	0.608195	0.482226	0.249844	0.421763	0.829777	0.493046	0.203917	0.198213	0.704489	0.581127	0.335862	0.649885	0.419223
SH_DM12	0.379913	0.344742	0.261908	0.313306	0.2856	0.619479	0.407023	0.339326	0.369108	0.307296	0.471531	0.432085	0.361048	0.32892	0.346316	0.399102	0.220287	0.463479	0.410735	0.459088	0.387504	0.326761	0.300268	0.401798	0.265508	0.261014	0.455555	0.365248	0.384113	0.399058	0.255867	0.439875	0.317058	0.317268	0.202628	0.236171	0.243714	0.298105	0.664493	0.402113	0.400951	0.236735	0.619961	0.675664	0.356213	0.250972	0.439909	0.333311	0.506726
SH_DM13	0.312706	0.33091	0.308514	0.379683	0.269282	0.389228	0.509208	0.124489	0.160511	0.356355	0.623636	0.146676	0.143662	0.439828	0.162282	0.200779	0.329817	0.264796	0.159954	0.217526	0.163416	0.344552	0.445075	0.187838	0.338484	0.186129	0.601706	0.243956	0.460405	0.322539	0.281256	0.221732	0.438332	0.447172	0.314444	0.335139	0.400027	0.304979	0.503747	0.234029	0.613972	0.294324	0.453404	0.455272	0.462756	0.37514	0.183407	0.457318	0.206581
SH_DM14	0.361383	0.27038	0.245131	0.225377	0.283142	0.557857	0.271379	0.403984	0.458413	0.291973	0.474607	0.484564	0.399589	0.222293	0.374162	0.329052	0.243742	0.3851	0.417137	0.375145	0.379059	0.303699	0.294131	0.476804	0.310864	0.312083	0.411383	0.40884	0.366144	0.40136	0.251451	0.451974	0.328509	0.226798	0.228936	0.292603	0.284083	0.321337	0.685024	0.322864	0.486088	0.228618	0.604492	0.655629	0.449753	0.202693	0.40732	0.295179	0.502712
SH_DM15	0.253928	0.274957	0.313843	0.295587	0.271315	0.394495	0.487026	0.223929	0.255908	0.298145	0.615439	0.309097	0.231465	0.436835	0.237582	0.264742	0.361954	0.189093	0.211328	0.215455	0.211749	0.306514	0.439079	0.285782	0.284684	0.248785	0.530899	0.254828	0.379359	0.298736	0.274801	0.272163	0.454941	0.410155	0.377245	0.427663	0.404095	0.301148	0.457243	0.308842	0.578918	0.312269	0.414902	0.431442	0.457213	0.347204	0.245788	0.407684	0.330923
SH_DM16	0.363802	0.453561	0.490787	0.468623	0.379358	0.392911	0.630135	0.264979	0.285554	0.477355	0.776818	0.240279	0.280547	0.597896	0.312752	0.341952	0.495816	0.356483	0.235237	0.283001	0.296582	0.485435	0.598716	0.273805	0.492654	0.326231	0.678235	0.374363	0.533581	0.283945	0.431068	0.178598	0.587799	0.566856	0.499555	0.528062	0.521383	0.413656	0.566472	0.38626	0.694361	0.459082	0.54863	0.501907	0.510448	0.519052	0.215134	0.520552	0.194763
SH_DM3	0.268125	0.469339	0.524083	0.480581	0.44185	0.492357	0.687927	0.316356	0.300569	0.414353	0.720345	0.396844	0.30814	0.644098	0.394688	0.402149	0.551689	0.357812	0.310667	0.296597	0.374982	0.484639	0.621661	0.366954	0.385826	0.412951	0.586276	0.380945	0.370057	0.324689	0.448297	0.352516	0.606826	0.589772	0.544147	0.575013	0.517244	0.450065	0.54165	0.469808	0.610313	0.512418	0.568775	0.530003	0.462454	0.548315	0.355386	0.378832	0.389421
SH_DM4	0.282409	0.402146	0.498027	0.442638	0.342515	0.445783	0.604846	0.271975	0.282808	0.432669	0.782521	0.236532	0.227426	0.567008	0.308854	0.34502	0.507126	0.30013	0.284746	0.202083	0.263336	0.445028	0.546193	0.274185	0.391384	0.342241	0.718698	0.339678	0.512057	0.418701	0.423431	0.200307	0.56988	0.5344	0.5042	0.505514	0.549404	0.398444	0.556177	0.416821	0.706928	0.447196	0.490501	0.50397	0.613001	0.486909	0.25578	0.525835	0.224489
SH_N8	0.468004	0.540876	0.63145	0.605377	0.492336	0.272098	0.748538	0.438386	0.469524	0.598151	0.872273	0.511732	0.465859	0.704647	0.445644	0.501517	0.619474	0.370858	0.45101	0.480356	0.426059	0.63481	0.698902	0.498178	0.552842	0.48535	0.769559	0.497381	0.680025	0.506701	0.557035	0.469423	0.660082	0.666203	0.619749	0.610644	0.639065	0.533104	0.168049	0.482342	0.848185	0.540832	0.116079	0.160175	0.700193	0.611272	0.456802	0.653194	0.510522
SH_N9	0.380973	0.324803	0.261173	0.289774	0.270001	0.603267	0.328495	0.378644	0.396428	0.287365	0.382289	0.454354	0.390639	0.251779	0.322941	0.399065	0.227061	0.430704	0.42681	0.450855	0.380088	0.338664	0.265554	0.416458	0.276976	0.285541	0.382514	0.385174	0.393231	0.422555	0.24862	0.46533	0.252341	0.24823	0.20915	0.26969	0.237164	0.278873	0.677852	0.390173	0.448196	0.254556	0.59958	0.667975	0.37671	0.146967	0.438913	0.349931	0.522537
SH_N10	0.266438	0.229701	0.164044	0.238664	0.160841	0.487517	0.389584	0.236379	0.327515	0.191342	0.490782	0.331094	0.231683	0.311933	0.251446	0.300071	0.203544	0.312579	0.320571	0.319829	0.263452	0.198938	0.294039	0.342095	0.151075	0.161593	0.484536	0.275145	0.300874	0.316464	0.176842	0.350853	0.309034	0.301532	0.177089	0.239388	0.251035	0.201654	0.577354	0.289618	0.48616	0.148292	0.475412	0.555785	0.336122	0.195558	0.319089	0.322475	0.390042
SH_N11	0.329802	0.27616	0.189576	0.247871	0.212585	0.564135	0.36476	0.293413	0.351453	0.259863	0.432438	0.384489	0.299523	0.289846	0.28536	0.351968	0.161495	0.37576	0.36649	0.39101	0.32143	0.254316	0.249628	0.360174	0.203803	0.213098	0.429867	0.324437	0.340812	0.369585	0.194288	0.404588	0.275582	0.278059	0.155239	0.220303	0.224891	0.238249	0.637313	0.346988	0.449214	0.170214	0.544878	0.618356	0.343771	0.190946	0.390981	0.314138	0.456564
SH_N12	0.339735	0.31814	0.230478	0.293925	0.268507	0.605569	0.35454	0.322296	0.385288	0.291141	0.422156	0.405	0.317899	0.271445	0.353132	0.401213	0.220599	0.408159	0.420229	0.434482	0.362953	0.291844	0.273488	0.395051	0.228678	0.270166	0.420472	0.355371	0.38865	0.398383	0.267477	0.426038	0.243131	0.250988	0.163286	0.210939	0.20209	0.283256	0.653344	0.395207	0.461823	0.200866	0.568789	0.634803	0.38731	0.171792	0.426466	0.336216	0.491887
SH_N13	0.2728	0.269477	0.315991	0.345048	0.256926	0.387552	0.479071	0.273846	0.2874	0.333682	0.595047	0.301069	0.301275	0.414743	0.215816	0.261626	0.286376	0.254538	0.229969	0.324841	0.231414	0.360961	0.430759	0.297028	0.319856	0.20289	0.505109	0.304314	0.431751	0.276554	0.271153	0.354351	0.407134	0.376508	0.298413	0.30562	0.352758	0.276779	0.48708	0.190946	0.583959	0.273145	0.414273	0.463444	0.429028	0.342064	0.245712	0.427624	0.307489
SH_N14	0.322955	0.289671	0.299565	0.245581	0.257933	0.557149	0.349312	0.399531	0.398422	0.329538	0.516611	0.465863	0.390405	0.314813	0.3371	0.366234	0.24998	0.395667	0.362387	0.383397	0.329052	0.362091	0.307651	0.429845	0.332457	0.295901	0.45773	0.387517	0.36861	0.400476	0.28488	0.427817	0.288677	0.254304	0.245905	0.275459	0.313902	0.29252	0.647967	0.36028	0.47745	0.268242	0.585707	0.653762	0.463549	0.222264	0.403755	0.330341	0.478082
SH_N15	0.426667	0.463012	0.489317	0.524801	0.463982	0.284884	0.669834	0.446672	0.503205	0.433388	0.666031	0.543505	0.486318	0.596129	0.444421	0.478374	0.487441	0.364831	0.453015	0.535418	0.481818	0.492814	0.585788	0.515107	0.423869	0.427031	0.572232	0.476472	0.523594	0.355226	0.43258	0.540228	0.621629	0.560635	0.515856	0.544984	0.457377	0.450375	0.331131	0.409567	0.704325	0.466739	0.309147	0.317876	0.515927	0.533309	0.471465	0.526298	0.53539
SH_N16	0.394325	0.420467	0.503853	0.506876	0.381572	0.218319	0.644102	0.364645	0.393095	0.480908	0.754055	0.435604	0.406873	0.586564	0.333661	0.422842	0.480273	0.310518	0.399302	0.409527	0.349524	0.526733	0.584132	0.407123	0.448486	0.37701	0.67249	0.421224	0.576676	0.427278	0.43047	0.428177	0.565406	0.548461	0.501814	0.494435	0.530549	0.406009	0.25533	0.375436	0.737325	0.429224	0.167861	0.244071	0.6108	0.500418	0.388496	0.558457	0.457274
SH_N1	0.336777	0.327818	0.280607	0.286349	0.262013	0.568868	0.438636	0.351055	0.34429	0.262723	0.50132	0.426908	0.361719	0.376603	0.331086	0.397344	0.273081	0.438807	0.371687	0.428132	0.356482	0.341375	0.34598	0.4127	0.278545	0.301369	0.466827	0.332931	0.342306	0.345288	0.259088	0.443642	0.370917	0.362348	0.270427	0.316292	0.273334	0.26748	0.619315	0.383726	0.366784	0.267593	0.608087	0.636388	0.37447	0.276333	0.405285	0.304195	0.462704
SH_N17	0.26758	0.361079	0.383855	0.402128	0.317575	0.433215	0.583516	0.189672	0.211329	0.31014	0.632331	0.281774	0.17192	0.513532	0.281376	0.323125	0.426705	0.255018	0.263073	0.249026	0.258273	0.342472	0.483284	0.270005	0.268497	0.286845	0.619379	0.24567	0.417735	0.354567	0.335381	0.27024	0.501178	0.481628	0.419461	0.457877	0.422102	0.341272	0.474612	0.376883	0.562919	0.378465	0.453306	0.433444	0.466443	0.412285	0.266389	0.449792	0.322031
SH_N18	0.263911	0.30343	0.304027	0.338243	0.188041	0.425239	0.474793	0.143928	0.205792	0.320111	0.610035	0.224224	0.162097	0.416021	0.165062	0.226374	0.313232	0.287865	0.230093	0.249198	0.177346	0.302852	0.396544	0.247379	0.280123	0.10402	0.598679	0.218287	0.421683	0.303914	0.249892	0.219817	0.407219	0.412473	0.299157	0.326826	0.369311	0.219847	0.507616	0.26519	0.571215	0.258111	0.423654	0.512501	0.393829	0.330204	0.243673	0.410305	0.302856
SH_N19	0.385713	0.196304	0.295249	0.266642	0.24997	0.53437	0.247424	0.379538	0.416974	0.350604	0.602254	0.433455	0.383319	0.221003	0.326933	0.275223	0.317135	0.40406	0.38691	0.345444	0.318528	0.330301	0.304838	0.448882	0.357752	0.301561	0.499313	0.389586	0.411638	0.385739	0.226831	0.430474	0.439833	0.338825	0.331933	0.342924	0.414206	0.298268	0.662483	0.248219	0.580621	0.253999	0.59957	0.657579	0.486242	0.327723	0.371087	0.350726	0.454586
SH_N20	0.211588	0.291541	0.271421	0.325179	0.23169	0.497758	0.464419	0.23204	0.329528	0.281826	0.601343	0.33076	0.185021	0.412014	0.288798	0.295654	0.319595	0.295281	0.332094	0.285533	0.256957	0.219922	0.404542	0.361027	0.202849	0.192303	0.588429	0.270101	0.402663	0.316388	0.274815	0.33155	0.411134	0.389177	0.252968	0.271422	0.357744	0.276372	0.564574	0.283117	0.59747	0.243757	0.473336	0.544425	0.445367	0.342158	0.323128	0.403055	0.383956
SH_N21	0.320483	0.261049	0.160792	0.245223	0.235637	0.514199	0.376983	0.301435	0.364589	0.234261	0.450014	0.382584	0.321093	0.303585	0.272344	0.318149	0.151417	0.370185	0.324864	0.396434	0.307836	0.266018	0.289622	0.379211	0.222386	0.224274	0.424568	0.331362	0.325748	0.33512	0.201693	0.429062	0.329905	0.272573	0.155047	0.214761	0.228015	0.250144	0.611723	0.312194	0.468354	0.182927	0.548354	0.581065	0.356794	0.213148	0.341624	0.312164	0.414784
SH_N22	0.40596	0.345631	0.204719	0.32854	0.315391	0.626914	0.348213	0.38777	0.434331	0.259476	0.348993	0.46164	0.40697	0.265193	0.368701	0.395195	0.221067	0.462417	0.454727	0.486729	0.405402	0.292128	0.289835	0.452308	0.273675	0.32791	0.397455	0.395672	0.407459	0.438409	0.284009	0.501249	0.262056	0.262054	0.197833	0.23249	0.233692	0.326399	0.689762	0.408095	0.459656	0.253018	0.605261	0.668787	0.377688	0.189513	0.446503	0.359106	0.521113
SH_N23	0.423413	0.394974	0.412912	0.46136	0.360618	0.293704	0.598732	0.401194	0.50278	0.410875	0.661834	0.502305	0.429057	0.516462	0.442718	0.490204	0.406399	0.361185	0.495201	0.513146	0.457021	0.42544	0.506303	0.503478	0.348835	0.367367	0.611369	0.450782	0.524536	0.451344	0.365024	0.510385	0.494849	0.491426	0.408074	0.431678	0.439702	0.394089	0.318267	0.40664	0.688169	0.336884	0.233105	0.299785	0.54387	0.436268	0.475754	0.517297	0.555383
SH_N24	0.467114	0.540475	0.620453	0.601214	0.499722	0.264735	0.747221	0.43507	0.446193	0.576222	0.835745	0.521549	0.478258	0.701701	0.426496	0.493044	0.603915	0.372137	0.444942	0.488243	0.428843	0.626441	0.66281	0.472557	0.525746	0.500883	0.74047	0.484719	0.640209	0.489665	0.523239	0.489099	0.677765	0.660686	0.630018	0.628411	0.612692	0.502784	0.174068	0.486941	0.807836	0.554578	0.141835	0.182776	0.676991	0.623504	0.466902	0.62395	0.522739
SH_N25	0.310571	0.311979	0.339024	0.366492	0.242683	0.370248	0.470794	0.182285	0.164643	0.372075	0.658432	0.183118	0.181776	0.424542	0.132796	0.190287	0.352153	0.242905	0.174228	0.173345	0.129427	0.377735	0.468466	0.195034	0.369749	0.205798	0.591457	0.274434	0.464675	0.356656	0.28733	0.209353	0.453922	0.407411	0.344069	0.380391	0.451925	0.293027	0.517679	0.23156	0.626713	0.310902	0.417119	0.448711	0.494076	0.343694	0.168435	0.448934	0.228212
SH_N26	0.310778	0.258297	0.131099	0.222592	0.212939	0.520532	0.347848	0.315319	0.381112	0.185082	0.412196	0.390439	0.308995	0.261237	0.306373	0.3109	0.173957	0.338041	0.349432	0.374268	0.30901	0.219918	0.288761	0.394492	0.19436	0.211787	0.41474	0.31153	0.312698	0.337749	0.192331	0.398214	0.300654	0.250869	0.168842	0.243456	0.244071	0.250976	0.608662	0.299158	0.469943	0.158365	0.541882	0.585843	0.337755	0.18718	0.356296	0.277302	0.439294
SH_N2	0.281669	0.253181	0.218158	0.251742	0.197926	0.495965	0.40032	0.251705	0.346682	0.252917	0.522406	0.349591	0.256855	0.33002	0.288902	0.32068	0.224441	0.339915	0.326564	0.352088	0.288656	0.260136	0.311058	0.371855	0.20184	0.196704	0.500332	0.26723	0.338977	0.308551	0.196537	0.369741	0.316195	0.326194	0.194732	0.237314	0.267136	0.218154	0.582273	0.294185	0.522469	0.165276	0.512891	0.576819	0.381366	0.250578	0.327667	0.326239	0.386294
SH_N27	0.356912	0.355896	0.40695	0.434091	0.348894	0.255133	0.590479	0.329005	0.406855	0.403146	0.663761	0.420253	0.367071	0.517132	0.318285	0.385711	0.394648	0.288959	0.352182	0.405024	0.34684	0.432011	0.486761	0.423805	0.372276	0.303941	0.586906	0.390177	0.505882	0.353132	0.338742	0.448029	0.536497	0.486378	0.411608	0.41992	0.422001	0.361139	0.342076	0.300883	0.680738	0.349632	0.298785	0.328411	0.536255	0.445667	0.356212	0.509031	0.440704
SH_N3	0.645691	0.491407	0.470623	0.468609	0.567854	0.861857	0.360561	0.692182	0.709315	0.462747	0.300896	0.755383	0.694878	0.381394	0.648045	0.643356	0.487415	0.684612	0.676615	0.689926	0.65883	0.485795	0.397543	0.710599	0.558995	0.605572	0.392774	0.663136	0.513139	0.636319	0.506889	0.750216	0.412595	0.470802	0.496115	0.547634	0.452198	0.586674	0.948889	0.644544	0.597569	0.531837	0.899147	0.920716	0.546917	0.433899	0.705326	0.512574	0.790073
SH_N4	0.301418	0.268	0.177695	0.297391	0.231017	0.521613	0.452182	0.275923	0.356634	0.140026	0.417324	0.364648	0.300001	0.363175	0.29147	0.345172	0.252101	0.357915	0.350872	0.389378	0.331355	0.19732	0.355253	0.361669	0.171127	0.230074	0.46655	0.319644	0.324904	0.301565	0.187077	0.381072	0.363895	0.359816	0.234856	0.30847	0.269028	0.244769	0.575485	0.327071	0.483944	0.210858	0.525284	0.568098	0.266013	0.27484	0.35873	0.336076	0.435981
SH_N5	0.46742	0.417981	0.384288	0.397242	0.389186	0.427081	0.461566	0.454366	0.52341	0.404243	0.55365	0.560885	0.493873	0.401498	0.44556	0.483174	0.322521	0.437904	0.535439	0.56163	0.487855	0.466263	0.388457	0.555456	0.376014	0.413202	0.497862	0.473485	0.498935	0.466273	0.353212	0.566987	0.465401	0.388827	0.357828	0.35605	0.336266	0.357763	0.471857	0.407089	0.604842	0.328921	0.46515	0.492164	0.538346	0.364144	0.50609	0.392444	0.600879
SH_N6	0.42382	0.426155	0.450212	0.45313	0.407971	0.316003	0.590669	0.479286	0.530848	0.41518	0.68503	0.56071	0.508747	0.548354	0.477259	0.510593	0.449763	0.393949	0.463018	0.524277	0.478022	0.497723	0.567032	0.544929	0.402401	0.436354	0.569559	0.510768	0.498763	0.341196	0.423915	0.54224	0.507757	0.491724	0.448929	0.469915	0.445424	0.432506	0.384959	0.430893	0.675321	0.383781	0.316991	0.354944	0.490485	0.457023	0.490781	0.489522	0.539123
SH_N7	0.650009	0.63958	0.590102	0.578844	0.621826	0.908251	0.585834	0.699786	0.671564	0.571643	0.466649	0.76494	0.713669	0.553687	0.68362	0.695795	0.557936	0.746945	0.69931	0.750956	0.7031	0.648905	0.588738	0.710547	0.591173	0.651719	0.407591	0.679026	0.4198	0.623716	0.594319	0.762032	0.428445	0.564001	0.551838	0.568738	0.497246	0.621927	0.932214	0.711058	0.482836	0.609435	0.915916	0.93787	0.590593	0.518181	0.73108	0.420099	0.790834
SX_DM1	0.308274	0.274924	0.387028	0.313374	0.24823	0.369356	0.430573	0.176837	0.21138	0.386936	0.667388	0.248183	0.176088	0.387328	0.200562	0.22003	0.393029	0.254456	0.213843	0.168507	0.194449	0.36594	0.423156	0.250715	0.394138	0.211457	0.582034	0.267975	0.444145	0.347524	0.253306	0.209808	0.479882	0.431818	0.390209	0.427047	0.468273	0.295255	0.530001	0.264353	0.622961	0.317624	0.47303	0.48024	0.502498	0.369828	0.20388	0.408966	0.289775
SX_DM2	0.500583	0.400946	0.363486	0.372973	0.397525	0.66345	0.329892	0.514874	0.533104	0.433437	0.487838	0.572735	0.520824	0.289833	0.449246	0.44429	0.32638	0.527857	0.513746	0.528201	0.455421	0.45337	0.366958	0.559173	0.454091	0.418511	0.431258	0.483851	0.461343	0.497014	0.362566	0.58136	0.384575	0.299399	0.336562	0.36956	0.316332	0.397068	0.77419	0.41532	0.54923	0.368525	0.740889	0.778501	0.540789	0.269797	0.512419	0.390185	0.601367
SX_DM3	0.405203	0.507547	0.524928	0.498384	0.472176	0.649429	0.658193	0.466015	0.438617	0.480726	0.659446	0.523477	0.477417	0.619206	0.437287	0.440241	0.532183	0.530772	0.43504	0.524335	0.457025	0.486628	0.56562	0.478018	0.454111	0.453368	0.581499	0.407166	0.338098	0.404946	0.461848	0.511049	0.597303	0.5935	0.549749	0.552895	0.538111	0.458696	0.659831	0.505693	0.527242	0.533774	0.6721	0.695136	0.473898	0.558751	0.499492	0.371253	0.531232
SX_DM4	0.253057	0.273578	0.234813	0.327483	0.237404	0.464754	0.473982	0.20011	0.317954	0.278346	0.553759	0.30369	0.217001	0.387943	0.271145	0.282113	0.28164	0.305491	0.321557	0.327426	0.286127	0.225076	0.39309	0.334113	0.235482	0.194405	0.547783	0.272049	0.386192	0.250503	0.228914	0.327753	0.405971	0.388509	0.227161	0.251606	0.322603	0.259253	0.528596	0.26266	0.554044	0.200614	0.466089	0.509382	0.399007	0.332624	0.280626	0.380315	0.370639
SX_DM5	0.296558	0.360268	0.351517	0.376767	0.298362	0.534552	0.5255	0.346415	0.396111	0.32967	0.565863	0.412488	0.343163	0.460754	0.360142	0.358435	0.384898	0.386338	0.361424	0.408797	0.336439	0.346821	0.452589	0.415972	0.310425	0.293794	0.540438	0.352028	0.37112	0.293119	0.332678	0.397778	0.453495	0.456141	0.382472	0.398932	0.405021	0.338346	0.537442	0.351091	0.542908	0.35651	0.552756	0.57086	0.380747	0.405881	0.392445	0.36711	0.426176
SX_N1	0.260944	0.246146	0.230809	0.26869	0.149559	0.485685	0.385052	0.206727	0.285018	0.258873	0.525837	0.291194	0.224213	0.332658	0.222664	0.292116	0.225095	0.345239	0.312792	0.314946	0.246086	0.271764	0.322438	0.31691	0.197268	0.143042	0.517649	0.274908	0.369838	0.302298	0.181573	0.30096	0.306758	0.336774	0.208579	0.225548	0.28955	0.175232	0.563702	0.283786	0.515688	0.166513	0.472248	0.557743	0.354214	0.254012	0.309192	0.328944	0.367517
SX_N2	0.375256	0.273971	0.286424	0.337283	0.249308	0.396971	0.434012	0.337151	0.434958	0.304698	0.578728	0.426529	0.358412	0.366769	0.341824	0.356941	0.285124	0.287291	0.411279	0.404343	0.33924	0.339342	0.385803	0.448628	0.305281	0.270914	0.494102	0.384833	0.420536	0.389283	0.250669	0.440885	0.43327	0.360931	0.304155	0.304227	0.353023	0.301648	0.483548	0.257875	0.588523	0.211176	0.419801	0.483901	0.470582	0.308716	0.376183	0.413807	0.481859
SX_N3	0.300949	0.29306	0.251478	0.29886	0.228554	0.557469	0.449734	0.264422	0.305119	0.27015	0.511627	0.349404	0.298096	0.373867	0.275378	0.351971	0.243656	0.408098	0.356723	0.406233	0.318292	0.305266	0.323925	0.32248	0.197274	0.196461	0.519519	0.319319	0.360179	0.342671	0.205126	0.34046	0.335763	0.372337	0.236289	0.275024	0.29477	0.234712	0.574942	0.355383	0.503471	0.216547	0.541777	0.596284	0.275801	0.282153	0.382811	0.346425	0.431415
SX_N4	0.436166	0.366837	0.230198	0.336436	0.308601	0.623702	0.281866	0.393738	0.475189	0.339666	0.374373	0.476891	0.387635	0.227251	0.380451	0.389653	0.241633	0.465013	0.472374	0.479582	0.406094	0.319348	0.289056	0.496503	0.316353	0.307669	0.367275	0.416246	0.440319	0.457829	0.304222	0.504304	0.222295	0.25364	0.171839	0.221318	0.263252	0.338045	0.730662	0.398745	0.510713	0.222465	0.62955	0.704842	0.46405	0.172655	0.456542	0.383921	0.546306
SZ_DM1	0.23002	0.362163	0.432293	0.395437	0.343121	0.405364	0.592299	0.228371	0.221192	0.347765	0.689434	0.306645	0.226372	0.551871	0.272039	0.31928	0.448893	0.270478	0.232159	0.192438	0.256469	0.414685	0.536561	0.273016	0.324069	0.30822	0.638765	0.300004	0.417278	0.323351	0.358141	0.281716	0.517418	0.486735	0.450228	0.483946	0.429412	0.335224	0.487736	0.381114	0.617318	0.415962	0.475042	0.455652	0.515641	0.456551	0.260271	0.43102	0.312859
SZ_DM2	0.330044	0.322984	0.381683	0.367997	0.244273	0.373723	0.470969	0.182294	0.193651	0.395006	0.681612	0.235983	0.180008	0.429118	0.180816	0.209562	0.388045	0.267585	0.223572	0.189542	0.158124	0.385717	0.477671	0.232975	0.398223	0.191566	0.622874	0.270518	0.475482	0.364435	0.308363	0.191952	0.486623	0.437147	0.381645	0.42787	0.465446	0.263742	0.521208	0.275579	0.633544	0.335243	0.467267	0.492353	0.475526	0.363045	0.203131	0.453045	0.265682
SZ_DM3	0.299443	0.261636	0.213995	0.287265	0.215941	0.544005	0.424878	0.258151	0.276967	0.266263	0.514023	0.2963	0.276197	0.354151	0.238725	0.311607	0.215161	0.390067	0.292616	0.376076	0.262695	0.286805	0.323695	0.29457	0.215234	0.21994	0.513981	0.31624	0.36255	0.354734	0.223731	0.379271	0.340184	0.34858	0.21965	0.213434	0.303432	0.23705	0.588243	0.309164	0.509336	0.199303	0.529134	0.581696	0.358415	0.267836	0.334763	0.344407	0.370866
SZ_DM4	0.376294	0.264043	0.290067	0.235133	0.3033	0.581523	0.335073	0.424707	0.405053	0.306526	0.498865	0.491859	0.419747	0.299168	0.373692	0.36013	0.289507	0.427261	0.412556	0.418734	0.407353	0.321571	0.330373	0.456133	0.320649	0.331481	0.402909	0.396173	0.306215	0.374273	0.202947	0.479693	0.412215	0.301228	0.294591	0.377499	0.305455	0.288505	0.676435	0.362048	0.472864	0.285798	0.649026	0.669562	0.386199	0.290796	0.436159	0.324776	0.528722
SZ_DM5	0.296244	0.324563	0.364666	0.308347	0.320323	0.474976	0.484047	0.279855	0.28011	0.34145	0.593671	0.34183	0.282011	0.437344	0.251288	0.275927	0.350588	0.298176	0.282898	0.326744	0.269046	0.363631	0.432271	0.32037	0.33536	0.276949	0.531985	0.237526	0.411318	0.33686	0.28838	0.334854	0.449468	0.403963	0.380015	0.418352	0.385066	0.304882	0.526014	0.345357	0.579798	0.364977	0.482587	0.516498	0.463271	0.380995	0.294076	0.414681	0.375455
SZ_DM6	0.289546	0.351496	0.40759	0.371972	0.25549	0.402263	0.526536	0.204444	0.217	0.390317	0.668142	0.221132	0.178049	0.478508	0.237501	0.283755	0.404851	0.292426	0.247163	0.226251	0.196623	0.383803	0.448882	0.221079	0.348806	0.260988	0.647662	0.208123	0.476782	0.353243	0.339734	0.193991	0.461429	0.47917	0.410986	0.405007	0.474623	0.306414	0.503569	0.334769	0.639584	0.356815	0.439999	0.454049	0.506735	0.40096	0.202543	0.449123	0.238184
SZ_N1	0.23883	0.321058	0.306469	0.370055	0.266552	0.486067	0.511914	0.220422	0.321444	0.315827	0.634314	0.319359	0.189161	0.445403	0.284765	0.293185	0.358422	0.277281	0.323083	0.271194	0.261581	0.276333	0.441198	0.348766	0.230709	0.212028	0.620988	0.281019	0.441069	0.340084	0.309907	0.316135	0.443932	0.426853	0.295804	0.303302	0.39446	0.316189	0.521981	0.305869	0.627634	0.277813	0.448895	0.518486	0.469507	0.380607	0.323349	0.428936	0.394673
SZ_N2	0.297137	0.218854	0.231804	0.209336	0.263834	0.564445	0.380882	0.37707	0.38652	0.202568	0.484776	0.454542	0.368128	0.309996	0.35043	0.354912	0.276723	0.357928	0.369236	0.371998	0.365094	0.224484	0.303479	0.413514	0.204998	0.302518	0.408501	0.346803	0.26173	0.327332	0.175421	0.439907	0.379431	0.333015	0.27471	0.35495	0.272276	0.291685	0.615321	0.347043	0.464423	0.234326	0.593413	0.617983	0.321308	0.256918	0.401973	0.304079	0.476585
SZ_N3	0.271428	0.332717	0.374143	0.376453	0.299413	0.404368	0.543642	0.205641	0.205325	0.348703	0.619218	0.28953	0.244025	0.494476	0.216346	0.27812	0.388359	0.264741	0.228015	0.290539	0.23195	0.384312	0.48037	0.260867	0.337474	0.221024	0.562843	0.248411	0.432304	0.287919	0.307292	0.237525	0.46127	0.458912	0.403704	0.412722	0.399807	0.291529	0.427398	0.29901	0.558089	0.337173	0.426318	0.441648	0.406104	0.402342	0.25812	0.419902	0.309007
SZ_N4	0.359006	0.310087	0.40588	0.37561	0.294711	0.396459	0.482709	0.242453	0.253349	0.432504	0.720367	0.22845	0.2523	0.444433	0.230922	0.255184	0.389511	0.278666	0.228432	0.191467	0.215318	0.421149	0.482679	0.227737	0.44213	0.280558	0.620541	0.337384	0.508824	0.388039	0.310295	0.228638	0.507314	0.447065	0.403187	0.439026	0.507202	0.350923	0.568775	0.298677	0.668154	0.350951	0.461828	0.480557	0.5648	0.407017	0.162252	0.517315	0.242887
SZ_N5	0.313035	0.346779	0.290632	0.386611	0.290223	0.471966	0.548701	0.233323	0.196451	0.287568	0.547471	0.223943	0.245051	0.473995	0.1743	0.258394	0.337265	0.305844	0.207038	0.297101	0.208979	0.300199	0.473686	0.190247	0.306436	0.231817	0.57934	0.270766	0.454789	0.343438	0.311525	0.291049	0.436206	0.450607	0.344587	0.389777	0.420786	0.309801	0.530813	0.307732	0.581712	0.348342	0.45828	0.489415	0.36637	0.375562	0.273504	0.445027	0.293427
SZ_N6	0.519272	0.421088	0.370598	0.41176	0.413022	0.647855	0.319766	0.527182	0.587261	0.439571	0.341927	0.597236	0.539002	0.295322	0.494872	0.503889	0.325815	0.469916	0.546957	0.571811	0.50765	0.457039	0.37219	0.589478	0.428748	0.430383	0.318219	0.519752	0.521576	0.532799	0.392325	0.610441	0.231102	0.297231	0.310314	0.340414	0.329697	0.454078	0.752681	0.39315	0.594247	0.334353	0.666347	0.721417	0.554682	0.264036	0.537016	0.459309	0.63673
ZZ_DM1	0.38055	0.457699	0.349044	0.404322	0.465283	0.737691	0.503206	0.532063	0.542925	0.287069	0.395838	0.60993	0.522592	0.425124	0.547887	0.564098	0.421616	0.526389	0.531322	0.546236	0.534996	0.400368	0.431262	0.587183	0.31294	0.482146	0.333401	0.5116	0.278651	0.442918	0.436581	0.593307	0.425257	0.399033	0.38733	0.422767	0.308337	0.465232	0.732977	0.549011	0.42742	0.431522	0.737137	0.734561	0.335092	0.3468	0.570904	0.259621	0.638818
ZZ_DM8	0.469847	0.5446	0.517328	0.471291	0.469224	0.736254	0.474959	0.591473	0.594674	0.524404	0.481199	0.645635	0.599099	0.471886	0.562039	0.597925	0.485753	0.617673	0.521141	0.610151	0.558719	0.582797	0.48853	0.616324	0.512976	0.517011	0.497625	0.586176	0.575132	0.560464	0.53816	0.605264	0.257603	0.436049	0.457537	0.472311	0.473164	0.507987	0.8325	0.596872	0.637822	0.491359	0.728158	0.799354	0.620909	0.386473	0.615961	0.517414	0.634752
ZZ_DM9	0.283788	0.238609	0.300957	0.303022	0.188354	0.400403	0.414873	0.204603	0.266267	0.325409	0.598125	0.261325	0.211339	0.360168	0.178454	0.20896	0.307631	0.247985	0.257069	0.216614	0.175156	0.307754	0.38056	0.293755	0.333763	0.14797	0.561382	0.247175	0.421272	0.298027	0.214911	0.278451	0.429304	0.390518	0.292144	0.348399	0.393173	0.251578	0.523265	0.207721	0.589427	0.243453	0.464804	0.522224	0.44906	0.297848	0.234923	0.425024	0.314949
ZZ_DM10	0.667083	0.655723	0.507614	0.585036	0.631199	0.93228	0.583795	0.708009	0.720398	0.4798	0.228993	0.776866	0.722262	0.531138	0.696226	0.717196	0.531385	0.755073	0.722938	0.791452	0.723683	0.56089	0.573404	0.744158	0.542508	0.640154	0.438872	0.686399	0.55127	0.656378	0.584129	0.786907	0.401188	0.536251	0.518389	0.554872	0.479174	0.632881	0.937954	0.711663	0.602432	0.583864	0.911703	0.933857	0.520324	0.490628	0.757492	0.507362	0.836199
ZZ_DM11	0.656117	0.63812	0.443949	0.580662	0.601177	0.91256	0.569205	0.652002	0.688132	0.462785	0.292232	0.739664	0.66936	0.510931	0.680474	0.695325	0.49172	0.73684	0.7011	0.768886	0.693264	0.49909	0.53909	0.713664	0.499612	0.603792	0.426171	0.656928	0.555157	0.636299	0.558001	0.764981	0.389812	0.536246	0.450753	0.481341	0.436257	0.615939	0.932896	0.695432	0.613006	0.522907	0.886756	0.919444	0.51856	0.480938	0.740868	0.497856	0.809138
ZZ_DM2	0.514502	0.507965	0.392559	0.453143	0.494713	0.777354	0.529202	0.579381	0.593592	0.340357	0.3582	0.645503	0.574921	0.462804	0.576205	0.573907	0.44137	0.594111	0.579164	0.61126	0.583816	0.415884	0.496452	0.603334	0.436726	0.51483	0.46781	0.567602	0.400717	0.520937	0.48662	0.623662	0.448998	0.420854	0.419761	0.467829	0.369002	0.503209	0.838378	0.589922	0.471765	0.471834	0.777308	0.810123	0.418751	0.384448	0.614319	0.408732	0.678184
ZZ_DM3	0.569481	0.62732	0.506238	0.555646	0.619269	0.879973	0.606285	0.689324	0.667158	0.439771	0.377823	0.763659	0.69658	0.55961	0.690851	0.697661	0.558241	0.708908	0.669199	0.731245	0.705792	0.527914	0.59258	0.703813	0.517542	0.642589	0.438347	0.674067	0.440356	0.5971	0.585755	0.734779	0.511001	0.535369	0.545701	0.596428	0.458936	0.606991	0.907147	0.713671	0.467454	0.600445	0.884298	0.912634	0.471551	0.491161	0.735715	0.463093	0.785873
ZZ_DM4	0.563182	0.428461	0.409217	0.400743	0.518651	0.828738	0.387311	0.630057	0.631853	0.384934	0.366824	0.695603	0.614617	0.358391	0.611473	0.634726	0.453641	0.615798	0.627419	0.629348	0.60673	0.428839	0.387722	0.672386	0.452765	0.546114	0.299684	0.565622	0.366917	0.563088	0.434816	0.70831	0.42554	0.453661	0.447701	0.494201	0.379575	0.5496	0.859883	0.608537	0.505101	0.47621	0.854737	0.862958	0.457343	0.390503	0.658262	0.407408	0.742493
ZZ_DM5	0.54003	0.531191	0.391908	0.467656	0.496913	0.781602	0.446079	0.574524	0.598779	0.410572	0.302667	0.643921	0.584491	0.401319	0.555066	0.566012	0.432827	0.638744	0.58915	0.647134	0.584732	0.455351	0.461147	0.611108	0.443361	0.505446	0.366914	0.562212	0.480303	0.548572	0.47796	0.631446	0.275273	0.37745	0.388792	0.430568	0.373725	0.486101	0.8409	0.566151	0.528442	0.451623	0.780434	0.82138	0.466173	0.363991	0.626006	0.406887	0.698358
ZZ_DM6	0.440433	0.300138	0.32807	0.257631	0.369345	0.645566	0.274471	0.509601	0.521023	0.361145	0.477312	0.571661	0.497741	0.244351	0.459341	0.438352	0.283373	0.464943	0.47209	0.463562	0.466973	0.371016	0.265554	0.527129	0.407537	0.405443	0.422717	0.467809	0.414143	0.472506	0.323409	0.553748	0.357582	0.26084	0.312345	0.366298	0.290244	0.392596	0.758829	0.431299	0.492387	0.329498	0.705105	0.738704	0.496432	0.275329	0.494936	0.374583	0.585395
ZZ_DM7	0.687129	0.69524	0.572623	0.62523	0.67648	0.963964	0.638495	0.758712	0.740846	0.54866	0.39225	0.824007	0.769881	0.602351	0.743493	0.761648	0.603579	0.788313	0.74251	0.816856	0.766777	0.637891	0.636261	0.758221	0.597301	0.698992	0.426013	0.732336	0.474171	0.669017	0.647097	0.806917	0.453695	0.607868	0.587302	0.628422	0.539533	0.676044	0.958534	0.769784	0.549207	0.652571	0.955615	0.968872	0.563266	0.544892	0.794066	0.462389	0.85008
ZZ_N1	0.590503	0.567315	0.432671	0.514088	0.55824	0.810014	0.447598	0.651256	0.658305	0.464953	0.344222	0.710163	0.636532	0.413623	0.61303	0.585944	0.471578	0.65791	0.638017	0.694303	0.626983	0.503	0.514202	0.678884	0.520014	0.571627	0.407825	0.610484	0.563973	0.613138	0.531903	0.712495	0.349854	0.406485	0.448246	0.487588	0.441222	0.559747	0.875638	0.573577	0.59198	0.509146	0.842726	0.859676	0.555899	0.396231	0.651995	0.493702	0.730467
ZZ_N7	0.535515	0.455213	0.370312	0.417401	0.460467	0.620342	0.39282	0.541126	0.587709	0.424484	0.395747	0.633013	0.558799	0.337723	0.540902	0.553467	0.334042	0.471856	0.563516	0.615581	0.552215	0.45195	0.389965	0.62057	0.413173	0.467896	0.249363	0.554759	0.47019	0.51529	0.393102	0.650427	0.361041	0.335193	0.358287	0.354516	0.288081	0.497851	0.668434	0.463064	0.555417	0.35313	0.637443	0.663701	0.517526	0.345309	0.579386	0.389965	0.689531
ZZ_N8	0.307877	0.213855	0.223141	0.283606	0.204858	0.476111	0.384933	0.266515	0.32047	0.272894	0.526846	0.340835	0.282013	0.305959	0.247816	0.238459	0.224578	0.317432	0.323815	0.331088	0.272962	0.239333	0.331444	0.353148	0.270588	0.187009	0.458833	0.276867	0.369372	0.315212	0.160106	0.37557	0.39635	0.310766	0.230794	0.28852	0.329611	0.251694	0.586885	0.223475	0.506492	0.190952	0.517845	0.561166	0.406384	0.266271	0.304304	0.373302	0.397938
ZZ_N9	0.289116	0.220251	0.313695	0.262652	0.197051	0.43291	0.403579	0.31452	0.354856	0.327391	0.590871	0.3874	0.338999	0.352293	0.283147	0.306827	0.29831	0.263073	0.317394	0.312559	0.29239	0.316926	0.366578	0.380084	0.33804	0.233427	0.477176	0.343598	0.415214	0.29609	0.204902	0.370292	0.422977	0.369076	0.318447	0.335809	0.358946	0.265603	0.52679	0.218019	0.569957	0.228917	0.493567	0.529725	0.421006	0.302913	0.318024	0.401249	0.390146
ZZ_N10	0.291124	0.270247	0.171011	0.279892	0.240207	0.516144	0.414104	0.274508	0.321483	0.232592	0.453291	0.326814	0.300028	0.321587	0.251159	0.30154	0.179164	0.358609	0.309207	0.383362	0.293962	0.258418	0.329735	0.320278	0.209206	0.219182	0.437052	0.323711	0.33204	0.310233	0.193285	0.389331	0.342086	0.316287	0.178891	0.229829	0.24181	0.248928	0.58638	0.2846	0.483949	0.182845	0.539723	0.561453	0.29262	0.256273	0.329787	0.323888	0.381945
ZZ_N11	0.721621	0.706359	0.597753	0.642302	0.697912	0.97399	0.652459	0.787268	0.795043	0.552873	0.313336	0.855733	0.809205	0.621079	0.768104	0.79236	0.599309	0.797561	0.766897	0.840415	0.779683	0.65015	0.653866	0.79374	0.638391	0.724594	0.505984	0.77268	0.632979	0.728312	0.693566	0.837609	0.471303	0.583997	0.614762	0.622809	0.565093	0.702678	0.98957	0.778933	0.636439	0.662075	0.933208	0.965555	0.605149	0.569117	0.81736	0.601631	0.883694
ZZ_N12	0.598831	0.557004	0.467547	0.517346	0.558473	0.780624	0.513931	0.627842	0.662417	0.467496	0.30322	0.70236	0.652377	0.459924	0.630328	0.659665	0.444464	0.599491	0.647835	0.719136	0.644813	0.540154	0.492613	0.673809	0.478168	0.563612	0.331032	0.624459	0.52417	0.587696	0.514496	0.714232	0.344652	0.449048	0.45765	0.455512	0.387019	0.564585	0.79724	0.587558	0.565831	0.48367	0.745591	0.777298	0.52061	0.433413	0.678367	0.469599	0.76085
ZZ_N2	0.414371	0.289535	0.203706	0.268923	0.312445	0.625181	0.313658	0.425437	0.452815	0.260003	0.368075	0.485351	0.435598	0.229611	0.378945	0.393178	0.221614	0.439	0.424659	0.442677	0.415385	0.274974	0.277785	0.465453	0.305245	0.339502	0.333756	0.420816	0.379707	0.421037	0.23224	0.513363	0.33466	0.2615	0.22144	0.261239	0.232934	0.357802	0.702626	0.349819	0.447189	0.24543	0.64802	0.6712	0.366381	0.21888	0.448788	0.313597	0.540917
ZZ_N3	0.526158	0.530408	0.354825	0.478887	0.4956	0.784483	0.469764	0.557278	0.599928	0.350496	0.208951	0.625378	0.563004	0.403435	0.560506	0.580531	0.403692	0.611458	0.589831	0.655153	0.581895	0.409914	0.460778	0.591941	0.428636	0.49079	0.337084	0.556994	0.46976	0.522484	0.46285	0.63854	0.293505	0.426633	0.358658	0.420504	0.347179	0.497739	0.825684	0.571004	0.517175	0.436068	0.79926	0.814414	0.395527	0.360793	0.616283	0.415916	0.685281
ZZ_N4	0.302119	0.274905	0.199004	0.330958	0.234474	0.537461	0.46798	0.28108	0.29818	0.228148	0.481056	0.304719	0.312923	0.395026	0.249827	0.301716	0.237592	0.36407	0.293438	0.366393	0.280565	0.232946	0.389276	0.294976	0.211466	0.225071	0.525315	0.30897	0.400255	0.341775	0.229989	0.382656	0.352055	0.35548	0.240367	0.278607	0.341938	0.266402	0.596906	0.289131	0.537956	0.259564	0.50021	0.56151	0.327953	0.299942	0.32565	0.383237	0.357894
ZZ_N5	0.428183	0.42309	0.304574	0.374782	0.392443	0.692953	0.380443	0.436666	0.485149	0.34516	0.335152	0.532639	0.453903	0.321356	0.444581	0.499151	0.285269	0.518619	0.496666	0.561905	0.497002	0.395177	0.330495	0.494441	0.316975	0.379243	0.328399	0.463419	0.390124	0.418585	0.326803	0.553822	0.287943	0.343017	0.266797	0.321308	0.201134	0.374032	0.673177	0.486455	0.462088	0.325636	0.700282	0.725779	0.366972	0.264874	0.529008	0.345523	0.587577
ZZ_N6	0.412599	0.339345	0.292447	0.323608	0.341157	0.57443	0.355931	0.400684	0.463968	0.34976	0.435073	0.472305	0.422416	0.282963	0.40342	0.42835	0.231151	0.397717	0.442149	0.492187	0.423947	0.394314	0.30757	0.476468	0.323697	0.337283	0.38266	0.424995	0.447682	0.438422	0.313112	0.509513	0.273139	0.239897	0.235108	0.224378	0.24186	0.353971	0.617757	0.36225	0.506853	0.252018	0.543289	0.598073	0.469864	0.225998	0.440848	0.380011	0.532202
[truncated: 92 more columns]

## Sheet: Fig 1d
Rank of Distance (ANOSIM analysis)
NC group	T1D group
3257	9531
589	8553
3077	3550
63	6825
3040	7354
2941	1502
1533	6056
4420	8204
2487	8971
1694	4249
2874	6894
3176	7708
2723	4860
6559	8824
236	6704
1523	6530
293	8188
1602	9104
2427	6012
447	9646
2678	6008
783	8193
299	2530
4021	6233
2964	9119
35	7701
154	4635
304	7463
8291	5427
517	7055
361	8006
719	3969
3781	6596
4216	7377
23	2970
8795	8408
6414	6864
1786	9671
311	6820
1986	3155
4891	3896
1698	8518
5540	7643
937	4907
7419	3608
1538	6378
4282	9745
4202	3059
2596	5697
2131	8623
3213	8711
66	9093
7947	9092
8371	9107
695	7504
60	8556
71	8469
1015	4594
1462	5855
5684	3557
5957	5994
3989	3262
1856	5772
1954	5240
8057	8155
3379	4790
4528	6690
555	9028
2836	6100
1083	4005
2698	5887
6438	7199
4769	5568
445	5703
725	7198
8136	5424
3456	6666
5724	9306
3056	3357
7931	4963
7816	6609
6294	136
8492	8805
2271	4700
7086	8078
7244	4835
852	4793
4802	6059
8544	6574
3290	4176
5920	9167
1831	6468
5802	4283
6870	8377
2676	9842
6137	9829
5873	9667
2262	9859
7076	4983
7106	495
2453	7893
4494	9213
4892	8380
7088	9539
2051	6543
4916	9743
690	8279
7730	8882
7758	2184
4204	8149
6837	8639
2155	7487
3031	4105
4428	7047
5198	6021
8266	9061
2311	7752
2876	5111
2430	5025
5230	9547
4092	9812
1626	9761
6592	9680
7310	7876
4251	8189
7514	4785
2670	3877
9184	1882
9496	7538
1789	1962
3891	231
3116	203
4960	3706
4117	1450
8336	2848
8489	2868
8240	632
7162	2274
6648	6282
9416	492
7357	562
7575	2369
5660	5254
7401	4166
5331	86
7194	6324
2254	1323
3512	2016
5142	353
1316	2646
9353	550
3863	7733
291	2867
4896	330
4000	5102
2905	9490
5874	9331
2476	8533
3351	9560
3826	1541
3324	6009
3345	1810
6882	8163
497	6178
3653	8548
313	2263
2336	9285
3459	4959
542	6011
3524	7014
2822	5295
880	5886
5717	1240
4458	793
1051	2406
959	1938
2614	5869
8220	4880
1610	683
752	617
684	7873
5288	9191
5884	8919
824	8604
8834	4386
6261	4003
2944	2795
2096	2610
3326	1353
5569	1178
1700	4510
6180	6039
1435	324
7938	2194
2506	3870
3822	473
5911	5695
3782	1708
2308	5778
5048	4581
51	6459
8443	1400
9123	8537
1262	2752
985	4437
666	749
2543	2277
1771	6565
7908	3043
7078	615
6316	2755
3084	4270
1667	3093
8894	4147
5444	923
6591	8431
1763	8364
2479	6204
3835	8864
4721	2469
6967	8788
5457	2063
1855	2976
735	2450
8716	6611
2983	2321
7764	7731
7067	1516
6510	3314
8045	8933
5012	1317
6015	3046
6852	4507
6488	5662
5155	6803
8659	5952
3138	7155
6349	4371
3888	4868
5622	4243
6885	5083
3752	8047
6045	4994
4303	6542
3818	1821
2160	2216
7315	2962
3011	5117
4101	660
4273	1387
9327	3610
3758	1094
3771	334
4933	1714
6495	721
8275	3849
4025	1629
9563	6576
7136	1448
5515	4445
4725	325
4607	4813
8139	4111
4689	1357
7147	2382
4396	1704
9139	4316
1414	1442
4002	626
5852	1961
6971	5135
4678	347
6658	1844
3908	3627
6481	9300
7040	9101
4745	8071
3937	9565
3099	463
5130	5971
4906	2613
3050	5168
3699	3800
7312	8334
5905	2313
5948	8325
5218	2231
1420	5610
3049	7519
4188	2779
6672	4918
5512	5241
7429	1275
8633	6173
7995	4988
5566	7161
2512	2932
6643	4112
4477	2860
3881	7346
2158	9319
4862	8211
1777	8067
2465	2865
3097	3041
3269	5628
2753	2919
6647	1875
340	3492
2833	3029
362	1808
2040	3356
3030	2094
671	3300
2844	2521
1713	6436
678	2239
5139	4328
3764	3385
155	7063
736	4816
1239	2026
8081	4831
773	884
747	4908
1020	1958
4675	2387
4713	2174
197	6621
8610	2323
5984	2348
2010	3376
739	9113
2342	8930
4803	7971
952	9373
5507	2150
692	7396
6962	3440
2007	6881
3281	4585
4504	8168
3354	2291
2008	8534
3921	4072
70	5259
8434	7626
8996	4485
1054	5334
446	1772
93	2972
2036	4687
1190	4394
6964	4672
6795	4008
5597	2764
2751	1255
2902	7179
8652	9032
4842	8016
6117	7912
1056	3481
3928	3320
1802	4175
3371	7345
6618	8263
5063	2398
968	5115
853	6640
8804	3007
955	8017
4876	4788
387	7111
7051	7087
229	8435
999	4405
6477	9448
2281	3716
8585	6988
4338	970
1625	5125
4498	8312
1590	6226
421	2643
5449	5410
4632	3629
4238	5757
6246	6770
7090	1609
157	8038
3691	8041
3076	5068
3731	8226
9397	5134
5599	9493
2736	5075
6637	1743
785	2148
794	7022
2642	5914
9638	6736
9046	3114
7116	5322
3017	9617
2851	1769
681	4308
5927	7406
8254	7953
5542	8644
9263	8329
5257	8464
8164	6425
1886	7269
152	7205
6659	5486
1945	7537
4894	4150
6386	5526
6196	3992
6492	5169
2929	1328
4113	2893
827	627
4023	73
6199	2583
4961	162
1478	2793
831	244
3232	5000
5996	2595
3765	3770
6426	114
3880	5857
3000	2017
4168	1607
490	1949
8969	1662
8496	4424
2220	366
5944	169
6150	1153
2187	4921
903	961
6249	1072
560	2477
1282	8914
6318	8627
2535	7083
8774	9262
2025	281
1481	6933
3815	606
1012	4189
245	3638
2866	6572
4540	1355
4006	8128
5150	1584
5655	4095
225	8058
2632	812
1337	3971
2392	3850
9470	1472
4752	5935
730	3517
4655	6631
1067	2344
1244	3531
2394	1318
9730	6485
9086	8798
6224	7498
1922	7121
3423	1473
230	1482
6040	235
8990	3108
5808	153
9365	2320
3926	1691
8098	207
945	1596
386	6088
5849	189
764	1078
3181	1148
6019	3507
6135	3432
4562	13
865	5074
2375	727
2431	1517
4746	675
6928	1290
5147	177
142	7444
98	406
253	228
6756	5543
4131	9435
7326	9083
2332	8349
285	9616
4149	465
1086	5066
8956	1370
8158	7614
2741	4610
5493	8515
6496	2228
5672	8883
4611	3134
4030	6111
4088	6412
6160	4505
3572	5807
7768	2258
899	298
2341	2826
4084	1684
2805	6500
3529	3617
2185	792
3185	462
3479	7716
2191	9337
5561	8904
4395	8298
655	3237
1405	2242
383	4759
9057	1418
3415	4883
1678	3736
2899	44
4560	3605
5471	7481
1378	257
9070	27
7832	3428
4863	4702
984	5726
2839	45
4391	6888
4770	2637
7617	1005
1760	686
6916	3485
3433	1151
6169	8278
4431	2489
3817	939
4140	7035
3362	9664
1334	9557
8596	9027
8960	9757
3194	1437
400	5947
1287	2293
3980	8498
4015	7015
7057	9030
7637	4152
3513	9405
2466	4976
656	7683
8875	8141
5723	6141
7138	7407
2533	4419
1790	1179
737	4900
2400	948
7226	7581
5227	5281
887	2564
4829	682
8939	8706
7654	9628
314	9375
2005	9016
6908	5590
3569	5116
8890	1103
5200	3225
2012	87
5312	4884
2807	915
748	5965
4859	2854
6092	5483
5286	734
6179	7591
7236	3579
351	3201
4834	1631
4240	1759
4004	6217
9452	1630
5376	76
2838	1758
7114	4996
1424	1724
779	2996
2918	1501
9706	9111
9242	8970
7079	7316
3788	9368
4451	977
1292	7949
7193	1447
9087	3224
6491	3444
9453	7903
6085	2002
8817	8338
2928	1937
679	4260
7507	8459
2310	1944
5231	4591
6743	4667
6415	3892
6058	6575
3506	5023
3960	7307
2304	3965
5675	4016
7446	3749
5157	6310
1615	8884
1133	5640
3985	7702
6641	1820
5523	1847
7907	1879
2981	336
3669	1267
5303	413
296	4626
9278	1401
8520	3241
2260	123
6716	5522
7152	1428
5192	260
4370	2721
2965	1163
3838	3068
7855	148
1432	247
5233	551
1096	5416
4479	342
5131	312
1670	3215
676	8991
4365	8651
1520	7443
7458	9396
5538	49
1434	6580
3179	657
4043	5419
8015	3280
1234	7462
3249	1156
776	8246
7080	1138
5983	4629
2958	7760
8823	1750
6354	4558
2948	2570
2550	1271
3768	5294
6567	3510
1159	6208
4013	2227
818	2607
4495	1427
4119	6833
3382	9010
6332	7922
5567	7264
693	2029
6097	1507
1814	2114
9215	3932
9556	2714
2030	3918
2717	2488
2139	3922
5337	2746
2780	7247
8557	4955
8454	2986
7417	5011
5368	2351
5273	1973
9407	2389
7464	2123
7946	3637
4287	7123
6007	1200
2659	4064
6670	4297
5307	9117
5059	8950
4858	7536
1941	9205
9423	2331
150	7916
5827	3827
698	7601
8381	3956
2353	8117
882	1325
2102	8661
364	4518
7	3963
3787	7358
3085	5358
3207	3361
4159	3663
5956	3564
25	3033
2554	5421
2108	5094
2175	2212
9303	3006
2994	3794
713	5959
4463	8574
612	8159
848	7952
1216	2993
9643	3038
8908	4489
5987	569
1142	4239
1950	3126
642	5258
5244	248
8315	7241
4414	1322
9051	1905
3491	1223
7847	1751
1605	5704
16	1220
5263	53
992	1264
3018	4027
5460	807
7056	2611
4641	442
1222	8419
2011	8083
603	6939
3364	9038
5981	590
3271	7996
1907	723
113	3542
2105	2006
5589	7800
2878	2266
6735	7482
1770	762
1998	3398
3710	8221
159	1382
8741	3074
8118	3801
1185	3576
5057	6078
6017	5517
6305	6400
451	3250
8478	3915
2926	3442
2153	5830
3544	8439
850	5793
179	6749
5005	1195
1766	750
4915	3427
4864	7133
7002	402
297	274
2691	3535
2931	4794
3591	5901
9376	696
4956	6171
2190	1690
4719	192
1843	2223
1310	3219
2438	528
9704	8374
9142	3104
7171	316
976	6787
2566	9689
1499	9632
4233	8845
8104	9725
4805	1852
9012	5436
3886	4423
8009	8324
2391	7425
305	8664
6489	2620
1709	9503
3502	6013
6694	7158
7824	7769
5966	6063
2395	6858
3759	3404
1446	971
4103	3769
6758	409
5503	7374
3001	4930
759	1916
2279	335
7059	8529
4598	9534
7361	9437
3760	8916
2215	5520
3833	5156
1377	4789
8444	2669
8362	4707
2446	942
5636	6834
7200	2333
6373	2523
7697	2946
3386	2426
3370	5308
986	741
4755	526
5539	2269
1047	4905
5899	1391
4220	1490
1457	2095
7085	8923
6225	8769
2407	7233
2817	9258
4054	1225
5638	7572
1245	953
2565	5141
704	3147
6381	7317
7304	1695
3505	7569
6612	2236
3577	4143
2079	7985
4888	1705
5505	3547
7211	3347
2399	2922
4765	6122
3293	4942
5284	6326
5756	3405
3986	3315
7118	2556
5993	6482
3923	8679
6037	7965
2504	6922
8964	1846
9487	1672
724	7534
2635	8036
1775	6474
5158	9421
2100	3866
8825	6418
8187	6116
7195	6295
5160	7359
5256	5211
9270	5222
7780	7214
7314	7844
3325	4952
5972	6707
4427	4613
5821	7524
3702	7495
2222	5423
3762	8162
1715	6103
9145	9619
8738	3927
1273	8598
2093	4544
3164	8820
516	5361
631	6517
4865	3154
1152	3584
4548	9394
5184	5585
5143	4647
860	6124
2365	7376
2241	6413
3086	8739
9456	6668
4737	4473
1969	7451
4945	7292
2360	3305
2350	6617
1990	6299
9674	6507
8466	1699
6934	2480
718	160
630	2537
2110	3330
4231	5904
7157	241
3701	5162
9020	1106
1358	592
6429	1021
1641	2457
816	454
5921	7400
3120	1896
3516	443
6708	5819
7522	9613
5794	9561
2130	8749
3626	9708
301	920
3966	4232
5219	3296
4327	7609
4376	5824
1519	8770
1948	2988
6951	9248
2412	4663
5696	6863
3846	7068
2548	5101
3628	5995
2591	3916
8290	883
8255	3847
2116	1321
4018	7173
6836	4784
7297	1406
7490	433
6809	8252
8107	9538
8571	9130
6398	8870
8363	4466
4121	4970
6351	4989
9332	5428
8877	7290
6594	487
7561	7218
6876	3202
6846	349
6076	1827
7452	4821
7363	2135
8085	8631
9201	4213
6878	1529
8954	7663
8194	9772
6403	9729
7286	9273
8239	9786
9103	2786
6811	6448
7262	4218
6049	8719
8582	7330
8480	8936
8044	4094
9154	9592
8758	6327
7729	7862
8517	8060
6220	6989
9756	7432
9794	5204
6607	2101
6923	4711
6107	738
8416	7704
6740	5583
9419	2738
9546	973
8156	8982
8259	9687
8581	9566
9726	9391
9292	6376
9251	6513
7235	6441
8888	2492
6463	1459
8384	2088
8521	1673
7465	5224
7798	1372
7293	92
9784	894
1849	5763
765	641
769	1332
1589	2519
417	9309
1277	9015
1572	7944
1258	9572
3358	242
2692	7120
79	1957
115	4620
541	4373
8701	8265
1294	2256
119	8727
706	2273
3369	5463
3735	8337
234	2235
9156	5070
6865	3658
3051	2303
303	6187
808	4496
3419	7253
2163	3298
6223	4037
1095	2750
7710	7303
544	9211
3785	7753
2892	7936
2493	2850
1956	2283
3306	8678
210	4499
7372	8702
8369	5637
1311	5604
50	5918
132	6764
1716	5060
1586	9420
6526	6156
5663	4312
4406	8988
1367	9850
1062	9833
8026	9736
3695	9867
4549	5391
614	8
1835	7745
909	9451
3659	8687
7333	9723
5815	7492
1396	9780
1238	8299
7845	9206
2024	1186
700	8372
611	9065
1848	7881
3530	3482
2667	7608
3377	5693
4258	9308
1160	8004
1146	5549
1306	4263
991	9629
8808	9838
2120	9785
284	9748
3616	8105
711	8182
2726	3954
855	2572
9186	5187
7964	7143
4654	2601
1007	2737
1313	5216
2695	4441
4090	2478
7796	4671
3738	3285
8573	7599
3643	6757
7284	5953
2796	8476
1161	4046
5228	9163
2196	941
2159	5154
6360	1060
7486	6467
2547	4444
549	6616
960	1453
891	4557
2491	9172
5816	1211
4634	3264
2623	3431
226	5442
957	7751
7160	7539
4146	7430
5054	5266
389	6028
1877	5511
2511	5223
649	7812
7650	6516
6560	5239
578	2576
3975	1524
7007	4909
1254	1302
2080	1952
196	266
3073	1874
2136	558
270	7180
5494	1004
2472	394
396	5532
926	9392
1963	9146
7817	8378
143	9596
466	265
198	5796
5234	913
4133	7334
879	4974
8422	8243
5795	2734
2050	8844
1404	2615
2953	6362
4597	7240
535	4318
5575	6298
921	3342
7019	500
2640	3651
3680	2777
5105	6676
2574	3302
1392	1552
4183	640
287	7804
8109	9386
9021	8876
525	8293
482	3869
271	3410
2221	3012
629	7347
7942	4098
6782	1001
5699	3190
2525	2901
2724	3260
8783	4761
5347	1075
6023	8061
1324	8033
3720	5487
3328	8691
3587	2744
5681	8759
4618	3024
1102	1664
256	1975
8606	6397
55	3999
2790	6681
2244	1087
2316	4102
3256	9313
4230	436
407	2264
1314	6902
524	6265
1436	7837
9178	6910
2923	8079
201	5055
3602	6138
1130	5751
1352	4639
1841	7786
9574	5301
8468	5291
5985	2189
385	2688
872	2924
1117	1768
3774	1026
7928	375
4185	7020
8994	1703
1783	933
6959	3178
1723	9226
255	9110
4781	7364
1410	9390
2141	911
5586	5871
7632	3588
4154	6952
444	5078
1464	8216
295	1274
2552	8763
5767	2766
3682	4425
2097	6296
215	3631
607	5173
6806	2442
2267	1813
5304	2907
1935	1836
1199	5938
3096	3773
1845	639
8502	1535
7933	6709
982	8792
3733	7767
6084	7979
3057	2337
2662	1992
3239	4348
4447	5058
5563	1554
12	8818
2289	4693
1460	1032
1936	7362
9361	9791
3268	9763
403	9297
4174	9804
437	3446
510	6577
1911	6556
9682	8905
8966	7546
6382	8913
1207	4052
1470	9663
220	7011
5426	7738
8560	8200
4852	7502
9180	7529
3182	4566
7815	2680
1108	3893
1	1764
5551	7765
815	5829
2920	2957
4606	1840
6854	9056
4321	9656
1003	9590
1740	9449
709	6737
3053	7052
6729	902
3313	1644
1546	6348
61	874
1364	1426
5673	4536
3197	9011
6288	8869
1696	7808
1365	9387
3820	420
475	7124
8871	233
8235	6792
1571	4440
5250	7255
5061	1118
4474	8353
989	2666
139	5276
4628	7651
4266	2704
391	5096
328	2891
803	1431
7422	5387
81	3852
238	5592
122	2789
4326	2524
6213	1386
484	7159
8201	9037
5197	8474
620	7499
1859	2363
3746	2275
5787	581
1213	4762
5456	602
972	1735
7013	1250
3521	8980
3240	8857
5186	7394
4036	9345
1721	249
3844	7547
105	1613
8224	4007
8937	2939
18	7967
243	1503
34	8039
3561	1761
1652	3797
7527	8167
6639	1661
4493	3973
1955	4060
1580	3055
8540	5690
5974	4314
6029	6702
323	2694
2172	2961
2376	2897
3409	6427
5961	8902
3235	6303
1298	6931
365	1408
8400	1642
4443	7044
4866	2545
6744	42
3063	3034
1794	9594
2111	9536
2827	8510
9239	9690
4529	250
1796	5367
4317	3816
5541	5689
3647	6557
2345	8697
9623	2608
8812	9193
6804	4638
1429	5976
2117	7681
3597	4190
3420	5207
7172	2593
2889	1296
7049	3500
2716	1487
7054	6860
5077	4934
2883	1175
2520	722
4718	8276
3226	9460
8614	8565
9122	8410
5746	4633
1749	4826
3303	6317
3696	6890
3230	3323
7910	8430
7366	8311
6114	7113
3714	9003
3261	5764
8799	9432
6089	5214
6684	3174
3860	2824
4404	7686
1675	7190
5317	6970
7919	4049
8051	6383
3519	9660
5262	1612
8830	4739
2140	8282
6071	7887
4753	9091
965	8778
1011	8932
825	7075
8018	7771
1252	7712
1033	6186
3273	8619
2656	6774
6435	5274
1350	5760
9147	6231
7530	3079
2820	3895
2621	8891
3539	7915
5632	7258
4020	9283
6527	1128
2598	7268
8219	716
3836	6669
5878	2987
5876	7866
3871	1259
3607	8019
3254	917
1633	4612
8686	7661
8952	3248
2085	4457
1022	4221
585	1581
3549	5302
2405	4735
7148	5949
6823	1981
2447	3453
2529	2082
3532	6252
8190	8885
5357	8119
5962	6991
940	1851
4359	928
1951	4809
4160	9630
7509	9583
5990	8746
2871	9720
3228	605
8511	4766
5679	3853
5260	6608
397	6490
1409	8710
504	3180
7391	9295
40	4501
1390	6703
97	7543
5653	4040
6644	6201
761	2719
7431	929
4307	4087
944	1692
1801	7066
4480	4977
6943	1411
1456	697
4919	8485
332	9533
5408	9097
3611	8705
3015	4857
6410	4937
5113	8326
2138	8092
4872	6454
390	8683
8663	3253
9203	8947
56	3122
760	3304
378	2539
3471	7867
2420	4356
7603	7166
7485	2144
5627	2551
3919	9261
3851	2157
8946	3035
5989	5452
6718	6868
1799	7021
4668	7418
2421	6937
3437	5461
4403	5504
1947	6377
751	5514
252	7888
8955	5030
6431	6070
4028	2563
3222	2930
3277	310
9673	3809
5791	2171
3023	9369
6256	9865
5859	8370
7353	8413
3656	6778
9715	5491
8210	9190
7216	811
4236	7308
4375	7977
7412	9848
7027	7008
8722	7305
6723	9474
9570	9609
1573	9611
6379	9783
3995	9192
6291	8748
7285	9602
6144	9492
5182	4938
892	4100
2384	4648
5745	3341
2542	6789
4106	7864
3188	6241
6509	3389
781	9181
95	9855
6131	7616
4881	8230
4340	5822
1739	4649
579	9116
277	2193
3943	5973
4901	8040
5865	9844
5936	6814
9317	7146
8745	9318
3350	9467
4194	9535
1491	9749
2415	9299
2553	8786
2950	9515
9513	9402
4178	5375
1588	6343
4913	4812
1228	2947
116	6419
2183	7176
9705	5902
9114	8023
7164	9766
1379	6979
2514	7669
149	4164
5166	8432
8514	7438
4987	3917
9288	4787
4227	4992
8055	9776
1045	4563
20	5201
6561	8366
1741	8861
3559	8680
5389	9194
6087	8465
5537	7511
1665	8453
3175	8699
987	2712
4096	410
6903	4944
4589	5674
1092	3454
485	5835
1906	9577
6638	9869
4038	8929
6853	8974
3402	7826
2149	7141
4293	9328
539	4777
8858	8277
8516	6671
1829	9854
5722	7906
6329	6409
181	9542
75	9713
8103	9422
381	9799
377	8671
431	9004
3567	9652
4342	9634
133	4442
8307	3368
5619	4772
2181	5481
384	7955
1655	8578
4296	6520
1209	1898
5336	5339
282	4804
6539	8075
1276	1970
3556	8592
3392	2417
2634	5473
2104	7577
2710	2326
129	5554
7859	3508
8442	1104
622	4973
19	3583
59	6458
2074	2908
1080	2696
6168	1489
6449	7352
3580	9252
1795	7929
1486	8174
8281	3047
4268	3276
4990	8352
733	9429
2377	9127
418	9764
1868	7871
5183	9813
3537	8831
357	9381
1040	787
8308	8728
327	9195
8541	8401
1565	4684
10	7978
1246	6061
2937	9463
4262	8549
187	6374
9222	5114
7439	9721
2960	9857
637	9818
1383	9774
3763	8733
3066	8681
7185	5548
2849	2483
8477	6680
1331	2374
5513	7427
3445	584
2099	4026
2697	8475
1564	1574
348	3570
7408	4656
8330	2603
1242	6880
9	5803
317	6602
1077	3205
1639	4690
6407	2973
5356	5744
3458	8528
669	7508
576	6493
7836	1540
3598	595
3984	4324
393	6689
1079	7318
1474	6907
3107	5037
7584	7467
5853	9703
599	1551
1811	4870
7135	8562
8497	7902
822	9330
213	8660
2057	9129
2781	7621
4716	8523
170	7636
8412	7232
6315	8673
2276	4643
768	6027
2168	6646
4709	6706
3955	6655
6523	4343
819	4275
6990	1284
1732	2963
5121	9052
3910	1048
3212	2288
3843	6148
2903	6268
918	7466
7618	7963
8217	7799
1099	5099
46	5666
211	6683
1871	2609
3130	6335
5374	4432
5488	4284
2857	1862
1475	1585
1867	6588
7685	6818
3614	7470
4434	8306
422	9765
2567	4621
461	7472
1063	8757
6754	8558
3745	9296
163	9173
2586	9135
7894	7968
7367	8859
8552	7987
7248	7706
9335	8712
9659	8157
8345	5145
7556	7597
6152	7409
5958	8700
8944	4039
9176	3902
9595	7416
8170	4053
5171	4078
7692	2882
7476	2606
9305	1583
6980	1928
9579	5106
9415	2296
8484	829
9280	2128
7983	4468
9832	8234
9847	8160
6961	7831
8428	1793
7857	935
9247	5743
8355	7331
9696	9802
9753	5209
9462	6515
9198	9199
9241	9225
9824	9488
9679	9683
9622	9140
8449	8195
9406	9338
8132	9200
9209	4875
6909	4397
5718	4122
8866	2460
7777	4924
9840	6965
914	3200
261	9085
4751	1196
6290	3295
1093	6218
8034	5208
5095	7590
839	7149
2052	7612
3711	3750
6146	5729
1154	5170
4517	3676
533	7283
5950	5213
3884	4773
3292	416
5691	789
4452	9249
1527	4250
4590	511
518	5680
8615	7093
9196	4197
41	7395
588	3396
32	4225
3743	5393
1162	6724
7281	1857
7296	5912
5388	4125
3173	6797
4290	2202
8688	2644
5661	9108
6679	9072
844	8086
5151	5868
1887	7856
3609	8053
5161	9143
3480	7791
1985	6969
699	7238
8901	9527
1144	9825
1531	9796
3652	9778
108	8513
9187	8242
7282	3441
2861	6422
667	5343
1090	7945
2785	6948
3352	8097
7477	5124
2689	6280
8426	4998
1241	3621
5525	7023
3592	4748
1110	4055
2977	1976
1757	2357
509	5572
6634	6437
8077	4411
927	7624
5	4229
91	4132
1132	5700
1412	6105
6597	1397
4614	6432
3244	5165
74	5148
515	2823
7440	3141
3913	3949
4192	3970
28	4943
1073	5172
1822	5496
1755	2675
7809	2214
5940	7640
333	8910
1784	8807
6986	8358
6544	4582
6660	4144
1064	4354
7759	2381
4300	6752
778	3677
2028	2259
4674	344
6784	8186
1269	9530
4136	9259
1149	8896
5437	4950
4068	3861
1869	2699
6476	4543
5132	4677
2112	486
5372	3864
141	4749
8900	8848
9424	8771
24	9124
553	5328
456	4605
4490	7582
2423	6072
8393	820
8120	864
6727	8461
3944	9658
3123	9454
9360	9445
6974	5740
7219	4767
2409	5467
4200	6541
3408	5639
5175	6549
4034	8742
2322	8402
2449	8907
643	6807
9212	6232
2910	5056
2568	2894
9591	5287
8689	8618
6074	7860
2757	7210
1923	3163
2152	2674
6334	1993
8154	7186
5687	9245
9372	8981
4408	8208
7869	3640
1511	3025
871	7890
6800	9480
1155	9148
[truncated: 928 more rows]

## Sheet: Fig 1e
The relative abundance of microbial taxa at the phylum level in the discovery set
Taxon	FJ_DM1	FJ_DM7	FJ_DM8	FJ_DM9	FJ_DM10	FJ_DM11	FJ_DM12	FJ_DM2	FJ_DM3	FJ_DM4	FJ_DM5	FJ_DM6	FJ_N1	FJ_N7	FJ_N8	FJ_N9	FJ_N10	FJ_N11	FJ_N12	FJ_N2	FJ_N3	FJ_N4	FJ_N5	FJ_N6	HY_DM1	HY_DM2	HY_N1	HY_N2	JL_DM1	JL_DM2	JL_DM3	JL_DM4	JL_N1	JL_N2	JL_N3	JL_N4	JX_DM1	JX_DM2	JX_DM3	JX_N1	JX_N2	JX_N3	JX_N4	JX_N5	SD_DM1	SD_DM2	SD_DM3	SD_DM4	SD_DM5
Acidobacteria	0	0	0	0	0	0	0	0	0	0	0	0	0	0	0	1	0	0	0	0	0	0	0	0	0	0	0	0	0	0	0	0	0	0	0	0	0	0	0	0	9	0	0	0	0	0	0	0	0
Actinobacteria	191	210	857	167	66	19	178	129	12	1190	2081	131	151	315	67	14	669	437	94	117	43	1119	114	440	634	158	705	24	333	33	225	113	489	440	492	138	477	27	15	22	558	279	367	343	1077	408	78	66	2
Bacteria_unclassified	0	0	3	0	0	0	0	0	12	1	2	11	0	0	3	0	1	0	3	2	1	0	0	7	0	0	0	0	0	0	0	0	0	0	0	2	0	0	0	1	3	1	8	1	0	1	1	0	3
Bacteroidetes	4599	5360	3928	4462	4663	5938	3877	5687	5758	4004	1545	6602	5871	3770	5421	5388	3721	5791	5774	6316	5648	4707	4412	6163	3935	4935	2444	5294	3904	4747	4868	6474	1672	3153	3501	3307	3014	4241	5372	5156	3249	4189	5263	5794	3840	3143	6254	3339	6900
Chloroflexi	0	0	0	0	0	0	0	0	0	0	0	0	0	0	0	0	0	0	0	0	0	0	0	0	0	0	0	0	0	0	0	0	0	0	0	0	0	0	0	0	4	0	0	0	0	0	0	0	0
Cyanobacteria	0	0	0	0	0	0	16	0	0	0	0	0	0	0	0	1	0	0	0	0	0	0	0	0	0	0	0	0	0	1	0	0	20	0	0	0	0	0	2	2	120	1	0	0	0	0	0	0	0
Dependentiae	0	0	0	0	0	0	0	0	0	0	0	0	0	0	0	0	0	0	0	0	0	0	0	0	0	0	0	0	0	0	0	0	0	0	0	0	0	0	0	0	4	0	0	0	0	0	0	0	0
Epsilonbacteraeota	0	0	0	0	0	0	0	0	0	0	0	0	0	0	0	0	0	1	0	7	2	0	0	0	0	0	3	3	3	0	0	2	0	0	0	0	0	0	4	0	0	0	0	0	1	0	0	0	0
Firmicutes	3787	3081	4162	3967	4203	2913	4976	2906	2280	3399	4940	2102	2846	4870	3225	3574	4524	2780	2736	2564	3233	3093	3924	2111	3783	3770	4118	2692	1748	3505	3261	2295	6925	5267	4963	5375	4727	4271	2947	3933	1179	4446	3317	2579	3297	5371	2514	3253	2052
Fusobacteria	0	11	3	0	0	21	2	9	254	27	1	0	2	1	2	26	0	1	34	24	3	3	0	1	0	2	104	0	1	3	2	0	3	121	1	4	0	0	13	17	1939	31	1	1	0	16	1	1	1
Gemmatimonadetes	0	0	0	0	0	0	0	0	0	0	0	0	0	0	0	0	0	0	0	0	0	0	0	0	0	0	0	0	0	0	0	0	0	0	0	0	0	0	0	0	6	0	0	0	0	0	0	0	0
Lentisphaerae	0	0	0	0	0	0	1	0	0	0	0	0	0	0	0	0	0	0	0	0	0	0	0	0	0	0	1	0	0	0	0	0	0	0	0	0	0	0	0	0	0	0	0	0	0	0	0	0	0
Patescibacteria	0	0	0	0	2	0	1	0	0	0	1	0	0	1	0	1	0	0	3	2	0	0	0	0	0	0	1	0	0	0	0	0	1	1	0	6	0	0	1	0	1	0	0	0	0	0	0	0	0
Proteobacteria	594	485	218	575	237	243	118	440	855	549	464	325	299	204	439	166	233	161	511	139	170	249	707	448	819	211	1788	1158	3001	879	814	286	40	39	161	339	762	518	814	34	2094	218	215	453	956	226	323	2504	213
Synergistetes	0	0	0	0	0	0	0	0	0	0	0	0	2	3	0	0	17	0	0	0	0	0	14	1	0	0	0	0	0	0	0	0	0	0	0	0	0	0	0	0	0	0	0	0	0	0	0	0	0
Tenericutes	0	0	0	0	0	0	2	0	0	0	7	0	0	0	0	0	0	0	0	0	0	0	0	0	0	61	0	0	0	0	0	0	0	7	0	0	0	2	2	6	2	0	0	0	0	0	0	8	0
Verrucomicrobia	0	24	0	0	0	37	0	0	0	1	130	0	0	7	14	0	6	0	16	0	71	0	0	0	0	34	7	0	181	3	1	1	21	143	53	0	191	112	1	0	3	6	0	0	0	6	0	0	0
[truncated: 92 more columns]

## Sheet: Fig 1f
The relative abundance of microbial taxa at the genus level in the discovery set
Taxon	FJ_DM1	FJ_DM7	FJ_DM8	FJ_DM9	FJ_DM10	FJ_DM11	FJ_DM12	FJ_DM2	FJ_DM3	FJ_DM4	FJ_DM5	FJ_DM6	FJ_N1	FJ_N7	FJ_N8	FJ_N9	FJ_N10	FJ_N11	FJ_N12	FJ_N2	FJ_N3	FJ_N4	FJ_N5	FJ_N6	HY_DM1	HY_DM2	HY_N1	HY_N2	JL_DM1	JL_DM2	JL_DM3	JL_DM4	JL_N1	JL_N2	JL_N3	JL_N4	JX_DM1	JX_DM2	JX_DM3	JX_N1	JX_N2	JX_N3	JX_N4	JX_N5	SD_DM1	SD_DM2	SD_DM3	SD_DM4	SD_DM5
67-14_norank	0	0	0	0	0	0	0	0	0	0	0	0	0	0	0	0	0	0	0	0	0	0	0	0	0	0	0	0	0	0	0	0	0	0	0	0	0	0	0	0	7	0	0	0	0	0	0	0	0
Abiotrophia	0	0	0	0	0	0	0	0	0	0	0	0	0	0	0	0	0	0	0	0	0	0	0	0	0	0	0	0	0	0	0	0	0	0	0	1	0	0	0	0	0	1	0	0	0	0	0	0	0
Acetanaerobacterium	0	0	0	0	0	0	0	0	0	0	0	0	0	1	0	0	1	0	0	8	0	2	0	0	0	0	0	0	0	0	0	0	0	0	0	0	0	0	0	0	0	0	0	0	0	0	0	0	0
Acetobacteraceae_uncultured	0	0	0	0	0	0	0	0	0	0	0	0	0	0	0	0	0	0	0	0	0	0	0	0	0	0	0	0	0	0	0	0	0	0	0	0	0	0	0	0	0	0	0	0	0	0	0	0	0
Acetobacteroides	0	0	0	0	0	0	0	0	1	0	0	0	0	0	0	1	0	0	0	0	0	0	0	0	0	0	0	0	0	1	1	0	0	0	0	0	0	0	0	0	76	0	0	0	0	0	0	0	0
Acidaminococcus	0	0	0	0	0	0	0	0	0	0	0	0	0	0	0	0	0	0	0	0	0	0	8	5	0	0	55	0	0	0	0	0	0	0	0	0	0	0	0	0	0	0	0	1	0	0	0	0	0
Acidobacteriales_uncultured	0	0	0	0	0	0	0	0	0	0	0	0	0	0	0	1	0	0	0	0	0	0	0	0	0	0	0	0	0	0	0	0	0	0	0	0	0	0	0	0	3	0	0	0	0	0	0	0	0
Actinobacillus	0	0	0	0	0	0	0	0	0	0	0	0	0	0	0	0	0	0	0	0	0	0	0	0	0	0	0	0	0	0	0	0	0	0	0	0	0	0	0	0	0	0	0	0	0	0	0	0	0
Actinobacteria_norank	0	0	0	0	0	0	0	0	0	0	0	0	0	0	0	0	0	0	0	0	0	0	0	0	0	0	0	0	0	0	0	0	0	0	0	0	0	0	0	0	3	0	0	0	0	0	0	0	0
Actinobacteria_uncultured	0	0	0	0	0	0	0	0	0	0	0	0	0	0	0	0	0	0	0	0	0	0	0	0	0	0	0	0	0	0	0	0	0	0	0	0	0	0	0	0	4	0	0	0	0	0	0	0	0
Actinomyces	0	1	0	0	0	0	1	0	0	2	0	1	0	2	0	1	0	2	3	3	0	0	1	0	0	0	0	0	1	3	1	1	10	5	0	1	1	0	1	0	0	0	0	1	0	0	0	4	0
Actinoplanes	0	0	0	0	0	0	0	0	0	0	0	0	0	0	0	0	0	0	0	0	0	0	0	0	0	0	0	0	0	0	0	0	0	0	0	0	0	0	0	0	0	1	0	0	0	0	0	0	0
Adlercreutzia	0	2	0	0	0	0	13	0	0	0	0	0	0	11	4	0	77	7	0	0	0	0	0	2	0	5	2	0	6	0	0	0	0	12	3	0	4	10	0	0	0	3	0	0	0	12	0	0	0
Aeromonas	0	0	0	0	0	0	0	0	0	0	0	0	0	0	0	0	0	0	1	0	0	0	1	0	0	0	0	0	0	0	0	0	0	0	0	0	0	0	0	0	17	0	0	0	0	0	0	0	0
Agathobacter	251	60	16	0	39	122	293	1	4	82	59	0	0	122	249	15	139	190	1	0	14	0	42	79	77	105	78	41	4	1	200	5	280	112	354	275	163	78	242	285	38	296	708	128	36	491	102	149	0
Aggregatibacter	0	0	0	0	0	0	0	0	0	0	0	0	0	0	0	0	0	0	1	0	0	0	0	0	0	0	0	0	0	0	0	0	0	0	0	0	0	0	6	0	0	0	0	0	1	0	0	0	0
Akkermansia	0	24	0	0	0	37	0	0	0	1	130	0	0	7	14	0	6	0	16	0	71	0	0	0	0	34	7	0	181	3	1	1	21	143	53	0	191	112	1	0	3	6	0	0	0	6	0	0	0
Aliihoeflea	0	0	0	0	0	0	0	0	0	0	0	0	0	0	0	0	0	0	0	0	0	0	0	0	0	0	0	0	0	0	0	0	0	0	0	0	0	0	0	1	21	1	0	0	0	1	0	0	0
Alistipes	0	1148	295	844	490	200	1442	48	62	134	34	54	139	1182	224	223	306	362	234	593	299	487	1529	5	4	249	426	0	183	90	738	4	51	268	243	192	137	38	27	463	148	535	4	4	0	421	154	5	70
Allisonella	0	1	0	0	0	0	0	0	0	0	0	1	0	0	0	0	2	0	0	0	0	0	0	49	0	0	10	0	0	4	5	0	0	0	0	0	0	0	0	0	26	4	0	0	0	0	0	0	0
Alloprevotella	0	0	0	0	0	0	0	0	0	0	0	0	0	0	0	0	0	0	0	0	0	0	0	0	0	0	0	0	0	0	0	0	0	0	0	277	0	0	0	0	0	0	0	0	0	0	0	0	0
Alloscardovia	0	0	0	0	0	0	0	0	0	0	0	0	0	0	0	0	0	0	0	0	0	0	0	0	0	0	0	0	0	0	0	0	0	0	0	0	0	0	0	0	0	0	0	0	0	0	0	0	0
Anaerococcus	0	0	0	0	0	0	0	0	0	0	0	0	0	0	0	0	0	0	0	0	0	0	0	0	0	0	0	1	0	0	0	0	0	0	0	0	0	0	0	0	0	0	0	0	0	0	0	0	0
Anaerofilum	0	0	0	0	0	0	0	0	0	0	0	0	0	0	0	0	0	0	0	0	0	0	0	0	0	0	2	0	0	0	0	0	3	3	0	0	0	1	0	0	0	0	0	0	0	0	0	0	0
Anaerofustis	0	0	0	0	0	0	0	0	0	0	0	0	0	1	0	0	1	0	0	0	0	0	0	0	0	0	0	0	1	0	0	0	0	0	0	0	0	0	0	0	0	0	0	0	0	0	0	1	0
Anaeroglobus	0	0	0	2	0	0	0	0	0	0	0	0	0	0	0	0	0	0	0	0	0	0	0	0	0	0	2	0	0	0	0	2	0	0	0	0	0	0	0	0	0	0	0	0	0	0	0	0	0
Anaeromyxobacter	0	0	0	0	0	0	0	0	0	0	0	0	0	0	0	0	0	0	0	0	0	0	0	0	0	0	0	0	0	0	0	0	0	0	0	0	0	0	0	0	3	0	0	0	0	0	0	0	0
Anaeroplasma	0	0	0	0	0	0	0	0	0	0	0	0	0	0	0	0	0	0	0	0	0	0	0	0	0	61	0	0	0	0	0	0	0	0	0	0	0	0	0	0	2	0	0	0	0	0	0	0	0
Anaerostipes	46	4	40	33	370	3	50	59	3	128	0	36	13	24	35	0	19	59	178	20	94	1	276	59	58	271	3	6	41	38	32	44	236	16	73	7	16	11	1	31	14	57	237	27	3	164	4	42	0
Anaerotruncus	7	0	0	1	0	0	17	8	0	24	7	0	1	1	0	1	1	4	2	22	0	4	21	0	0	0	0	1	4	0	0	2	1	1	0	0	2	2	0	0	0	2	0	0	0	0	0	1	0
Asteroleplasma	0	0	0	0	0	0	0	0	0	0	0	0	0	0	0	0	0	0	0	0	0	0	0	0	0	0	0	0	0	0	0	0	0	0	0	0	0	0	0	0	0	0	0	0	0	0	0	0	0
Atopobiaceae_uncultured	0	0	0	0	0	0	0	0	0	0	0	0	0	0	0	0	3	0	0	0	0	0	0	0	0	0	0	0	0	0	0	0	0	0	1	0	0	1	0	0	0	0	0	0	0	0	0	0	0
Atopobium	0	0	1	0	0	0	0	0	0	1	0	0	0	0	0	0	0	0	1	0	0	0	2	0	0	0	0	0	0	0	0	0	0	0	0	0	0	0	0	0	0	0	0	0	0	0	0	0	0
B1-7BS_norank	0	0	0	0	0	0	0	0	0	0	0	0	0	0	0	0	0	0	0	0	0	0	0	0	0	0	0	0	0	0	0	0	0	0	0	0	0	0	0	0	3	0	0	0	0	0	0	0	0
Bacillus	0	0	0	0	0	0	0	0	0	0	0	0	0	0	0	0	0	0	0	0	0	0	0	0	0	0	0	0	0	0	0	0	0	0	0	0	0	0	0	0	0	0	0	0	0	0	0	0	0
Bacteria_unclassified	0	0	3	0	0	0	0	0	12	1	2	11	0	0	3	0	1	0	3	2	1	0	0	7	0	0	0	0	0	0	0	0	0	0	0	2	0	0	0	1	3	1	8	1	0	1	1	0	3
Bacteroidales_unclassified	1	4	0	0	0	4	12	3	0	0	0	0	2	0	1	0	1	7	3	0	0	1	0	0	0	2	1	3	0	5	6	0	0	0	0	0	0	7	0	0	0	1	0	0	0	0	3	0	1
Bacteroidales_uncultured	0	0	0	0	0	6	0	0	0	0	0	0	0	0	0	0	0	0	0	0	0	0	0	0	0	0	0	0	0	0	0	0	0	0	0	0	0	0	0	0	0	0	0	0	0	0	0	0	0
Bacteroides	3830	3129	3392	2123	3963	1480	1492	5578	5555	3751	998	6355	5088	2194	4815	4934	2592	3665	5189	5264	5263	3271	1736	6073	3926	4389	695	2804	3666	3622	3343	6465	1604	2092	2975	2625	2378	3176	119	4038	2228	3031	541	580	3838	2539	4749	3230	6156
Bacteroides]_pectinophilus_group	0	0	0	0	0	0	0	0	0	0	0	0	0	0	0	0	0	0	0	0	0	0	0	0	0	0	0	0	0	0	0	0	0	0	0	0	0	0	0	0	0	0	0	0	0	0	0	0	0
Barnesiella	0	312	0	0	0	45	509	0	0	0	0	0	0	0	91	0	98	0	0	0	0	2	0	0	0	60	173	273	0	1	157	0	1	180	95	0	0	174	4	0	2	0	0	13	0	0	220	1	10
Barnesiellaceae_uncultured	0	0	0	0	0	0	0	0	0	0	0	1	0	0	1	2	0	1	0	0	0	0	0	0	0	0	1	0	0	0	0	0	2	5	0	0	0	0	0	1	252	1	0	0	0	1	0	0	0
Bifidobacterium	157	124	839	136	8	1	31	94	7	1135	1780	124	141	121	17	8	82	230	67	21	27	1098	82	24	536	119	311	2	296	3	114	111	155	221	316	51	202	14	1	14	76	185	260	285	1008	390	63	20	1
Bilophila	0	4	17	17	15	21	51	19	29	17	0	0	0	9	22	0	14	0	6	0	2	0	0	1	0	16	31	0	0	36	14	0	0	0	8	0	53	0	0	0	1	7	0	1	0	0	0	6	39
Blastomonas	0	0	0	0	0	0	0	0	0	0	0	0	0	0	0	0	0	0	0	0	0	0	0	0	0	0	0	0	0	0	0	0	0	0	0	0	0	0	0	0	32	0	0	0	0	0	0	0	0
Blautia	94	141	148	146	398	51	243	154	51	99	147	42	164	334	146	7	151	265	353	193	108	7	272	74	73	197	105	194	38	90	90	181	416	510	137	289	105	191	26	10	13	280	268	67	12	305	110	324	126
Bradyrhizobium	0	0	0	0	0	0	0	0	0	0	0	0	0	0	0	0	0	0	0	0	0	0	0	0	0	0	0	0	0	0	0	0	0	0	0	0	0	0	0	0	9	0	0	0	0	0	0	0	0
Bryobacter	0	0	0	0	0	0	0	0	0	0	0	0	0	0	0	0	0	0	0	0	0	0	0	0	0	0	0	0	0	0	0	0	0	0	0	0	0	0	0	0	3	0	0	0	0	0	0	0	0
Burkholderiaceae_uncultured	0	0	0	0	0	0	0	0	0	0	0	0	0	0	0	2	0	0	0	0	0	0	0	0	0	0	1	0	0	0	0	0	0	0	0	0	0	0	0	1	138	3	0	0	0	2	0	0	0
Butyricicoccus	7	1	0	0	9	1	9	10	3	3	29	4	2	13	5	1	13	17	12	4	11	67	0	102	3	10	1	6	3	6	5	6	54	20	6	81	8	43	2	11	2	11	36	14	20	32	2	6	2
Butyricimonas	0	13	75	76	0	23	66	0	0	0	0	0	0	47	17	29	79	0	61	19	1	0	1	0	0	0	12	0	0	0	0	0	5	93	62	0	0	486	2	0	0	45	0	4	0	6	113	0	0
Butyrivibrio	0	0	0	0	0	0	0	0	0	0	0	0	0	0	0	0	0	0	0	0	0	0	0	0	0	1	0	0	0	0	0	0	0	0	0	0	0	760	45	0	1	0	0	0	0	0	0	0	0
CAG-352	0	52	0	0	0	0	0	0	0	0	0	0	0	15	0	0	0	0	0	0	53	0	0	0	0	0	0	0	0	0	0	0	0	0	0	0	0	125	0	0	1	307	0	0	0	0	0	0	0
CAG-56	2	8	12	0	135	7	115	47	0	15	0	0	0	51	49	0	76	2	0	0	0	0	0	0	0	49	3	0	1	0	31	0	43	11	54	35	29	30	5	0	0	36	1	4	0	12	0	0	0
Campylobacter	0	0	0	0	0	0	0	0	0	0	0	0	0	0	0	0	0	1	0	7	2	0	0	0	0	0	3	3	3	0	0	2	0	0	0	0	0	0	4	0	0	0	0	0	1	0	0	0	0
Candidatus_Competibacter	0	0	0	0	0	0	0	0	0	0	0	0	0	0	0	0	0	0	0	0	0	0	0	0	0	0	0	0	0	0	0	0	0	0	0	0	0	0	0	0	7	0	0	0	0	0	0	0	0
Candidatus_Koribacter	0	0	0	0	0	0	0	0	0	0	0	0	0	0	0	0	0	0	0	0	0	0	0	0	0	0	0	0	0	0	0	0	0	0	0	0	0	0	0	0	1	0	0	0	0	0	0	0	0
Candidatus_Soleaferrea	0	1	1	0	1	0	2	0	0	0	0	0	0	0	2	0	0	3	1	0	0	0	1	0	0	0	0	1	1	0	0	1	0	1	0	0	0	0	0	0	0	0	0	0	0	0	0	0	0
Candidatus_Solibacter	0	0	0	0	0	0	0	0	0	0	0	0	0	0	0	0	0	0	0	0	0	0	0	0	0	0	0	0	0	0	0	0	0	0	0	0	0	0	0	0	2	0	0	0	0	0	0	0	0
Candidatus_Stoquefichus	0	0	0	0	0	0	0	0	0	0	0	0	0	0	0	0	0	0	0	11	0	0	0	0	0	0	0	0	0	0	0	0	0	0	0	0	0	0	0	0	0	0	0	0	0	0	0	0	0
Caproiciproducens	0	0	1	4	0	0	0	0	0	0	8	0	3	0	0	0	0	0	0	0	0	0	0	0	0	1	0	0	0	0	0	0	0	0	0	0	0	0	0	0	0	0	0	0	0	0	0	0	0
Catabacter	0	0	0	0	0	0	1	0	0	1	0	0	2	0	0	0	1	0	2	5	0	0	0	0	0	0	1	0	0	0	0	0	0	0	0	0	0	0	0	0	0	0	0	0	0	0	0	0	0
Catenibacterium	0	0	0	0	0	0	1	0	0	0	0	0	0	0	0	1	0	0	0	0	0	0	0	0	0	0	0	0	0	0	0	0	0	0	0	0	0	0	0	0	2	0	164	0	0	0	0	0	0
Cellulosilyticum	0	0	0	0	0	0	0	0	0	0	0	0	0	0	0	0	0	0	0	0	0	0	0	0	0	0	0	0	0	0	0	0	0	0	0	0	0	0	0	0	2	0	0	0	0	0	0	0	0
Cetobacterium	0	1	0	0	0	0	2	0	1	1	1	0	2	1	2	26	0	1	7	4	0	1	0	1	0	2	8	0	1	3	2	0	3	4	1	3	0	0	1	17	1935	31	1	1	0	16	1	1	1
Chitinophagaceae_uncultured	0	0	0	0	0	0	0	0	0	0	0	0	0	0	0	0	0	0	0	0	0	0	0	0	0	0	0	0	0	0	0	0	0	0	0	0	0	0	0	0	2	0	0	0	0	0	0	0	0
Chitinophagales_uncultured	0	0	0	0	0	0	0	0	0	0	0	0	0	0	0	0	0	0	0	0	0	0	0	0	0	0	0	0	0	0	0	0	0	0	0	0	0	0	0	0	2	0	0	0	0	0	0	0	0
Chloroplast_norank	0	0	0	0	0	0	0	0	0	0	0	0	0	0	0	1	0	0	0	0	0	0	0	0	0	0	0	0	0	1	0	0	20	0	0	0	0	0	2	1	116	1	0	0	0	0	0	0	0
Christensenellaceae_R-7_group	2	145	67	43	1	13	280	0	0	1	241	0	2	178	23	13	10	0	0	6	0	0	1	2	1	19	45	40	8	0	78	6	0	77	10	3	13	181	6	95	2	10	2	1	0	1	0	15	0
Christensenellaceae_uncultured	0	0	0	1	0	0	5	0	0	0	0	0	0	0	0	0	5	0	0	1	0	0	0	0	0	0	3	0	0	0	1	1	0	0	0	0	0	0	0	1	0	0	0	0	0	0	0	0	0
Citrobacter	93	1	0	5	0	0	0	0	10	0	0	1	0	0	0	1	2	3	8	2	0	0	7	0	0	0	9	0	2	0	0	11	0	0	1	16	1	0	0	0	6	0	0	0	30	1	42	41	0
Cloacibacillus	0	0	0	0	0	0	0	0	0	0	0	0	0	0	0	0	9	0	0	0	0	0	0	0	0	0	0	0	0	0	0	0	0	0	0	0	0	0	0	0	0	0	0	0	0	0	0	0	0
Clostridiales_unclassified	0	0	0	0	0	0	2	0	0	2	1	0	0	0	0	0	0	0	0	0	3	0	0	0	0	0	0	0	0	0	0	0	3	0	1	0	0	0	0	0	0	2	0	0	1	4	0	4	0
Clostridiales_vadinBB60_group_norank	0	0	0	0	0	1	0	0	0	0	2	0	0	0	0	0	0	0	0	0	0	0	0	0	0	5	0	22	0	0	0	0	0	2	0	0	7	27	2	0	0	0	0	0	0	0	0	0	0
Clostridioides	0	0	0	1	0	0	0	0	0	0	0	1	1	0	0	0	0	0	0	0	0	1	1	0	1	0	0	0	0	0	0	3	0	0	0	0	0	0	0	0	0	0	0	0	0	0	0	0	0
Clostridium]_innocuum_group	6	0	1	37	0	0	0	1	3	1	0	2	1	0	0	0	0	0	1	64	2	18	4	0	4	0	0	1	6	0	1	16	0	0	0	0	0	0	0	1	0	0	0	0	4	0	0	0	0
Clostridium_sensu_stricto_1	30	87	124	21	0	8	1	2	10	0	9	7	68	7	1	8	3	5	8	0	2	4	33	81	1	4	3	3	24	2	1	2	185	50	0	12	2	11	14	88	199	22	2	15	1	2	0	4	0
Clostridium_sensu_stricto_13	0	0	0	0	0	0	0	0	0	0	0	0	0	0	0	0	0	0	0	0	0	0	0	0	0	0	0	0	0	0	0	0	0	0	0	0	0	0	0	0	11	0	0	0	0	0	0	0	0
Clostridium_sensu_stricto_8	0	0	0	0	0	0	0	0	0	0	0	0	0	0	0	0	0	0	0	0	0	0	0	0	0	0	0	0	0	0	0	0	0	0	0	0	0	0	0	0	1	0	0	0	0	0	0	0	0
Collinsella	0	72	0	0	0	17	116	18	1	0	273	0	0	171	42	1	276	189	3	0	11	0	0	413	95	34	376	18	0	10	103	0	169	128	163	6	252	0	9	2	19	82	107	43	67	0	11	33	0
Comamonas	0	0	0	0	0	0	0	0	0	0	0	0	0	0	0	0	3	0	0	0	0	0	0	0	0	0	0	0	0	0	0	0	0	0	0	0	0	2	0	0	0	0	0	0	0	1	0	0	0
Coprobacillus	0	0	0	87	0	0	0	0	0	0	0	0	0	0	0	0	0	0	0	0	0	0	1	0	0	0	0	2	35	0	5	0	0	0	0	0	0	0	0	0	0	0	0	0	0	0	0	0	0
Coprobacter	0	0	0	0	6	567	3	0	1	0	0	0	15	0	18	2	2	0	0	0	0	0	0	0	0	42	1	37	12	363	0	0	0	0	13	0	0	0	1	0	3	0	0	6	0	11	0	0	0
Coprococcus_1	0	10	36	21	9	3	39	0	0	0	0	0	0	0	0	0	0	0	0	0	0	0	1	0	0	41	19	8	13	0	6	1	16	8	13	7	97	36	1	1	0	9	24	9	0	15	6	18	0
Coprococcus_2	0	2	0	0	0	0	25	0	0	8	0	0	0	17	26	0	0	0	0	0	0	0	0	0	1	0	0	0	0	0	0	0	0	127	0	0	0	15	20	0	1	0	0	29	0	0	0	5	0
Coprococcus_3	2	12	0	5	38	0	6	51	0	20	0	0	0	5	1	1	40	17	1	0	3	0	63	41	0	19	43	8	0	0	0	0	0	6	41	43	15	24	1	13	2	26	22	9	0	48	4	0	0
Coriobacteriales_Incertae_Sedis_uncultured	1	0	0	0	0	0	0	0	0	0	9	0	0	7	1	1	52	0	0	0	1	0	0	0	0	0	6	0	0	0	0	0	0	6	1	0	0	0	0	0	0	1	0	0	0	0	0	0	0
Corynebacterium	0	0	0	0	0	0	0	0	0	0	0	0	0	1	0	0	0	1	0	0	0	0	0	0	1	0	0	0	0	0	0	1	0	0	0	0	0	0	0	0	0	0	0	0	0	0	0	0	0
Cosenzaea	0	0	0	0	0	0	0	0	0	0	0	0	0	0	0	0	0	0	0	0	0	0	0	0	0	0	0	0	0	0	0	0	0	0	0	0	0	0	0	0	0	0	0	0	0	0	0	0	0
DTU014_norank	0	0	0	0	0	0	0	0	0	1	0	0	0	1	0	0	2	0	0	0	0	0	0	0	0	0	0	0	5	0	0	0	0	0	0	0	0	1	0	0	0	1	0	0	0	0	0	0	0
DTU089	0	0	0	0	0	0	1	0	0	3	2	0	0	0	0	2	1	0	0	0	0	0	0	0	0	0	4	0	0	0	0	9	0	0	0	0	0	0	0	0	0	1	0	0	0	0	0	1	0
Dechloromonas	0	0	0	0	0	0	0	0	0	0	0	0	0	0	0	0	0	0	0	0	0	0	0	0	0	0	0	0	0	0	0	0	0	0	0	0	0	0	0	0	33	0	0	0	0	1	0	0	0
Defluviitaleaceae_UCG-011	0	0	0	0	0	0	0	0	0	0	0	0	0	0	0	0	1	0	0	0	0	0	0	0	0	0	0	0	0	0	5	0	0	0	0	0	0	0	0	2	0	0	0	0	0	0	0	0	0
Deltaproteobacteria_unclassified	0	0	0	0	0	0	0	0	0	0	0	0	0	0	0	0	0	0	0	0	0	0	0	0	0	0	0	0	0	0	0	0	0	0	0	0	0	0	0	0	4	0	0	0	0	0	0	0	0
Desulfobacca	0	0	0	0	0	0	0	0	0	0	0	0	0	0	0	0	0	0	0	0	0	0	0	0	0	0	0	0	0	0	0	0	0	0	0	0	0	0	0	0	3	0	0	0	0	0	0	0	0
Desulfovibrio	0	19	0	19	0	33	0	0	0	0	0	0	44	15	26	0	3	0	0	1	0	0	55	0	1	0	10	0	0	0	0	0	0	2	0	0	0	5	0	0	0	0	1	0	0	3	0	0	0
Desulfovibrionaceae_uncultured	0	0	0	0	0	0	0	0	0	0	0	0	0	0	0	0	0	0	0	0	0	0	0	0	0	0	0	0	13	0	0	0	0	0	0	0	0	0	0	0	0	0	0	0	0	0	0	0	0
Dialister	0	18	0	0	1	5	0	0	2	0	307	0	0	52	0	12	0	357	3	2	0	0	57	0	27	0	168	21	2	0	14	5	0	1	3	3	0	0	0	22	6	7	4	4	2	151	1	0	0
Dielma	1	1	0	1	0	0	0	0	0	0	1	1	0	0	0	0	0	18	0	2	0	0	0	0	0	0	0	0	0	4	0	2	0	0	0	0	1	0	0	1	37	3	0	0	0	0	0	1	0
Dorea	43	44	55	49	85	16	62	0	18	21	20	8	0	171	94	0	89	76	50	0	12	0	0	35	0	39	36	10	6	5	23	39	126	139	109	59	50	17	36	10	9	33	132	52	26	24	13	0	22
Dysgonomonas	0	0	0	0	0	0	0	0	0	8	0	0	0	0	0	0	0	0	0	0	0	0	0	0	1	0	0	0	0	0	0	0	0	0	0	0	0	0	0	0	0	0	0	0	0	0	0	0	0
Eggerthella	33	9	13	30	55	1	9	13	4	39	6	6	9	0	0	0	8	4	14	81	3	18	27	1	0	0	7	2	25	8	6	0	139	0	8	71	2	1	0	0	0	1	0	0	1	2	1	7	1
Eggerthellaceae_unclassified	0	0	0	0	0	0	0	0	0	0	0	0	0	1	0	0	0	0	0	0	0	0	0	0	0	0	2	0	1	0	0	0	1	2	0	0	0	0	0	0	0	0	0	0	0	0	0	0	0
Eisenbergiella	2	40	0	601	0	0	0	1	0	7	3	2	11	0	0	0	1	2	8	42	0	8	2	0	0	0	27	6	93	1	1	1	0	4	0	0	0	1	0	0	0	0	0	0	0	0	0	0	0
Ellin6067	0	0	0	0	0	0	0	0	0	0	0	0	0	0	0	0	0	0	0	0	0	0	0	0	0	0	0	0	0	0	0	0	0	1	0	0	0	0	0	0	18	0	0	0	0	0	0	0	0
Elsterales_uncultured	0	0	0	0	0	0	0	0	0	0	0	0	0	0	0	0	0	0	0	0	0	0	0	0	0	0	0	0	0	0	0	0	0	0	0	0	0	0	0	0	4	0	0	0	0	0	0	0	0
Enorma	0	0	0	0	0	0	0	0	0	0	0	0	0	0	3	0	0	0	0	0	0	0	0	0	0	0	0	0	0	0	0	0	0	0	0	6	0	0	0	0	0	0	0	0	0	0	0	0	0
Enterococcus	29	0	0	10	0	0	0	0	3	0	1	0	1	0	0	0	0	0	0	1	0	23	0	0	0	0	0	0	0	0	0	24	1	0	2	0	0	0	0	0	2	0	0	0	5	0	0	0	3
Epulopiscium	0	0	0	0	0	0	0	0	0	0	0	0	0	0	0	0	0	0	0	0	0	0	0	0	0	0	0	0	0	0	0	0	0	0	0	0	0	0	0	0	4	0	0	0	0	0	0	0	0
Erysipelatoclostridium	44	14	0	25	0	5	0	8	7	14	4	2	1	0	2	0	2	4	0	7	0	20	10	0	24	0	4	5	2	7	0	21	2	0	0	0	1	0	0	0	1	0	0	0	3	1	0	0	0
Erysipelotrichaceae_UCG-003	0	0	36	0	82	0	45	0	0	0	3	22	0	0	17	2	13	15	107	0	50	0	0	16	0	58	12	0	4	0	11	0	64	55	7	38	8	16	2	19	8	25	2	3	0	15	1	30	0
Erysipelotrichaceae_UCG-004	0	0	0	0	0	0	0	0	0	0	0	0	0	0	0	0	0	0	0	0	0	0	0	0	0	0	0	0	0	0	0	0	0	0	0	0	0	0	2	0	0	0	0	0	0	0	0	0	0
Escherichia-Shigella	103	287	9	470	0	2	6	211	739	302	6	86	172	19	1	3	34	14	279	133	27	0	31	96	248	42	1529	62	2397	775	531	153	2	27	72	106	374	56	2	3	43	4	4	400	78	3	221	2284	40
Eubacterium	0	0	0	26	0	0	2	0	0	0	8	0	0	1	1	1	1	0	0	3	0	3	2	0	0	0	31	0	64	1	0	0	0	0	0	0	0	0	0	0	0	0	0	0	1	0	0	0	0
Eubacterium]_brachy_group	0	0	0	5	0	0	0	0	0	0	7	0	0	2	0	0	2	0	0	1	0	0	0	0	0	0	2	1	0	0	0	1	0	0	0	0	0	0	0	0	0	1	0	0	0	0	2	0	0
Eubacterium]_coprostanoligenes_group	2	68	56	71	41	458	1110	67	0	92	463	1	1	624	207	396	100	83	0	44	85	3	50	0	0	83	841	47	47	1	225	0	2	1024	38	17	86	105	75	565	12	47	2	51	0	91	128	794	0
Eubacterium]_eligens_group	3	38	4	5	622	7	31	0	136	0	67	0	210	20	0	16	25	1	11	0	53	0	74	3	0	0	0	25	43	1	2	1	297	29	1	11	0	316	100	6	0	23	3	1	35	475	7	61	0
Eubacterium]_hallii_group	7	9	0	0	127	18	92	67	11	642	633	17	0	160	9	5	57	59	0	40	30	0	93	17	59	71	32	20	2	0	15	0	38	216	45	57	47	26	2	26	2	40	76	42	0	92	43	64	0
Eubacterium]_nodatum_group	1	0	0	0	0	0	0	0	0	0	0	0	2	1	0	0	0	0	0	0	0	0	10	0	0	0	0	0	0	0	0	0	0	0	0	0	0	2	0	0	0	0	0	0	0	0	0	0	0
Eubacterium]_ruminantium_group	0	5	0	0	0	528	137	0	0	0	39	0	0	0	0	0	0	0	1	0	0	0	0	0	0	0	0	0	0	0	0	0	0	0	5	0	0	233	228	49	0	0	0	4	0	689	1	31	0
Eubacterium]_ventriosum_group	0	27	29	0	8	89	1	0	0	0	7	0	0	33	198	3	55	8	4	0	17	0	18	27	67	31	0	1	0	0	5	0	10	58	29	8	9	1	7	10	4	12	1	3	0	3	37	11	0
Eubacterium]_xylanophilum_group	3	0	0	0	0	0	66	0	0	0	0	0	0	2	0	1	0	0	0	0	0	0	0	0	0	0	0	0	0	0	0	0	0	0	0	0	0	97	0	1	0	0	0	0	0	92	0	0	0
Ezakiella	0	0	0	0	0	0	0	0	0	0	0	0	0	0	0	0	0	2	0	1	0	0	0	0	0	0	1	1	0	0	0	0	0	9	0	0	0	0	0	0	0	0	0	0	0	0	0	0	0
F0332	0	0	0	0	0	0	0	0	0	0	0	0	0	0	0	0	0	0	0	1	0	0	0	0	0	0	0	0	0	0	0	0	1	1	0	0	0	0	0	0	0	0	0	0	0	0	0	0	0
Faecalibacterium	10	482	1928	225	943	256	446	1617	646	766	867	992	1715	662	573	249	1523	413	211	348	352	2136	1100	547	1583	1297	150	860	46	407	1204	280	308	302	2226	2779	1344	540	576	739	140	1496	451	436	666	609	572	81	541
Faecalitalea	0	1	0	1	6	2	0	0	0	14	0	0	1	3	3	1	1	0	5	5	0	1	5	1	0	0	5	0	3	0	0	0	0	0	0	0	0	1	0	0	0	0	0	0	0	0	0	0	1
Family_XIII_AD3011_group	6	11	5	79	1	2	28	1	0	5	6	1	3	3	2	0	22	4	0	33	1	0	28	1	0	1	5	1	3	0	6	0	11	27	3	8	6	5	6	5	2	0	0	0	0	3	0	4	0
Family_XIII_UCG-001	1	0	0	0	3	0	0	0	0	0	7	0	0	0	0	0	1	0	0	1	0	9	0	0	0	0	0	0	2	0	0	0	4	0	2	3	7	1	0	0	0	0	0	0	0	2	0	0	0
Family_XIII_uncultured	0	0	0	0	0	0	0	0	0	0	0	0	0	0	0	0	0	0	0	0	0	0	4	0	0	0	0	0	0	0	0	0	0	0	0	0	0	0	0	0	0	0	0	0	0	0	0	0	0
Fastidiosipila	0	0	0	0	0	0	0	0	0	0	0	0	0	0	0	0	0	0	0	0	0	0	0	0	0	0	0	0	0	0	0	0	0	2	0	0	0	0	0	0	0	0	0	0	0	0	0	0	0
Finegoldia	0	0	0	2	0	0	0	0	0	0	0	0	0	0	0	0	0	0	0	1	0	0	0	0	0	0	0	0	0	0	0	0	0	0	0	0	0	0	0	0	0	0	0	0	1	0	0	0	0
Firmicutes_unclassified	0	0	0	0	0	0	0	0	0	0	0	0	0	0	0	0	0	0	0	0	0	0	0	0	0	0	0	0	0	0	0	0	0	0	0	0	0	0	0	0	0	0	0	0	0	0	0	0	0
Flavisolibacter	0	0	0	0	0	0	0	0	0	0	0	0	0	0	0	0	0	0	0	0	0	0	0	0	0	0	0	0	0	0	0	0	0	0	0	0	0	0	0	0	2	0	0	0	0	0	0	0	0
Flavobacteriaceae_uncultured	0	0	0	8	0	0	0	0	0	0	0	0	0	6	1	7	0	0	0	0	0	0	0	0	0	0	10	0	0	0	0	0	0	0	0	0	0	0	0	0	0	0	0	0	0	0	0	0	0
Flavonifractor	13	10	28	34	3	1	23	42	6	68	17	26	39	2	2	0	9	5	94	47	6	123	36	1	48	10	91	24	66	62	5	345	56	5	3	3	31	5	1	6	1	1	1	0	0	0	2	1	13
Fournierella	0	0	0	1	0	0	0	0	0	0	1	0	0	1	0	0	1	0	0	0	0	0	1	0	0	0	1	0	0	0	0	0	0	0	0	0	0	0	10	1	0	0	0	0	0	0	0	0	1
Fusicatenibacter	244	92	152	0	318	29	64	0	2	186	98	0	0	182	29	2	178	19	1	22	68	0	309	18	328	338	38	58	4	1	79	0	856	19	144	54	46	39	0	38	8	296	98	17	11	43	29	53	0
Fusobacterium	0	10	3	0	0	21	0	9	253	26	0	0	0	0	0	0	0	0	27	20	3	0	0	0	0	0	96	0	0	0	0	0	0	7	0	1	0	0	12	0	4	0	0	0	0	0	0	0	0
GCA-900066225	0	1	0	2	0	0	1	0	0	0	1	0	0	0	0	0	1	0	0	0	0	0	0	0	0	0	0	0	6	0	0	0	1	6	0	0	0	15	0	1	0	0	0	0	0	0	0	0	0
GCA-900066575	0	0	0	0	20	0	7	0	0	0	0	0	0	0	0	0	0	0	0	0	0	0	0	0	0	2	2	0	0	0	0	0	1	2	0	0	0	30	0	0	3	0	3	4	0	0	0	0	0
GCA-900066755	4	0	0	14	0	1	0	0	0	0	0	0	0	0	0	0	1	0	0	0	0	0	0	0	0	0	0	0	0	0	0	0	0	0	0	0	0	0	0	0	0	0	0	0	0	0	0	0	0
Gaiellales_uncultured	0	0	0	0	0	0	0	0	0	0	0	0	0	0	0	0	0	0	0	0	0	0	0	0	0	0	0	0	0	0	0	0	0	0	0	0	0	0	0	0	11	0	0	0	0	0	0	0	0
Gammaproteobacteria_unclassified	0	0	0	0	0	0	0	0	0	0	0	0	0	0	0	0	0	0	0	0	0	0	0	0	1	0	0	0	1	0	0	0	0	0	0	0	0	0	0	0	7	0	0	0	1	0	2	1	0
Gastranaerophilales_norank	0	0	0	0	0	0	16	0	0	0	0	0	0	0	0	0	0	0	0	0	0	0	0	0	0	0	0	0	0	0	0	0	0	0	0	0	0	0	0	0	0	0	0	0	0	0	0	0	0
Gemella	0	0	0	0	0	0	0	0	0	0	0	0	0	1	0	0	0	0	2	0	0	0	0	0	0	0	0	0	0	0	0	0	0	5	0	2	0	0	2	0	0	1	0	0	0	0	0	0	0
Gemmatimonadaceae_unclassified	0	0	0	0	0	0	0	0	0	0	0	0	0	0	0	0	0	0	0	0	0	0	0	0	0	0	0	0	0	0	0	0	0	0	0	0	0	0	0	0	3	0	0	0	0	0	0	0	0
Gemmatimonas	0	0	0	0	0	0	0	0	0	0	0	0	0	0	0	0	0	0	0	0	0	0	0	0	0	0	0	0	0	0	0	0	0	0	0	0	0	0	0	0	0	0	0	0	0	0	0	0	0
Gordonibacter	0	2	0	1	2	0	7	3	0	10	6	0	1	0	0	0	2	4	2	10	1	2	0	0	1	0	0	2	4	0	1	0	13	2	0	1	1	1	0	0	0	0	0	1	1	2	0	0	0
Granulicatella	0	0	0	0	0	0	0	0	1	0	0	1	1	0	0	0	1	0	0	1	0	0	0	0	3	0	0	0	0	1	0	0	4	0	0	0	2	1	7	0	1	2	0	0	0	0	0	1	0
HOC36_norank	0	0	0	0	0	0	0	0	0	0	0	0	0	0	0	0	0	0	0	0	0	0	0	0	0	0	0	0	0	0	0	0	0	0	0	0	0	0	0	1	9	0	0	0	0	0	0	0	0
Haemophilus	0	24	11	0	0	0	1	2	1	0	2	90	4	0	0	1	1	3	63	0	41	0	2	54	46	0	0	6	0	0	23	0	22	0	16	18	0	7	610	0	4	21	1	1	256	10	0	39	0
Haliangium	0	0	0	0	0	0	0	0	0	0	0	0	0	0	0	0	0	0	0	0	0	0	0	0	0	0	0	0	0	0	0	0	0	0	0	0	0	0	0	0	2	0	0	0	0	0	0	0	0
Halomonas	2	1	1	0	0	0	1	0	0	1	0	1	0	1	0	10	0	0	2	0	0	1	1	0	0	0	2	0	1	2	0	0	1	1	0	2	0	0	0	7	798	20	0	0	0	8	0	4	0
Harryflintia	0	0	0	1	0	0	0	0	0	0	0	0	0	1	0	0	0	0	0	0	0	1	0	0	0	0	0	0	0	0	0	9	0	0	0	2	0	0	0	0	0	0	0	0	0	0	0	0	0
Holdemanella	0	0	0	0	0	0	0	0	0	0	0	0	0	0	0	0	98	0	0	0	0	0	0	0	0	0	0	0	0	0	0	0	0	79	35	0	7	0	7	0	4	0	0	18	0	0	0	0	0
Holdemania	0	1	0	1	0	1	1	3	0	0	2	1	0	1	0	0	0	0	0	2	0	0	1	0	1	1	5	0	5	3	1	0	1	0	0	0	2	0	0	0	0	1	0	0	0	0	0	1	0
Holosporaceae_unclassified	0	0	0	0	0	0	0	0	0	0	0	0	0	0	0	0	0	0	0	0	0	0	0	0	0	0	0	0	0	0	0	0	0	0	0	0	0	0	0	0	2	0	0	0	0	0	0	0	0
Holosporaceae_uncultured	0	0	0	0	0	0	0	0	0	0	0	0	0	0	0	0	0	0	0	0	0	0	0	0	0	0	0	0	0	0	0	0	0	0	0	0	0	0	0	0	3	0	0	0	0	0	0	0	0
Howardella	0	0	0	2	0	0	0	0	0	0	0	0	0	0	0	0	0	0	0	0	0	0	0	0	0	0	0	0	0	0	0	0	0	3	0	0	0	0	0	0	0	0	0	0	0	0	0	0	0
Hungatella	101	3	0	110	1	0	0	56	8	57	2	8	13	2	0	0	1	2	5	119	5	59	5	0	45	1	1	1	9	12	8	57	0	1	0	0	10	4	0	0	0	1	0	0	2	0	4	2	2
Hydrogenoanaerobacterium	0	0	0	0	0	0	0	0	0	0	0	0	0	0	0	0	0	0	0	0	0	0	0	0	0	0	0	0	0	0	0	0	0	0	0	0	0	0	0	0	0	0	0	0	0	0	0	0	0
Hydrogenophilaceae_unclassified	0	0	0	0	0	0	0	0	0	0	0	0	0	0	0	0	0	0	0	0	0	0	0	0	0	0	0	0	0	0	0	0	0	0	0	0	0	0	0	0	6	0	0	0	0	0	0	0	0
Hyphomonadaceae_uncultured	0	0	0	0	0	0	0	0	0	0	0	0	0	0	0	1	0	0	1	0	0	0	0	0	0	0	0	0	1	0	1	0	0	0	0	0	0	0	0	5	110	3	0	0	0	4	1	0	0
Intestinibacter	0	9	16	78	0	1	33	17	11	9	34	17	38	4	1	3	2	4	34	0	2	196	125	20	41	0	4	16	13	89	13	38	26	79	1	2	0	1	5	2	2	51	0	95	11	5	0	11	15
Intestinimonas	92	0	0	0	0	2	23	0	0	0	8	0	6	2	1	0	1	8	0	1	12	0	22	0	0	0	5	11	0	0	0	0	5	0	0	0	1	1	0	1	0	2	0	0	0	0	7	0	0
Izimaplasmatales_norank	0	0	0	0	0	0	0	0	0	0	7	0	0	0	0	0	0	0	0	0	0	0	0	0	0	0	0	0	0	0	0	0	0	0	0	0	0	0	0	0	0	0	0	0	0	0	0	0	0
Klebsiella	395	21	0	3	0	2	0	0	14	1	1	0	3	0	27	0	1	59	124	2	1	0	12	0	2	33	183	0	4	10	0	120	1	0	1	156	5	2	1	0	7	0	0	0	30	0	0	123	0
Lachnoclostridium	445	15	91	140	115	64	128	162	88	143	57	24	40	21	50	8	49	103	58	203	71	112	132	56	31	69	136	39	59	124	29	80	21	2	42	83	112	56	9	4	4	50	68	32	30	67	35	40	123
Lachnoclostridium_5	0	0	0	1	1	0	0	0	0	1	0	0	1	0	0	0	0	0	0	1	3	4	0	0	0	0	0	0	0	0	0	0	0	0	0	0	0	1	0	0	0	0	0	0	0	0	0	0	0
Lachnospira	269	37	25	0	117	56	111	0	640	55	39	2	50	26	569	17	28	40	33	0	886	0	16	172	48	102	0	2	13	1	66	267	118	14	10	7	21	97	110	11	22	261	54	337	2	147	9	2	0
Lachnospiraceae_FCS020_group	0	4	6	4	30	2	18	0	0	13	0	0	0	9	11	0	10	5	0	0	0	0	0	5	0	16	8	1	0	1	5	6	21	1	1	9	22	9	2	4	0	10	0	7	0	27	3	1	0
Lachnospiraceae_NC2004_group	0	0	2	0	1	0	0	0	0	0	1	1	3	0	1	0	1	0	0	0	0	0	1	3	11	1	0	2	0	2	4	0	10	3	16	7	3	0	1	1	0	4	0	0	0	4	2	0	0
Lachnospiraceae_ND3007_group	29	19	24	0	99	6	30	0	5	0	100	0	0	30	12	0	45	40	0	0	39	0	102	2	0	43	0	4	2	10	5	0	32	2	7	1	47	40	4	8	3	66	45	22	9	92	12	73	96
Lachnospiraceae_NK4A136_group	7	8	10	291	107	44	155	1	7	5	44	0	0	66	89	4	145	44	0	0	163	0	17	14	72	30	2	33	0	1	51	5	2	133	42	15	172	122	28	1	15	30	7	6	0	75	35	166	0
Lachnospiraceae_UCG-001	0	38	0	0	0	0	2	0	0	1	4	0	6	3	0	2	2	1	0	0	1	0	1	11	2	20	0	1	1	0	2	0	6	16	0	0	0	5	30	19	0	2	1	0	0	96	8	16	0
Lachnospiraceae_UCG-003	0	0	0	0	0	0	0	0	0	0	0	0	0	0	0	0	0	0	0	0	47	0	0	0	0	0	0	0	0	0	1	0	0	0	0	0	0	9	49	0	0	0	0	0	0	0	0	0	0
Lachnospiraceae_UCG-004	58	2	17	10	40	5	7	0	55	2	13	169	0	0	15	6	6	12	8	15	62	0	0	80	58	30	18	6	0	9	5	55	2	1	9	30	145	27	11	7	16	22	51	40	31	70	0	5	0
Lachnospiraceae_UCG-008	28	2	6	0	10	10	4	2	0	2	3	0	0	0	0	0	15	1	0	2	0	0	1	2	1	9	1	3	0	7	2	2	1	1	3	11	6	4	7	0	2	1	4	17	0	2	1	1	0
Lachnospiraceae_UCG-010	16	8	2	24	13	0	30	0	2	0	42	0	0	6	19	2	54	16	0	0	9	0	2	1	0	34	0	1	1	1	0	7	7	3	12	8	8	22	9	8	3	1	10	1	0	19	5	0	2
Lachnospiraceae_norank	0	0	0	0	0	0	1	0	0	0	0	0	0	0	0	0	0	0	0	0	0	0	0	0	0	0	0	0	0	0	0	0	0	0	0	0	0	0	0	0	0	0	0	0	0	0	0	0	0
Lachnospiraceae_unclassified	86	15	24	9	69	9	36	49	16	18	224	8	14	12	33	4	67	15	26	42	48	7	42	36	40	134	16	9	47	68	19	83	83	71	21	47	56	83	19	2	25	19	48	14	1	52	3	17	15
Lachnospiraceae_uncultured	6	7	18	1	0	0	16	3	0	24	0	0	14	11	53	1	1	3	0	3	0	0	46	3	0	0	19	6	3	3	4	2	23	1	5	5	5	40	0	0	0	0	0	0	0	2	0	26	0
Lactobacillus	0	0	0	146	0	0	0	0	0	0	224	0	0	0	0	4	0	0	0	0	0	0	1	3	0	0	0	1	0	9	0	0	0	0	3	15	5	6	0	1	4	37	1	229	1	1	0	4	0
Lactococcus	0	0	0	0	0	0	0	2	0	0	0	0	0	0	0	0	2	0	6	0	0	0	0	0	0	0	3	0	0	0	0	1	0	39	0	3	0	0	0	0	7	1	0	0	0	2	0	0	0
Lactonifactor	1	0	0	0	0	0	2	0	0	0	0	2	1	0	0	0	0	0	1	0	3	6	0	0	4	0	6	0	0	1	0	0	3	0	0	0	0	0	0	0	0	0	0	0	0	0	0	0	0
Lautropia	0	0	0	0	0	0	0	0	0	0	0	0	0	0	0	0	0	0	0	0	0	0	0	0	0	0	0	0	0	0	0	0	0	0	0	0	0	0	1	0	0	0	0	0	0	0	0	0	0
Lawsonella	0	0	0	0	0	0	0	0	0	0	0	0	0	0	0	0	2	0	0	0	0	0	1	0	0	0	0	0	0	0	0	0	0	2	0	0	0	0	0	0	0	0	0	0	0	0	0	0	0
Longimicrobiaceae_norank	0	0	0	0	0	0	0	0	0	0	0	0	0	0	0	0	0	0	0	0	0	0	0	0	0	0	0	0	0	0	0	0	0	0	0	0	0	0	0	0	3	0	0	0	0	0	0	0	0
MBNT15_norank	0	0	0	0	0	0	0	0	0	0	0	0	0	0	0	0	0	0	0	0	0	0	0	0	0	0	0	0	0	0	0	0	0	0	0	0	0	0	0	0	4	0	0	0	0	0	0	0	0
Macellibacteroides	0	0	0	0	0	0	0	0	0	0	0	0	0	0	0	2	0	0	0	0	0	0	0	0	1	0	0	0	0	0	0	0	0	0	0	0	0	0	0	0	408	7	0	0	0	4	0	0	0
Mailhella	0	0	0	16	0	6	0	0	0	0	0	0	0	0	0	0	0	0	0	0	0	0	0	0	0	0	0	0	0	0	10	0	0	0	0	1	0	0	0	0	0	0	0	0	0	0	0	0	0
Marvinbryantia	1	1	1	4	1	0	7	0	0	0	0	0	0	1	2	1	0	3	0	0	0	0	0	0	0	1	2	0	0	0	0	0	0	6	1	2	0	14	1	0	0	1	0	0	0	0	2	1	0
Megamonas	0	0	41	2	0	430	27	146	0	0	0	0	0	9	0	1	39	0	690	0	0	1	0	0	0	0	234	0	3	1460	0	0	0	1	177	3	321	0	0	153	5	1	1	190	0	0	94	2	346
Megasphaera	118	0	0	0	0	87	0	0	0	6	0	2	0	0	0	2	0	0	12	0	0	0	0	0	23	0	267	0	44	0	1	4	0	0	0	0	4	0	0	0	1	0	0	0	2001	0	0	0	0
Merdibacter	0	0	0	0	0	0	0	0	0	0	0	0	0	0	0	0	0	0	0	0	0	0	0	0	0	0	2	0	0	0	0	0	0	0	0	0	0	0	0	0	0	0	0	0	0	0	0	0	0
Methyloparacoccus	0	0	0	0	0	0	0	0	0	0	0	0	0	0	0	0	0	0	0	0	0	0	0	0	0	0	0	0	0	0	0	0	0	0	0	0	0	0	0	0	4	0	0	0	0	0	0	0	0
Microbacteriaceae_unclassified	0	0	0	0	0	0	0	0	0	0	0	0	0	0	0	0	0	0	0	0	0	0	0	0	0	0	0	0	0	0	0	0	0	0	0	0	0	0	0	1	18	1	0	0	0	0	0	0	0
Micrococcaceae_unclassified	0	0	0	0	0	0	0	0	0	0	0	0	0	0	0	0	0	0	0	0	0	0	0	0	0	0	0	0	0	0	0	0	0	0	0	0	0	0	0	0	2	0	0	0	0	0	0	0	0
Microcystis_PCC-7914	0	0	0	0	0	0	0	0	0	0	0	0	0	0	0	0	0	0	0	0	0	0	0	0	0	0	0	0	0	0	0	0	0	0	0	0	0	0	0	1	4	0	0	0	0	0	0	0	0
Micromonosporaceae_unclassified	0	0	0	0	0	0	0	0	0	0	0	0	0	0	0	0	0	0	0	0	0	0	0	0	0	0	0	0	0	0	0	0	0	0	0	0	0	0	0	0	7	0	0	0	0	0	0	0	0
Micropepsaceae_norank	0	0	0	0	0	0	0	0	0	0	0	0	0	0	0	0	0	0	0	0	0	0	0	0	0	0	0	0	0	0	0	0	0	0	0	0	0	0	0	0	3	0	0	0	0	0	0	0	0
Mitochondria_norank	0	0	0	0	0	0	0	0	0	0	0	0	0	0	0	0	0	0	0	0	0	0	0	0	0	0	0	0	0	0	0	0	7	0	0	0	0	0	0	0	0	0	0	0	0	0	0	0	0
Mollicutes_RF39_norank	0	0	0	0	0	0	2	0	0	0	0	0	0	0	0	0	0	0	0	0	0	0	0	0	0	0	0	0	0	0	0	0	0	7	0	0	0	2	2	6	0	0	0	0	0	0	0	8	0
Morganella	0	0	0	0	0	0	0	0	0	0	0	0	0	0	0	0	0	0	0	0	0	0	0	0	0	0	0	0	1	0	0	0	0	0	0	1	25	0	0	0	0	0	0	0	0	0	0	0	0
Moryella	0	1	0	0	0	0	2	0	0	0	0	0	0	1	0	0	1	0	0	0	0	0	0	0	0	0	0	0	0	0	0	0	0	0	1	6	2	1	0	0	0	0	0	0	0	1	0	0	0
Muribaculaceae_norank	0	0	0	0	0	0	0	0	0	0	0	0	0	0	0	0	0	0	0	0	0	0	0	0	0	0	0	0	0	0	0	0	0	1	0	0	0	51	0	0	6	0	0	0	0	0	0	0	0
Mycobacterium	0	0	0	0	0	0	0	0	0	1	0	0	0	0	0	1	0	0	0	1	0	1	1	0	0	0	0	0	0	0	0	0	0	0	0	0	0	0	0	2	175	0	0	0	0	2	0	0	0
NB1-j_norank	0	0	0	0	0	0	0	0	0	0	0	0	0	0	0	0	0	0	0	0	0	0	0	0	0	0	0	0	0	0	0	0	0	0	0	0	0	0	0	0	3	0	0	0	0	0	0	0	0
Negativibacillus	0	0	0	0	0	1	1	10	0	0	11	0	0	20	20	0	14	9	0	0	0	0	0	0	0	0	0	0	0	0	0	0	0	0	0	0	0	5	0	0	0	1	0	0	0	0	0	0	0
Neisseria	0	0	0	0	0	0	0	0	0	0	0	0	0	0	0	0	0	0	0	0	0	0	0	0	0	0	0	0	0	0	0	0	2	0	0	0	0	0	22	0	0	0	0	0	0	0	0	0	0
Nesterenkonia	0	0	0	0	0	0	0	0	0	0	0	0	0	0	0	2	0	0	0	0	0	0	0	0	0	0	0	0	0	1	0	0	0	0	0	0	0	0	0	0	67	3	0	0	0	0	0	0	0
Nocardioides	0	0	0	0	0	0	0	0	0	0	0	0	0	0	0	0	0	0	0	0	0	0	0	0	0	0	0	0	0	0	0	0	0	0	0	0	0	0	0	0	4	0	0	0	0	0	0	0	0
OPB41_norank	0	0	0	0	0	0	0	0	0	0	0	0	0	0	0	0	0	0	0	0	0	0	0	0	0	0	0	0	0	0	0	0	0	0	0	0	0	0	0	0	13	0	0	0	0	0	0	0	0
Odoribacter	0	103	61	341	162	78	79	0	23	0	0	40	72	121	92	34	126	135	0	70	0	0	463	8	0	138	14	87	0	29	219	0	0	129	69	33	9	139	7	0	0	62	3	15	0	107	0	0	53
Olsenella	0	0	0	0	0	0	0	0	0	0	0	0	0	0	0	0	3	0	0	0	0	0	0	0	0	0	0	0	0	0	0	0	0	1	0	0	0	0	0	0	0	0	0	0	0	0	0	0	0
Oryzihumus	0	0	0	0	0	0	0	0	0	0	0	0	0	0	0	0	0	0	0	0	0	0	0	0	0	0	0	0	0	0	0	0	0	0	0	0	0	0	0	0	2	0	0	0	0	0	0	0	0
Oscillibacter	6	8	26	45	1	5	49	5	1	13	56	12	10	16	7	6	11	22	1	8	4	0	16	0	0	4	21	5	18	13	7	0	10	2	1	1	2	7	0	10	1	13	0	0	0	1	0	2	10
Oscillospira	0	0	0	0	0	0	0	0	0	0	1	0	0	0	0	0	0	0	0	0	0	0	0	0	0	0	2	0	0	0	0	0	0	0	0	0	0	0	0	0	0	0	0	0	0	0	0	0	0
Oxalobacter	0	0	0	0	0	0	0	0	0	0	0	0	0	0	0	0	0	0	0	0	0	0	0	0	0	0	1	0	0	0	1	0	0	0	0	0	0	0	0	0	0	0	0	0	0	0	0	3	0
Paeniclostridium	0	1	0	8	0	0	0	1	1	0	2	3	1	2	0	3	0	0	2	0	0	7	11	2	1	0	0	1	0	1	0	4	3	3	1	2	0	1	0	0	61	6	0	4	0	2	0	0	1
Parabacteroides	742	355	105	1069	41	125	200	58	115	110	349	151	552	218	160	151	363	515	276	291	84	945	682	75	0	55	101	2082	25	194	377	4	9	166	43	44	178	169	14	22	36	135	18	16	1	54	571	99	458
Paraprevotella	0	0	0	0	0	0	52	0	0	0	0	0	0	0	0	0	49	0	0	60	0	0	1	0	0	0	7	1	0	442	27	0	0	20	0	17	0	0	0	0	1	0	0	8	0	0	444	4	0
Parasutterella	0	127	179	44	0	0	59	79	2	15	117	146	0	159	75	138	44	81	26	0	97	248	0	294	521	118	0	132	262	54	32	0	3	2	63	1	233	68	0	0	33	140	0	23	548	177	39	3	134
Parvimonas	0	0	0	0	0	0	0	0	0	0	0	0	0	1	0	0	0	0	0	1	0	0	0	0	0	0	0	0	0	0	0	0	0	5	0	1	0	0	0	0	0	0	0	0	0	0	0	0	0
PeM15_norank	0	0	0	0	0	0	0	0	0	0	0	0	0	0	0	0	0	0	0	0	0	0	0	0	0	0	0	0	0	0	0	0	1	0	0	0	0	0	0	3	65	2	0	0	0	0	0	0	0
Pediococcus	0	0	0	0	0	0	0	0	0	0	0	0	0	0	0	0	0	0	0	0	0	0	0	0	0	0	0	0	0	0	0	0	0	0	0	0	0	0	0	0	0	0	0	0	0	0	0	0	0
Pelagibacterium	1	0	0	1	1	0	0	0	0	0	0	0	0	0	0	6	0	0	0	0	1	0	0	0	0	1	3	0	2	1	3	1	1	0	0	0	0	0	1	8	358	7	0	0	0	9	5	0	0
Peptococcaceae_uncultured	0	4	0	0	0	0	0	0	0	0	0	0	0	0	0	0	0	0	0	0	0	0	0	0	0	0	0	0	0	0	0	0	0	1	0	0	0	0	0	0	0	0	0	0	0	0	0	0	0
Peptococcus	0	0	0	27	0	0	0	0	0	0	0	0	0	2	0	0	0	1	0	0	0	0	2	0	0	0	3	0	0	0	0	0	0	0	0	0	0	0	0	0	0	0	0	2	0	0	0	0	0
Peptoniphilus	0	0	0	1	0	0	0	0	0	0	0	0	0	1	0	0	0	0	1	4	0	0	0	0	0	0	0	1	0	0	0	0	0	4	0	0	0	0	0	0	0	0	0	0	0	0	0	0	0
Peptostreptococcus	0	0	0	0	0	0	0	0	0	0	0	0	0	0	0	0	0	0	0	0	1	0	0	0	0	0	0	0	0	0	0	0	0	0	0	0	0	0	0	0	0	0	0	0	0	0	0	0	0
Phascolarctobacterium	0	1	72	230	0	235	46	44	0	138	0	110	26	16	155	19	188	0	65	156	73	42	0	65	0	82	0	0	1	336	61	1	23	6	41	0	383	91	34	137	0	27	7	266	0	0	459	459	618
Phocea	0	0	3	4	0	0	1	0	0	0	3	0	0	1	0	0	1	4	3	0	0	0	4	0	0	0	1	0	0	0	0	0	1	0	0	5	0	2	0	1	0	1	0	0	0	0	0	0	1
Porphyrobacter	0	0	0	0	0	0	0	0	0	0	0	0	0	0	0	0	0	0	0	0	0	0	0	0	0	0	0	0	0	0	0	0	0	0	0	0	0	0	0	0	5	0	0	0	0	0	1	0	0
Porphyromonas	0	0	0	1	0	0	0	0	0	0	0	0	0	2	0	0	0	16	7	6	0	0	0	0	0	0	2	1	4	0	0	0	0	12	0	0	0	0	0	0	3	0	0	0	0	0	0	0	0
Prevotella	0	0	0	0	0	0	0	0	0	0	0	0	0	0	0	0	0	3	0	7	0	0	0	0	0	0	1	5	5	0	0	1	0	13	0	0	0	0	0	0	0	0	0	0	0	0	0	0	0
Prevotella_2	0	0	0	0	0	0	0	0	0	0	0	0	0	0	0	0	0	0	2	0	0	0	0	0	0	0	0	0	0	0	0	0	0	0	0	0	0	1	657	0	9	1	0	502	0	0	0	0	0
Prevotella_6	0	0	0	0	0	0	0	0	0	0	0	0	0	0	0	0	0	0	0	0	0	0	0	0	0	0	0	0	9	0	0	0	0	0	0	0	0	0	0	0	0	0	0	0	0	0	0	0	0
Prevotella_7	26	32	0	0	0	0	0	0	0	1	0	1	0	0	0	0	0	0	0	6	0	0	0	0	0	0	0	0	0	0	0	0	0	6	1	0	0	0	11	0	0	365	0	0	1	0	0	0	0
Prevotella_9	0	1	0	0	1	3408	17	0	1	0	164	0	3	0	1	3	105	1087	2	0	1	1	0	2	3	0	2	1	0	0	0	0	0	168	0	119	302	0	4380	632	64	5	4697	4613	0	0	0	0	0
Prevotellaceae_Ga6A1_group	0	0	0	0	0	0	0	0	0	0	0	0	0	0	0	0	0	0	0	0	0	0	0	0	0	0	0	0	0	0	0	0	0	0	0	0	0	0	0	0	0	0	0	0	0	0	0	0	152
Prevotellaceae_NK3B31_group	0	261	0	0	0	0	5	0	0	0	0	0	0	0	0	0	0	0	0	0	0	0	0	0	0	0	994	0	0	0	0	0	0	0	0	0	0	0	0	0	0	0	0	0	0	0	0	0	0
Prevotellaceae_UCG-001	0	0	0	0	0	0	0	0	0	0	0	0	0	0	0	0	0	0	0	0	0	0	0	0	0	0	0	0	0	0	0	0	0	0	0	0	4	0	0	0	0	0	0	33	0	0	0	0	0
Prevotellaceae_uncultured	0	0	0	0	0	2	0	0	0	0	0	0	0	0	0	0	0	0	0	0	0	0	0	0	0	0	4	0	0	0	0	0	0	0	0	0	6	0	140	0	0	1	0	0	0	0	0	0	0
Propionibacteriaceae_uncultured	0	0	0	0	0	0	0	0	0	0	0	0	0	0	0	0	0	0	0	0	0	0	0	0	0	0	0	0	0	0	0	0	0	0	0	0	0	0	0	0	82	0	0	0	0	0	0	0	0
Proteus	0	0	0	0	0	0	0	0	2	0	0	0	0	0	0	0	0	0	0	0	0	0	0	0	0	0	0	0	0	0	0	0	0	0	0	0	0	0	0	0	0	0	0	0	0	0	0	0	0
Providencia	0	0	0	0	0	0	0	0	0	0	0	0	0	0	0	0	0	0	0	0	0	0	0	0	0	0	0	0	0	0	0	0	0	0	0	0	0	0	0	0	0	0	0	0	0	0	0	0	0
Pseudomonas	0	0	0	0	0	0	0	0	0	0	0	0	0	0	0	0	0	0	0	0	0	0	0	0	0	0	0	0	0	0	0	0	0	0	0	0	0	0	0	0	2	0	0	0	0	0	0	0	0
Pseudoramibacter	0	0	0	0	0	0	0	0	0	0	0	0	0	0	0	0	0	0	0	0	0	0	1	0	0	0	0	0	0	0	0	0	0	0	0	0	0	0	0	0	0	0	0	0	0	0	0	0	0
Puniceicoccaceae_uncultured	0	0	0	0	0	0	0	0	0	0	0	0	0	0	0	0	0	0	0	0	0	0	0	0	0	0	0	0	0	0	0	0	0	0	0	0	0	0	0	0	0	0	0	0	0	0	0	0	0
Pyramidobacter	0	0	0	0	0	0	0	0	0	0	0	0	2	3	0	0	8	0	0	0	0	0	14	1	0	0	0	0	0	0	0	0	0	0	0	0	0	0	0	0	0	0	0	0	0	0	0	0	0
RCP2-54_norank	0	0	0	0	0	0	0	0	0	0	0	0	0	0	0	0	0	0	0	0	0	0	0	0	0	0	0	0	0	0	0	0	0	0	0	0	0	0	0	0	7	0	0	0	0	0	0	0	0
Ramlibacter	0	0	0	0	0	0	0	0	0	0	0	0	0	0	0	0	0	0	0	0	0	0	0	0	0	0	0	0	0	0	0	0	0	0	0	0	0	0	0	0	1	0	0	0	0	0	0	0	0
Raoultibacter	0	0	4	0	1	0	1	0	0	0	7	0	0	0	0	0	0	0	2	0	0	0	0	0	0	0	0	0	0	0	0	0	0	1	0	0	0	0	0	0	0	0	0	0	0	0	0	0	0
Rhizobiaceae_unclassified	0	0	0	0	0	0	0	0	0	0	0	0	0	0	0	1	0	0	0	0	1	0	0	0	0	0	1	0	0	1	0	0	0	0	0	0	0	0	0	1	109	5	0	0	0	2	0	0	0
Rhizobiales_Incertae_Sedis_uncultured	0	0	0	0	0	0	0	0	0	0	0	0	0	0	0	0	0	0	0	0	0	0	0	0	0	0	0	0	0	0	0	0	0	0	0	0	0	0	0	2	2	0	0	0	0	0	0	0	0
Rhodanobacter	0	0	0	0	0	0	0	0	0	0	0	0	0	0	0	0	0	0	0	0	0	0	0	0	0	0	1	0	0	0	0	0	0	0	0	0	0	0	0	0	2	0	0	0	0	0	0	0	0
Rhodospirillales_uncultured	0	0	0	0	0	0	0	0	0	0	0	0	0	0	0	0	6	0	0	0	0	0	0	2	0	1	2	958	317	0	0	0	0	6	0	0	0	0	0	0	0	0	0	0	0	0	0	0	0
Rikenella	0	0	0	0	0	0	0	0	0	0	0	0	0	0	0	0	0	0	0	0	0	0	0	0	0	0	0	0	0	0	0	0	0	0	0	0	0	0	0	0	0	0	0	0	0	0	0	0	0
Rikenellaceae_RC9_gut_group	0	0	0	0	0	0	0	0	0	0	0	0	0	0	0	0	0	0	0	0	0	0	0	0	0	0	0	0	0	0	0	0	0	0	0	0	0	0	10	0	3	0	0	0	0	0	0	0	0
Robinsoniella	0	0	0	0	0	0	0	0	0	10	0	0	0	0	0	0	0	0	0	0	0	0	0	0	2	0	0	0	0	0	0	0	0	0	0	0	0	0	0	0	0	0	0	0	0	0	0	0	0
Romboutsia	0	44	5	0	0	5	7	1	19	1	4	3	1	46	1	13	2	37	91	4	0	0	15	39	0	1	26	1	9	5	4	1	100	29	0	76	1	0	3	39	204	33	1	3	0	1	6	7	0
Roseburia	2	16	12	1	13	20	13	0	20	11	2	41	70	67	119	8	75	4	13	0	16	0	100	106	457	2	2	61	0	269	377	9	1751	334	301	33	84	7	109	31	8	164	33	5	0	28	103	1	0
Roseomonas	0	0	0	0	0	0	0	0	0	0	0	0	0	0	0	0	0	0	0	0	0	0	0	0	0	0	0	0	0	0	0	0	1	0	0	0	0	0	0	0	13	1	0	0	0	0	0	0	0
Rothia	0	0	0	0	0	0	0	1	0	2	0	0	0	1	0	0	0	0	1	0	0	0	0	0	1	0	0	0	0	1	0	0	0	0	0	2	0	0	2	0	1	0	0	0	0	0	0	2	0
Ruminiclostridium	0	0	0	2	0	0	0	0	0	0	1	0	0	0	0	0	0	0	0	0	0	0	0	0	0	0	0	0	0	0	0	0	0	0	0	0	0	0	0	0	0	0	0	0	0	0	0	0	0
Ruminiclostridium_1	0	0	0	0	0	0	0	0	0	0	0	0	0	0	0	0	0	0	0	0	0	0	0	0	0	0	0	0	0	0	0	0	0	0	0	0	0	0	0	0	0	0	0	0	0	0	0	0	0
Ruminiclostridium_5	9	23	7	5	3	1	5	3	3	4	1	3	4	15	1	3	44	7	0	19	1	1	6	0	0	28	87	97	82	1	10	13	71	8	4	1	3	1	6	2	1	7	2	0	0	2	6	2	1
Ruminiclostridium_6	0	0	0	0	0	0	0	0	0	0	0	0	0	13	0	0	63	0	0	0	0	0	0	0	0	0	0	0	0	0	0	0	0	50	0	0	0	27	3	8	0	0	0	0	29	0	0	3	0
Ruminiclostridium_9	18	4	2	3	6	7	5	53	8	4	19	0	8	10	17	1	25	61	1	20	5	8	40	0	10	0	12	3	16	12	3	0	4	3	3	5	7	10	1	13	1	4	8	5	0	6	1	0	63
Ruminococcaceae_NK4A214_group	0	5	60	9	0	6	87	0	0	0	2	0	0	44	11	50	0	101	0	0	1	1	0	0	0	1	23	10	12	0	23	0	0	96	11	16	110	15	9	143	0	9	2	37	0	236	9	9	0
Ruminococcaceae_UCG-002	2	155	206	41	31	47	151	0	0	7	116	0	3	197	13	1357	357	189	3	0	32	6	0	10	0	92	102	28	46	0	82	0	4	187	42	70	555	139	16	240	38	26	8	56	0	117	147	30	0
Ruminococcaceae_UCG-003	0	8	7	17	12	17	17	0	0	0	5	0	0	0	21	17	11	0	0	0	1	0	0	5	0	12	4	15	0	0	6	0	1	0	10	9	52	35	53	6	3	5	6	13	0	50	9	10	0
Ruminococcaceae_UCG-004	5	10	0	10	0	0	12	0	0	8	13	0	3	12	2	0	5	7	0	13	1	0	0	0	0	2	27	1	18	0	7	0	13	61	2	48	9	7	0	3	4	4	0	1	0	0	0	2	0
Ruminococcaceae_UCG-005	2	69	20	101	1	22	119	4	0	39	173	1	0	125	3	7	132	0	0	0	0	0	0	0	0	11	37	16	90	0	1	1	4	204	3	1	116	47	14	0	0	5	0	0	0	13	15	4	0
Ruminococcaceae_UCG-008	0	0	0	0	0	0	0	0	0	0	0	0	0	0	0	0	0	0	0	0	0	0	0	0	0	3	0	0	0	0	0	0	0	0	0	0	0	0	0	0	0	0	0	0	0	0	0	0	0
Ruminococcaceae_UCG-009	0	0	0	0	0	0	0	0	0	0	2	0	0	0	2	0	4	0	0	0	0	0	0	0	0	1	0	0	0	0	0	2	0	0	0	0	0	1	1	1	0	0	0	0	0	0	0	0	1
Ruminococcaceae_UCG-010	0	0	0	0	0	2	0	0	0	6	0	0	0	61	0	0	0	0	0	0	0	0	0	0	0	0	1	0	0	0	0	0	0	61	2	0	0	5	1	0	4	0	1	0	0	0	0	0	0
Ruminococcaceae_UCG-013	54	3	6	0	16	4	29	0	0	26	40	2	59	18	7	4	19	5	2	1	1	0	1	0	73	39	4	11	6	0	1	0	24	15	11	1	5	3	0	5	0	10	19	6	3	24	10	65	0
Ruminococcaceae_UCG-014	0	0	0	0	0	1	292	0	0	0	0	0	0	66	0	2	0	0	3	0	0	0	1	0	1	0	0	0	0	0	65	0	0	43	42	0	0	60	67	391	8	4	0	18	0	206	0	2	0
Ruminococcaceae_norank	0	0	0	0	0	0	0	0	0	0	0	0	0	0	0	0	0	0	0	0	0	0	0	0	0	0	1	0	0	0	0	0	0	0	0	0	0	0	0	0	0	0	0	0	0	0	0	0	0
Ruminococcaceae_unclassified	0	7	7	27	0	4	14	1	0	15	12	1	1	11	2	5	9	0	0	17	0	9	0	3	0	0	9	5	7	1	8	153	7	2	13	2	3	2	0	13	0	0	0	1	0	0	1	3	5
Ruminococcaceae_uncultured	1	10	4	7	0	4	32	1	0	3	5	0	5	38	7	0	69	0	0	0	13	19	5	5	0	8	18	6	51	0	2	5	1	53	1	6	9	45	1	52	11	7	0	0	0	0	0	2	5
Ruminococcus]_gauvreauii_group	0	7	17	2	49	1	7	0	4	0	0	0	0	9	0	0	103	6	1	1	0	0	3	0	4	10	6	4	1	1	0	1	6	23	23	32	5	0	1	7	0	0	21	9	0	1	2	0	0
Ruminococcus]_gnavus_group	740	0	26	0	181	7	1	52	64	6	0	136	96	9	5	0	0	1	189	61	55	49	44	9	67	4	236	143	15	103	28	86	9	3	18	335	0	0	0	0	3	0	0	0	52	0	0	0	30
Ruminococcus]_torques_group	28	48	53	659	6	19	30	91	337	0	1	0	24	27	41	1	139	30	176	619	68	1	277	55	242	138	316	253	136	9	58	215	237	65	33	103	100	40	5	41	46	19	597	2	2	8	7	1	0
Ruminococcus_1	1	68	22	0	0	119	92	0	0	73	163	0	0	604	32	759	10	73	0	0	1	0	10	0	8	0	171	1	0	0	3	1	31	422	145	1	33	36	56	233	15	130	7	60	0	366	329	88	0
Ruminococcus_2	0	0	272	0	0	1	66	0	0	112	150	201	0	208	48	450	1	0	1	0	0	1	0	189	0	1	94	232	83	1	96	0	1046	33	351	29	0	0	0	223	24	5	1	5	7	62	57	179	0
S5-A14a	0	0	0	0	0	0	0	0	0	0	0	0	0	0	0	0	0	1	0	0	0	0	0	0	0	0	0	0	0	0	0	0	0	2	0	0	0	0	0	0	0	0	0	0	0	0	0	0	0
SJA-15_norank	0	0	0	0	0	0	0	0	0	0	0	0	0	0	0	0	0	0	0	0	0	0	0	0	0	0	0	0	0	0	0	0	0	0	0	0	0	0	0	0	4	0	0	0	0	0	0	0	0
Saccharimonadaceae_norank	0	0	0	0	2	0	0	0	0	0	1	0	0	1	0	1	0	0	3	1	0	0	0	0	0	0	0	0	0	0	0	0	0	1	0	5	0	0	1	0	1	0	0	0	0	0	0	0	0
Saccharimonadales_norank	0	0	0	0	0	0	1	0	0	0	0	0	0	0	0	0	0	0	0	0	0	0	0	0	0	0	1	0	0	0	0	0	1	0	0	1	0	0	0	0	0	0	0	0	0	0	0	0	0
Saccharimonadales_unclassified	0	0	0	0	0	0	0	0	0	0	0	0	0	0	0	0	0	0	0	1	0	0	0	0	0	0	0	0	0	0	0	0	0	0	0	0	0	0	0	0	0	0	0	0	0	0	0	0	0
Sanguibacteroides	0	2	0	0	0	0	0	0	0	0	0	0	0	0	0	0	0	0	0	0	0	0	0	0	0	0	0	0	0	0	0	0	0	0	0	0	0	0	0	0	0	0	0	0	0	0	0	0	0
Sarcina	0	0	0	0	0	0	0	0	0	0	0	0	0	0	0	0	0	0	0	0	0	0	0	0	0	0	0	0	0	0	0	0	0	12	3	0	9	0	0	0	0	0	0	0	0	2	0	0	0
Selenomonadales_unclassified	0	0	0	0	0	7	0	0	0	0	0	0	0	0	0	0	1	0	1	0	0	0	0	0	0	0	0	0	0	13	0	0	0	0	0	0	1	0	0	0	0	0	0	0	0	0	1	0	4
Selenomonas_3	0	0	0	0	0	0	0	0	0	0	0	0	0	0	0	0	0	0	0	0	0	0	0	0	0	0	0	0	0	0	0	0	0	0	0	0	0	0	0	0	0	0	0	0	0	0	0	0	0
Sellimonas	21	0	4	0	0	0	0	21	1	12	5	12	2	2	0	0	0	0	1	53	1	3	18	0	20	0	5	1	10	0	1	2	2	0	0	0	0	0	0	0	2	3	0	0	0	0	0	6	0
Senegalimassilia	0	0	0	0	0	0	0	0	0	0	0	0	0	0	0	0	1	0	1	0	0	0	0	0	0	0	0	0	0	7	0	0	0	59	0	0	0	0	2	0	2	0	0	8	0	0	3	0	0
Shuttleworthia	0	0	0	0	0	0	0	0	0	0	15	0	0	0	1	0	0	0	0	0	0	0	0	0	0	0	0	0	0	0	0	1	0	1	0	0	0	0	0	0	0	0	0	1	0	4	0	0	1
Slackia	0	0	0	0	0	0	0	0	0	0	0	0	0	0	0	0	163	0	0	0	0	0	0	0	0	0	1	0	0	0	0	0	0	0	0	0	15	0	0	0	0	0	0	5	0	0	0	0	0
Sneathia	0	0	0	0	0	0	0	0	0	0	0	0	0	0	0	0	0	0	0	0	0	2	0	0	0	0	0	0	0	0	0	0	0	110	0	0	0	0	0	0	0	0	0	0	0	0	0	0	0
Solobacterium	0	0	0	0	0	0	0	0	0	0	0	0	0	1	0	0	0	0	0	0	0	0	0	0	0	0	0	0	0	0	0	0	0	0	0	0	0	0	0	0	0	0	0	0	0	0	0	0	0
Sphingomonas	0	0	0	0	0	0	0	0	0	0	0	0	0	0	0	0	0	0	0	0	0	0	0	0	0	0	1	0	0	0	0	0	0	0	0	0	0	0	0	0	11	0	0	0	0	0	0	0	0
Staphylococcus	2	0	0	1	0	0	0	0	0	0	0	0	0	0	0	0	0	1	0	0	0	0	0	0	0	0	4	0	0	0	0	1	0	0	0	0	0	0	0	0	1	0	0	0	0	0	0	0	0
Steroidobacteraceae_uncultured	0	0	0	0	0	0	0	0	0	0	0	0	0	0	0	0	0	0	0	0	0	0	0	0	0	0	0	0	0	0	0	0	0	0	0	0	0	0	0	0	11	0	0	0	0	0	0	0	0
Streptococcus	33	77	141	7	3	0	5	6	3	182	7	6	13	16	4	8	11	4	42	8	13	4	21	13	30	47	24	15	10	24	9	22	115	13	16	18	4	24	528	12	5	13	0	0	3	50	3	70	1
Subdoligranulum	62	202	129	271	8	26	21	0	0	106	243	143	0	284	165	47	77	203	0	0	472	0	284	17	0	78	280	85	15	3	48	0	14	52	176	146	180	123	8	59	12	309	73	152	224	155	61	212	2
Sutterella	0	0	1	0	221	179	0	129	58	213	338	0	76	1	288	1	125	0	0	0	0	0	596	1	0	0	14	0	0	0	199	0	0	0	0	38	71	378	171	4	15	1	209	27	12	0	10	0	0
Terrimonas	0	0	0	0	0	0	0	0	0	0	0	0	0	0	0	0	0	0	0	0	0	0	0	0	0	0	0	0	0	0	0	0	0	0	0	0	0	0	0	0	4	0	0	0	0	0	0	0	0
Terrisporobacter	0	0	0	58	0	4	0	0	2	0	1	4	9	2	0	10	0	0	1	0	0	11	0	0	29	1	1	0	0	7	7	63	2	4	0	3	0	0	2	0	2	4	0	0	0	0	0	0	0
Thiobacillus	0	0	0	0	0	0	0	0	0	0	0	0	0	0	0	0	0	0	0	0	0	0	0	0	0	0	0	0	0	0	0	0	0	0	0	0	0	0	0	0	5	0	0	0	0	0	0	0	0
Turicibacter	0	0	2	0	0	0	1	0	0	0	0	0	2	11	0	7	1	19	0	0	0	0	4	1	0	0	1	0	1	2	6	3	8	0	0	16	0	0	0	2	5	7	1	0	0	0	0	0	0
Tyzzerella	0	0	0	0	0	0	0	11	0	10	0	0	0	16	0	0	0	0	0	98	0	8	1	1	7	0	0	0	0	0	0	0	1	0	0	98	0	1	0	0	0	0	0	0	3	0	0	1	0
Tyzzerella_3	0	0	0	0	1	0	32	0	0	0	0	0	0	0	2	0	0	1	0	0	0	0	0	0	6	11	0	0	0	0	0	0	0	0	5	0	0	5	0	0	0	0	1	0	0	2	0	0	0
Tyzzerella_4	169	724	0	0	8	2	0	11	60	0	11	8	60	0	0	0	26	45	193	72	145	96	23	10	24	0	4	96	2	67	0	0	0	159	1	247	0	0	0	0	21	2	1	0	18	0	4	12	0
UBA1819	0	2	7	54	0	3	3	13	0	0	4	2	1	3	9	0	10	11	0	85	0	11	0	0	0	0	35	36	115	0	0	0	10	0	1	2	8	1	0	1	0	1	0	0	0	0	0	5	1
Vagococcus	0	0	0	0	0	0	0	0	0	0	0	0	0	0	0	0	0	0	0	0	0	0	0	0	0	0	0	0	0	0	0	0	0	0	0	0	0	0	0	0	0	0	0	0	0	0	0	0	0
Veillonella	515	30	30	0	0	0	0	1	19	74	3	14	20	1	0	5	0	13	17	1	14	0	0	15	67	51	9	15	227	204	82	97	48	0	11	1	4	2	318	1	4	14	1	4	40	0	0	1	0
Veillonellaceae_uncultured	0	0	0	0	0	0	0	0	0	0	7	0	0	0	0	0	0	0	0	0	0	0	0	0	0	0	0	0	0	0	0	0	0	0	0	0	0	0	0	0	0	0	0	0	0	0	0	0	0
Vermiphilaceae_norank	0	0	0	0	0	0	0	0	0	0	0	0	0	0	0	0	0	0	0	0	0	0	0	0	0	0	0	0	0	0	0	0	0	0	0	0	0	0	0	0	4	0	0	0	0	0	0	0	0
Vibrionaceae_unclassified	0	0	0	0	0	0	0	0	0	0	0	0	0	0	0	1	0	0	0	0	0	0	0	0	0	0	0	0	0	0	0	0	0	0	0	0	0	0	0	0	8	0	0	0	0	0	0	0	0
Victivallis	0	0	0	0	0	0	1	0	0	0	0	0	0	0	0	0	0	0	0	0	0	0	0	0	0	0	1	0	0	0	0	0	0	0	0	0	0	0	0	0	0	0	0	0	0	0	0	0	0
Weissella	0	0	0	0	0	0	0	0	0	0	0	0	0	0	0	0	0	0	0	0	0	0	0	0	0	0	0	0	0	0	0	0	0	8	0	16	0	0	0	0	0	0	0	0	1	9	0	7	0
Xanthomonadaceae_uncultured	0	1	0	0	0	0	0	0	0	0	0	1	0	0	0	1	0	1	0	1	0	0	2	0	0	0	0	0	0	0	0	1	0	0	0	0	0	0	0	1	205	5	0	1	0	4	2	0	0
ZOR0006	0	0	0	0	0	0	0	0	0	0	0	0	0	0	0	0	0	0	0	0	0	0	0	0	0	0	0	0	0	0	0	0	0	0	0	0	0	0	0	0	27	0	0	0	0	0	0	0	0
bacteriap25_norank	0	0	0	0	0	0	0	0	0	0	0	0	0	0	0	0	0	0	0	0	0	0	0	0	0	0	0	0	0	0	0	0	0	0	0	0	0	0	0	0	3	0	0	0	0	0	0	0	0
[truncated: 92 more columns]

## Sheet: Fig 1g
The top 22 most important genera identified by Random forest analysis in the discovery set
Genus	FJ_N1	FJ_N2	FJ_N3	FJ_N4	FJ_N5	FJ_N6	FJ_N7	FJ_N8	FJ_N9	FJ_N10	FJ_N11	FJ_N12	HY_N1	HY_N2	JL_N1	JL_N2	JL_N3	JL_N4	JX_N1	JX_N2	JX_N3	JX_N4	JX_N5	SD_N1	SD_N2	SD_N3	SD_N4	SD_N5	SH_N1	SH_N2	SH_N3	SH_N4	SH_N5	SH_N6	SH_N7	SH_N8	SH_N9	SH_N10	SH_N11	SH_N12	SH_N13	SH_N14	SH_N15	SH_N16	SH_N17	SH_N18	SH_N19	SH_N20	SH_N21
Roseburia	70	0	16	0	100	106	67	119	8	75	4	13	2	61	1751	334	301	33	31	8	164	33	5	0	31	77	511	246	27	677	8	111	56	293	19	200	298	28	14	358	77	470	0	502	2	0	21	0	188
Escherichia_Shigella	172	133	27	0	31	96	19	1	3	34	14	279	1529	62	2	27	72	106	3	43	4	4	400	0	8	1	1	1	2	7	304	0	1	1	5561	0	17	62	1	8	21	9	28	0	8	4	0	54	1
Butyricicoccus	2	4	11	67	0	102	13	5	1	13	17	12	1	6	54	20	6	81	11	2	11	36	14	77	23	12	3	9	5	14	0	15	6	3	4	8	10	20	18	40	5	18	7	5	0	13	12	7	16
Bifidobacterium	141	21	27	1098	82	24	121	17	8	82	230	67	311	2	155	221	316	51	14	76	185	260	285	329	512	218	45	53	81	83	1471	946	13	240	73	99	412	439	289	300	167	90	307	76	281	63	9	250	369
Collinsella	0	0	11	0	0	413	171	42	1	276	189	3	376	18	169	128	163	6	2	19	82	107	43	147	145	44	39	0	30	68	514	181	71	100	335	48	233	25	302	250	101	0	253	202	4	22	9	0	53
Erysipelatoclostridium	1	7	0	20	10	0	0	2	0	2	4	0	4	5	2	0	0	0	0	1	0	0	0	11	0	0	0	0	0	0	4	1	1	0	6	0	0	1	1	0	1	44	0	0	8	19	0	24	0
Coprococcus_3	0	0	3	0	63	41	5	1	1	40	17	1	43	8	0	6	41	43	13	2	26	22	9	185	5	57	0	5	0	18	1	43	26	17	0	16	0	1	24	0	6	9	0	15	0	0	11	3	0
Hungatella	13	119	5	59	5	0	2	0	0	1	2	5	1	1	0	1	0	0	0	0	1	0	0	3	0	1	3	1	1	3	92	1	0	0	2	0	1	0	0	1	0	6	2	0	15	4	2	95	3
Agathobacter	0	0	14	0	42	79	122	249	15	139	190	1	78	41	280	112	354	275	285	38	296	708	128	1	592	425	592	576	211	543	6	609	96	598	34	1025	1321	824	824	158	809	452	4	98	28	21	33	0	164
Anaerostipes	13	20	94	1	276	59	24	35	0	19	59	178	3	6	236	16	73	7	31	14	57	237	27	265	86	259	28	43	113	92	13	105	19	17	31	58	67	189	124	129	64	168	2	80	6	543	5	34	81
Phascolarctobacterium	26	156	73	42	0	65	16	155	19	188	0	65	0	0	23	6	41	0	137	0	27	7	266	0	12	0	16	9	39	0	75	27	147	86	0	1	10	118	18	1	50	0	0	88	0	57	18	80	26
Lachnospira	50	0	886	0	16	172	26	569	17	28	40	33	0	2	118	14	10	7	11	22	261	54	337	340	1009	228	92	803	1030	70	3	124	145	175	0	384	555	0	400	834	30	150	0	708	40	225	23	0	297
Dorea	0	0	12	0	0	35	171	94	0	89	76	50	36	10	126	139	109	59	10	9	33	132	52	28	50	109	32	45	5	5	0	39	55	125	5	23	28	66	46	101	81	1	85	39	1	85	3	0	35
Faecalibacterium	1715	348	352	2136	1100	547	662	573	249	1523	413	211	150	860	308	302	2226	2779	739	140	1496	451	436	590	1568	1017	923	818	910	1476	73	1087	1211	465	546	504	901	1456	1493	1566	685	237	622	481	1034	1377	296	2600	1220
Prevotella_9	3	0	1	1	0	2	0	1	3	105	1087	2	2	1	0	168	0	119	632	64	5	4697	4613	0	9	1	0	3	0	2	2	1	2007	3257	3	5036	9	0	2	0	676	3	2949	3641	4	0	0	0	0
Ruminiclostridium_9	8	20	5	8	40	0	10	17	1	25	61	1	12	3	4	3	3	5	13	1	4	8	5	2	1	14	5	2	28	29	51	13	23	2	7	0	3	26	10	18	5	5	5	6	45	2	19	1	1
Ruminococcus_gauvreauii_group	0	1	0	0	3	0	9	0	0	103	6	1	6	4	6	23	23	32	7	0	0	21	9	3	0	1	0	0	0	0	0	0	17	3	0	1	0	0	0	1	2	4	0	15	0	1	1	0	34
Erysipelotrichaceae_UCG_003	0	0	50	0	0	16	0	17	2	13	15	107	12	0	64	55	7	38	19	8	25	2	3	0	49	35	48	19	12	42	3	15	7	42	7	9	24	9	33	44	10	0	1	11	0	89	6	0	15
Eubacterium_hallii_group	0	40	30	0	93	17	160	9	5	57	59	0	32	20	38	216	45	57	26	2	40	76	42	74	37	92	27	41	32	61	16	66	29	44	41	12	43	81	62	72	73	0	80	70	0	9	16	0	134
Coprococcus_1	0	0	0	0	1	0	0	0	0	0	0	0	19	8	16	8	13	7	1	0	9	24	9	0	1	26	11	5	26	9	8	3	14	4	0	1	0	19	8	17	16	0	8	0	0	12	4	0	17
Subdoligranulum	0	0	472	0	284	17	284	165	47	77	203	0	280	85	14	52	176	146	59	12	309	73	152	2	139	147	75	67	35	273	95	131	61	69	32	30	53	97	0	293	126	0	94	139	0	52	112	0	270
Romboutsia	1	4	0	0	15	39	46	1	13	2	37	91	26	1	100	29	0	76	39	204	33	1	3	65	14	13	0	6	5	6	56	26	10	21	0	21	15	2	0	16	6	42	44	10	1	2	7	20	11
[truncated: 92 more columns]

## Sheet: Fig 2b
Heatmap of the Spearman’s correlation between clinical indices and discriminatory species
Clinical indices	Bacteria species	Correlation	Pvalue	Type	Significance	AdjPvalue
HbA1c	Roseburia_inulinivorans	-0.404512	2.18355e-06	Group	*	1.9652e-05
HbA1c	Blautia_obeum	-0.386106	6.75523e-06	Group	*	3.03985e-05
HbA1c	Coprococcus_comes	-0.391595	4.85791e-06	Group	*	2.18606e-05
HbA1c	Bifidobacterium_pseudocatenulatum	-0.222111	0.0117421	Group		0.0528392
HbA1c	Anaerostipes_hadrus	-0.363207	2.51186e-05	Group	*	0.000113034
HbA1c	Fusicatenibacter_saccharivorans	-0.340402	8.44138e-05	Group	*	0.000759725
HbA1c	Blautia_wexlerae	-0.369368	1.78137e-05	Group	*	5.34411e-05
HbA1c	Roseburia_faecis	-0.335274	0.000109479	Group	*	0.00096191
HbA1c	unclassified_g__Bifidobacterium	-0.163018	0.0659791	Group		0.197937
HbA1c	Clostridium_sp._CAG127	-0.162733	0.0664595	Group		0.18069
HbA1c	Bifidobacterium_longum	-0.153082	0.0845059	Group		0.253518
HbA1c	Eubacterium_rectale	-0.327615	0.000160071	Group	*	0.00107499
HbA1c	Collinsella_aerofaciens	-0.368017	1.92197e-05	Group	*	0.000172977
HbA1c	Citrobacter_pasteurii	0.234607	0.00768627	Group	*	0.0230588
HbA1c	Blautia_sp._CAG237	-0.303347	0.00050011	Group	*	0.00225049
HbA1c	Bacteroides_plebeius	-0.272938	0.0018267	Group	*	0.0164403
HbA1c	Bacteroides_plebeius_CAG211	-0.284199	0.00114954	Group	*	0.0103458
HbA1c	Prevotella_sp._CAG386	-0.276	0.00161362	Group	*	0.00726127
HbA1c	Ruminococcus_torques	-0.292074	0.00082201	Group	*	0.00369904
HbA1c	Roseburia_sp._CAG18	-0.317443	0.000261092	Group	*	0.00183337
HbA1c	unclassified_p__Proteobacteria	0.219561	0.0127693	Group	*	0.0383078
HbA1c	Eubacterium_sp._CAG146	-0.280841	0.00132244	Group	*	0.00396731
HbA1c	Bifidobacterium_adolescentis	-0.231555	0.00854121	Group	*	0.0385946
HbA1c	Escherichia_coli	0.235744	0.00738775	Group	*	0.0221633
HbA1c	Faecalibacterium_prausnitzii	-0.273024	0.00182036	Group	*	0.00546108
HbA1c	uncultured_phage_crAssphage	-0.163636	0.0649456	Group		0.396125
HbA1c	Faecalibacterium_sp._CAG82	-0.296927	0.000665326	Group	*	0.00408557
HbA1c	Dialister_invisus	-0.210476	0.0170941	Group		0.058126
HbA1c	Roseburia_intestinalis	-0.258525	0.00321445	Group	*	0.014465
HbA1c	Prevotella_copri_CAG164	-0.200568	0.0232057	Group	*	0.0498319
HbA1c	Prevotella_sp._CAG255	-0.202733	0.0217302	Group		0.195571
HbA1c	Dialister_succinatiphilus	-0.216269	0.0142108	Group	*	0.0462791
HbA1c	Alistipes_obesi	0.0110515	0.901465	Group		0.90441
HbA1c	Citrobacter_freundii	0.218784	0.0130971	Group	*	0.0392914
HbA1c	Dialister_invisus_CAG218	-0.162138	0.0674731	Group		0.202419
FBG	Roseburia_inulinivorans	-0.35711	3.5052e-05	Group	*	0.000105156
FBG	Blautia_obeum	-0.406074	1.97777e-06	Group	*	1.77999e-05
FBG	Coprococcus_comes	-0.45048	9.5277e-08	Group	*	8.57493e-07
FBG	Bifidobacterium_pseudocatenulatum	-0.226501	0.0101427	Group		0.0528392
FBG	Anaerostipes_hadrus	-0.391432	4.90614e-06	Group	*	4.41553e-05
FBG	Fusicatenibacter_saccharivorans	-0.306208	0.000439433	Group	*	0.00197745
FBG	Blautia_wexlerae	-0.414209	1.17148e-06	Group	*	1.05433e-05
FBG	Roseburia_faecis	-0.313062	0.000320637	Group	*	0.00096191
FBG	unclassified_g__Bifidobacterium	-0.187674	0.0338926	Group		0.191199
FBG	Clostridium_sp._CAG127	-0.14236	0.108935	Group		0.189565
FBG	Bifidobacterium_longum	-0.173929	0.0495921	Group		0.223164
FBG	Eubacterium_rectale	-0.319317	0.000238888	Group	*	0.00107499
FBG	Collinsella_aerofaciens	-0.337539	9.76574e-05	Group	*	0.000439458
FBG	Citrobacter_pasteurii	0.325026	0.000181592	Group	*	0.00163433
FBG	Blautia_sp._CAG237	-0.310644	0.000358663	Group	*	0.00225049
FBG	Bacteroides_plebeius	-0.213259	0.0156508	Group		0.0608967
FBG	Bacteroides_plebeius_CAG211	-0.189766	0.0319186	Group		0.143634
FBG	Prevotella_sp._CAG386	-0.295474	0.000709074	Group	*	0.00638167
FBG	Ruminococcus_torques	-0.298271	0.000627067	Group	*	0.00369904
FBG	Roseburia_sp._CAG18	-0.296469	0.000678852	Group	*	0.00203656
FBG	unclassified_p__Proteobacteria	0.271267	0.00195345	Group	*	0.017581
FBG	Eubacterium_sp._CAG146	-0.390357	5.23554e-06	Group	*	4.71199e-05
FBG	Bifidobacterium_adolescentis	-0.231435	0.00857657	Group	*	0.0385946
FBG	Escherichia_coli	0.275938	0.00161769	Group	*	0.0145592
FBG	Faecalibacterium_prausnitzii	-0.326782	0.000166719	Group	*	0.00150048
FBG	uncultured_phage_crAssphage	-0.126033	0.156316	Group		0.396125
FBG	Faecalibacterium_sp._CAG82	-0.289763	0.000907904	Group	*	0.00408557
FBG	Dialister_invisus	-0.177697	0.0447832	Group		0.100762
FBG	Roseburia_intestinalis	-0.247427	0.00486599	Group	*	0.014598
FBG	Prevotella_copri_CAG164	-0.263579	0.00264577	Group	*	0.0138
FBG	Prevotella_sp._CAG255	-0.126941	0.153329	Group		0.405224
FBG	Dialister_succinatiphilus	-0.204528	0.0205685	Group	*	0.0462791
FBG	Alistipes_obesi	0.0107196	0.90441	Group		0.90441
FBG	Citrobacter_freundii	0.315163	0.000290673	Group	*	0.00261606
FBG	Dialister_invisus_CAG218	-0.134368	0.130493	Group		0.29361
WBC	Roseburia_inulinivorans	-0.109668	0.217837	Group		0.326756
WBC	Blautia_obeum	-0.251088	0.00425231	Group	*	0.00637846
WBC	Coprococcus_comes	-0.158393	0.0741441	Group		0.133459
WBC	Bifidobacterium_pseudocatenulatum	-0.0264727	0.766758	Group		0.862602
WBC	Anaerostipes_hadrus	-0.16896	0.0565802	Group		0.0848702
WBC	Fusicatenibacter_saccharivorans	-0.0405103	0.64982	Group		0.71913
WBC	Blautia_wexlerae	-0.149071	0.0930747	Group		0.139612
WBC	Roseburia_faecis	-0.130395	0.142362	Group		0.213543
WBC	unclassified_g__Bifidobacterium	-0.102074	0.251587	Group		0.452856
WBC	Clostridium_sp._CAG127	-0.16995	0.0551267	Group		0.18069
WBC	Bifidobacterium_longum	-0.100503	0.258995	Group		0.466191
WBC	Eubacterium_rectale	-0.131528	0.138897	Group		0.246683
WBC	Collinsella_aerofaciens	-0.0571087	0.52198	Group		0.52198
WBC	Citrobacter_pasteurii	0.0280464	0.753325	Group		0.84749
WBC	Blautia_sp._CAG237	-0.134796	0.129263	Group		0.193895
WBC	Bacteroides_plebeius	-0.141869	0.110174	Group		0.247893
WBC	Bacteroides_plebeius_CAG211	-0.126873	0.153552	Group		0.276394
WBC	Prevotella_sp._CAG386	-0.225179	0.0106029	Group	*	0.0238564
WBC	Ruminococcus_torques	-0.0590801	0.507691	Group		0.652746
WBC	Roseburia_sp._CAG18	-0.107496	0.227142	Group		0.340713
WBC	unclassified_p__Proteobacteria	0.0440583	0.621438	Group		0.983938
WBC	Eubacterium_sp._CAG146	-0.219831	0.0126568	Group	*	0.0227823
WBC	Bifidobacterium_adolescentis	-0.0979251	0.271474	Group		0.349039
WBC	Escherichia_coli	0.0580129	0.515402	Group		0.949493
WBC	Faecalibacterium_prausnitzii	0.0374115	0.675028	Group		0.759406
WBC	uncultured_phage_crAssphage	-0.086809	0.329889	Group		0.396125
WBC	Faecalibacterium_sp._CAG82	0.0782251	0.380117	Group		0.570176
WBC	Dialister_invisus	-0.0665138	0.45569	Group		0.820243
WBC	Roseburia_intestinalis	-0.0631575	0.478794	Group		0.523592
WBC	Prevotella_copri_CAG164	-0.194651	0.0276844	Group	*	0.0498319
WBC	Prevotella_sp._CAG255	-0.0802509	0.367864	Group		0.413847
WBC	Dialister_succinatiphilus	-0.107159	0.228614	Group		0.342921
WBC	Alistipes_obesi	-0.0740132	0.406375	Group		0.798962
WBC	Citrobacter_freundii	0.0453917	0.610912	Group		0.86397
WBC	Dialister_invisus_CAG218	-0.115139	0.195605	Group		0.352088
NEUT	Roseburia_inulinivorans	-0.120168	0.176659	Group		0.317986
NEUT	Blautia_obeum	-0.288026	0.000977837	Group	*	0.00176011
NEUT	Coprococcus_comes	-0.133016	0.134446	Group		0.164178
NEUT	Bifidobacterium_pseudocatenulatum	-0.0799215	0.36984	Group		0.475508
NEUT	Anaerostipes_hadrus	-0.190227	0.0314968	Group		0.0708677
NEUT	Fusicatenibacter_saccharivorans	-0.0984168	0.269063	Group		0.403595
NEUT	Blautia_wexlerae	-0.194384	0.0279027	Group		0.0502249
NEUT	Roseburia_faecis	-0.0713891	0.423262	Group		0.47617
NEUT	unclassified_g__Bifidobacterium	-0.179614	0.0424888	Group		0.191199
NEUT	Clostridium_sp._CAG127	-0.0868115	0.329875	Group		0.371109
NEUT	Bifidobacterium_longum	-0.183111	0.0385585	Group		0.223164
NEUT	Eubacterium_rectale	-0.123622	0.164456	Group		0.246683
NEUT	Collinsella_aerofaciens	-0.16287	0.0662283	Group		0.0993425
NEUT	Citrobacter_pasteurii	-0.0120996	0.892175	Group		0.892175
NEUT	Blautia_sp._CAG237	-0.17679	0.0459027	Group		0.0826248
NEUT	Bacteroides_plebeius	-0.0886971	0.319438	Group		0.410707
NEUT	Bacteroides_plebeius_CAG211	-0.0716924	0.42129	Group		0.541658
NEUT	Prevotella_sp._CAG386	-0.14499	0.102485	Group		0.115296
NEUT	Ruminococcus_torques	-0.0680843	0.445096	Group		0.652746
NEUT	Roseburia_sp._CAG18	-0.0366674	0.681136	Group		0.793295
NEUT	unclassified_p__Proteobacteria	0.0148415	0.867941	Group		0.983938
NEUT	Eubacterium_sp._CAG146	-0.246251	0.00507925	Group	*	0.0114283
NEUT	Bifidobacterium_adolescentis	-0.126128	0.156	Group		0.2808
NEUT	Escherichia_coli	0.0201835	0.821098	Group		0.949493
NEUT	Faecalibacterium_prausnitzii	0.00376832	0.966327	Group		0.966327
NEUT	uncultured_phage_crAssphage	-0.0829173	0.352111	Group		0.396125
NEUT	Faecalibacterium_sp._CAG82	0.0589254	0.508805	Group		0.620063
NEUT	Dialister_invisus	-0.00136197	0.987826	Group		0.987826
NEUT	Roseburia_intestinalis	-0.0568881	0.523592	Group		0.523592
NEUT	Prevotella_copri_CAG164	-0.0677553	0.447304	Group		0.503217
NEUT	Prevotella_sp._CAG255	-0.00314169	0.971924	Group		0.971924
NEUT	Dialister_succinatiphilus	-0.122649	0.167828	Group		0.30209
NEUT	Alistipes_obesi	-0.021039	0.813649	Group		0.90441
NEUT	Citrobacter_freundii	0.0238803	0.789036	Group		0.86397
NEUT	Dialister_invisus_CAG218	-0.0269619	0.762574	Group		0.762574
LYMPH	Roseburia_inulinivorans	0.0374861	0.674416	Group		0.674416
LYMPH	Blautia_obeum	-0.00900812	0.919616	Group		0.919616
LYMPH	Coprococcus_comes	0.0148714	0.867677	Group		0.867677
LYMPH	Bifidobacterium_pseudocatenulatum	0.0986658	0.267848	Group		0.475508
LYMPH	Anaerostipes_hadrus	-0.0225203	0.800793	Group		0.800793
LYMPH	Fusicatenibacter_saccharivorans	0.105247	0.237069	Group		0.403595
LYMPH	Blautia_wexlerae	0.0443252	0.619325	Group		0.619325
LYMPH	Roseburia_faecis	0.0194957	0.827098	Group		0.827098
LYMPH	unclassified_g__Bifidobacterium	0.029139	0.744042	Group		0.755661
LYMPH	Clostridium_sp._CAG127	-0.0948027	0.287126	Group		0.369162
LYMPH	Bifidobacterium_longum	0.0157642	0.859812	Group		0.859812
LYMPH	Eubacterium_rectale	-0.0414665	0.642119	Group		0.642119
LYMPH	Collinsella_aerofaciens	0.0942104	0.290161	Group		0.326432
LYMPH	Citrobacter_pasteurii	0.0295011	0.740974	Group		0.84749
LYMPH	Blautia_sp._CAG237	0.110613	0.213874	Group		0.274981
LYMPH	Bacteroides_plebeius	-0.0982909	0.269679	Group		0.404519
LYMPH	Bacteroides_plebeius_CAG211	-0.132821	0.135022	Group		0.276394
LYMPH	Prevotella_sp._CAG386	-0.17498	0.0482088	Group		0.0634967
LYMPH	Ruminococcus_torques	-0.0245234	0.783493	Group		0.88143
LYMPH	Roseburia_sp._CAG18	-0.0116293	0.896342	Group		0.896342
LYMPH	unclassified_p__Proteobacteria	-0.00179705	0.983938	Group		0.983938
LYMPH	Eubacterium_sp._CAG146	-0.0586787	0.510584	Group		0.558826
LYMPH	Bifidobacterium_adolescentis	0.0736646	0.408596	Group		0.441619
LYMPH	Escherichia_coli	0.0119755	0.893273	Group		0.949493
LYMPH	Faecalibacterium_prausnitzii	0.0731924	0.411614	Group		0.635526
LYMPH	uncultured_phage_crAssphage	0.129098	0.146408	Group		0.396125
LYMPH	Faecalibacterium_sp._CAG82	0.087895	0.323851	Group		0.570176
LYMPH	Dialister_invisus	-0.0134206	0.880485	Group		0.987826
LYMPH	Roseburia_intestinalis	0.0679644	0.4459	Group		0.523592
LYMPH	Prevotella_copri_CAG164	-0.259756	0.00306666	Group	*	0.0138
LYMPH	Prevotella_sp._CAG255	-0.117623	0.186069	Group		0.405224
LYMPH	Dialister_succinatiphilus	0.0632228	0.478339	Group		0.562606
LYMPH	Alistipes_obesi	-0.0682677	0.443868	Group		0.798962
LYMPH	Citrobacter_freundii	0.0152921	0.86397	Group		0.86397
LYMPH	Dialister_invisus_CAG218	-0.0563952	0.527202	Group		0.593102
TC	Roseburia_inulinivorans	-0.0747352	0.4018	Group		0.491358
TC	Blautia_obeum	-0.0714731	0.422715	Group		0.475554
TC	Coprococcus_comes	-0.135475	0.127327	Group		0.164178
TC	Bifidobacterium_pseudocatenulatum	-0.0940442	0.291017	Group		0.475508
TC	Anaerostipes_hadrus	-0.0656902	0.461302	Group		0.593102
TC	Fusicatenibacter_saccharivorans	0.0337135	0.705586	Group		0.71913
TC	Blautia_wexlerae	-0.0668605	0.45334	Group		0.558817
TC	Roseburia_faecis	-0.23071	0.00879246	Group	*	0.019783
TC	unclassified_g__Bifidobacterium	-0.0893199	0.316038	Group		0.474057
TC	Clostridium_sp._CAG127	-0.155952	0.0787724	Group		0.18069
TC	Bifidobacterium_longum	-0.0788299	0.376433	Group		0.56465
TC	Eubacterium_rectale	-0.0823981	0.355144	Group		0.399537
TC	Collinsella_aerofaciens	-0.188303	0.0332885	Group		0.0599193
TC	Citrobacter_pasteurii	-0.0362434	0.684626	Group		0.84749
TC	Blautia_sp._CAG237	-0.0954606	0.283779	Group		0.319251
TC	Bacteroides_plebeius	0.0271437	0.761022	Group		0.761022
TC	Bacteroides_plebeius_CAG211	-0.019515	0.826929	Group		0.915058
TC	Prevotella_sp._CAG386	-0.230598	0.0088261	Group	*	0.0238564
TC	Ruminococcus_torques	0.0039631	0.964587	Group		0.964587
TC	Roseburia_sp._CAG18	-0.231124	0.00866837	Group	*	0.0195038
TC	unclassified_p__Proteobacteria	-0.0253324	0.776535	Group		0.983938
TC	Eubacterium_sp._CAG146	-0.0521469	0.558826	Group		0.558826
TC	Bifidobacterium_adolescentis	-0.160856	0.0696998	Group		0.2091
TC	Escherichia_coli	-0.00565421	0.949493	Group		0.949493
TC	Faecalibacterium_prausnitzii	0.0713243	0.423684	Group		0.635526
TC	uncultured_phage_crAssphage	0.00147078	0.986854	Group		0.986854
TC	Faecalibacterium_sp._CAG82	-0.0217556	0.807424	Group		0.807424
TC	Dialister_invisus	-0.0261536	0.76949	Group		0.987826
TC	Roseburia_intestinalis	-0.0992864	0.264835	Group		0.412023
TC	Prevotella_copri_CAG164	-0.159359	0.0723736	Group		0.10856
TC	Prevotella_sp._CAG255	-0.141315	0.111585	Group		0.405224
TC	Dialister_succinatiphilus	0.0567224	0.524804	Group		0.562606
TC	Alistipes_obesi	-0.0243194	0.78525	Group		0.90441
TC	Citrobacter_freundii	-0.0592605	0.506394	Group		0.86397
TC	Dialister_invisus_CAG218	-0.0720855	0.418742	Group		0.538382
TG	Roseburia_inulinivorans	-0.357326	3.4643e-05	Group	*	0.000105156
TG	Blautia_obeum	-0.34762	5.80974e-05	Group	*	0.000174292
TG	Coprococcus_comes	-0.323822	0.00019249	Group	*	0.000577469
TG	Bifidobacterium_pseudocatenulatum	-0.0996658	0.263005	Group		0.475508
TG	Anaerostipes_hadrus	-0.299484	0.00059429	Group	*	0.00178287
TG	Fusicatenibacter_saccharivorans	-0.256728	0.00344187	Group	*	0.00774421
TG	Blautia_wexlerae	-0.395126	3.91699e-06	Group	*	1.76265e-05
TG	Roseburia_faecis	-0.314301	0.000302631	Group	*	0.00096191
TG	unclassified_g__Bifidobacterium	-0.0744145	0.403828	Group		0.519208
TG	Clostridium_sp._CAG127	-0.155168	0.0803069	Group		0.18069
TG	Bifidobacterium_longum	-0.0579628	0.515764	Group		0.663126
TG	Eubacterium_rectale	-0.268841	0.00215172	Group	*	0.00645517
TG	Collinsella_aerofaciens	-0.235592	0.00742717	Group	*	0.0177804
TG	Citrobacter_pasteurii	0.257091	0.00339476	Group	*	0.0152764
TG	Blautia_sp._CAG237	-0.286085	0.00106173	Group	*	0.00318518
TG	Bacteroides_plebeius	-0.204958	0.0202989	Group		0.0608967
TG	Bacteroides_plebeius_CAG211	-0.154558	0.0815164	Group		0.244549
TG	Prevotella_sp._CAG386	-0.175889	0.0470395	Group		0.0634967
TG	Ruminococcus_torques	-0.241149	0.0061045	Group	*	0.0183135
TG	Roseburia_sp._CAG18	-0.307868	0.000407416	Group	*	0.00183337
TG	unclassified_p__Proteobacteria	0.239984	0.00636291	Group	*	0.0286331
TG	Eubacterium_sp._CAG146	-0.329897	0.000143083	Group	*	0.000643874
TG	Bifidobacterium_adolescentis	-0.14779	0.095951	Group		0.21589
TG	Escherichia_coli	0.248429	0.00469058	Group	*	0.0211076
TG	Faecalibacterium_prausnitzii	-0.160639	0.0700824	Group		0.157685
TG	uncultured_phage_crAssphage	-0.0976683	0.272739	Group		0.396125
TG	Faecalibacterium_sp._CAG82	-0.109584	0.21819	Group		0.490928
TG	Dialister_invisus	-0.206466	0.0193753	Group		0.058126
TG	Roseburia_intestinalis	-0.259993	0.00303893	Group	*	0.014465
TG	Prevotella_copri_CAG164	-0.211894	0.0163448	Group	*	0.0490344
TG	Prevotella_sp._CAG255	-0.0862789	0.332862	Group		0.413847
TG	Dialister_succinatiphilus	-0.208555	0.0181561	Group	*	0.0462791
TG	Alistipes_obesi	-0.135136	0.128291	Group		0.798962
TG	Citrobacter_freundii	0.241899	0.00594314	Group	*	0.0267441
TG	Dialister_invisus_CAG218	-0.191119	0.0306946	Group		0.138126
HDL-C	Roseburia_inulinivorans	0.18501	0.0365549	Group		0.0822485
HDL-C	Blautia_obeum	0.302898	0.000510292	Group	*	0.00114816
HDL-C	Coprococcus_comes	0.204124	0.0208252	Group	*	0.0468568
HDL-C	Bifidobacterium_pseudocatenulatum	0.0800863	0.36885	Group		0.475508
HDL-C	Anaerostipes_hadrus	0.173681	0.0499221	Group		0.0848702
HDL-C	Fusicatenibacter_saccharivorans	0.263942	0.00260867	Group	*	0.00774421
HDL-C	Blautia_wexlerae	0.302045	0.0005302	Group	*	0.00119295
HDL-C	Roseburia_faecis	0.112913	0.204444	Group		0.262857
HDL-C	unclassified_g__Bifidobacterium	0.114302	0.198895	Group		0.447513
HDL-C	Clostridium_sp._CAG127	0.0345564	0.698578	Group		0.698578
HDL-C	Bifidobacterium_longum	0.116424	0.190627	Group		0.428912
HDL-C	Eubacterium_rectale	0.198272	0.0248638	Group		0.0559436
HDL-C	Collinsella_aerofaciens	0.233808	0.0079024	Group	*	0.0177804
HDL-C	Citrobacter_pasteurii	-0.0347085	0.697315	Group		0.84749
HDL-C	Blautia_sp._CAG237	0.208974	0.0179196	Group	*	0.0403192
HDL-C	Bacteroides_plebeius	0.125218	0.159032	Group		0.286258
HDL-C	Bacteroides_plebeius_CAG211	0.100682	0.258146	Group		0.38722
HDL-C	Prevotella_sp._CAG386	-0.0303772	0.733566	Group		0.733566
HDL-C	Ruminococcus_torques	0.203952	0.0209353	Group	*	0.0471043
HDL-C	Roseburia_sp._CAG18	0.0337658	0.705151	Group		0.793295
HDL-C	unclassified_p__Proteobacteria	-0.0330239	0.711339	Group		0.983938
HDL-C	Eubacterium_sp._CAG146	0.164229	0.0639674	Group		0.0959512
HDL-C	Bifidobacterium_adolescentis	0.116444	0.190551	Group		0.285826
HDL-C	Escherichia_coli	-0.0196413	0.825826	Group		0.949493
HDL-C	Faecalibacterium_prausnitzii	0.276904	0.00155519	Group	*	0.00546108
HDL-C	uncultured_phage_crAssphage	0.115628	0.193699	Group		0.396125
HDL-C	Faecalibacterium_sp._CAG82	0.15874	0.0735036	Group		0.220511
HDL-C	Dialister_invisus	0.24795	0.0047737	Group	*	0.0429633
HDL-C	Roseburia_intestinalis	0.217155	0.0138096	Group	*	0.0310716
HDL-C	Prevotella_copri_CAG164	0.0488756	0.583783	Group		0.583783
HDL-C	Prevotella_sp._CAG255	-0.0966656	0.277717	Group		0.413847
HDL-C	Dialister_succinatiphilus	0.20468	0.0204729	Group	*	0.0462791
HDL-C	Alistipes_obesi	0.0777203	0.383209	Group		0.798962
HDL-C	Citrobacter_freundii	-0.0209991	0.813997	Group		0.86397
HDL-C	Dialister_invisus_CAG218	0.194795	0.0275676	Group		0.138126
LDL-C	Roseburia_inulinivorans	-0.0693344	0.436763	Group		0.491358
LDL-C	Blautia_obeum	-0.0864862	0.331697	Group		0.426468
LDL-C	Coprococcus_comes	-0.129248	0.145936	Group		0.164178
LDL-C	Bifidobacterium_pseudocatenulatum	-2.8634e-06	0.999974	Group		0.999974
LDL-C	Anaerostipes_hadrus	-0.0515212	0.56356	Group		0.634005
LDL-C	Fusicatenibacter_saccharivorans	0.032093	0.71913	Group		0.71913
LDL-C	Blautia_wexlerae	-0.0606125	0.496726	Group		0.558817
LDL-C	Roseburia_faecis	-0.160857	0.0696975	Group		0.125456
LDL-C	unclassified_g__Bifidobacterium	-0.0277721	0.755661	Group		0.755661
LDL-C	Clostridium_sp._CAG127	-0.135811	0.126377	Group		0.189565
LDL-C	Bifidobacterium_longum	-0.0319727	0.720139	Group		0.810156
LDL-C	Eubacterium_rectale	-0.0926339	0.298344	Group		0.383586
LDL-C	Collinsella_aerofaciens	-0.122502	0.168342	Group		0.21644
LDL-C	Citrobacter_pasteurii	-0.0757236	0.395586	Group		0.84749
LDL-C	Blautia_sp._CAG237	-0.0583218	0.513164	Group		0.513164
LDL-C	Bacteroides_plebeius	0.0625453	0.483075	Group		0.54346
LDL-C	Bacteroides_plebeius_CAG211	-0.00952081	0.915058	Group		0.915058
LDL-C	Prevotella_sp._CAG386	-0.174083	0.0493863	Group		0.0634967
LDL-C	Ruminococcus_torques	-0.0783398	0.379417	Group		0.652746
LDL-C	Roseburia_sp._CAG18	-0.143791	0.105386	Group		0.189696
LDL-C	unclassified_p__Proteobacteria	0.00968403	0.913607	Group		0.983938
LDL-C	Eubacterium_sp._CAG146	-0.0560969	0.529392	Group		0.558826
LDL-C	Bifidobacterium_adolescentis	-0.0686043	0.441619	Group		0.441619
LDL-C	Escherichia_coli	0.0247312	0.781704	Group		0.949493
LDL-C	Faecalibacterium_prausnitzii	0.0382837	0.667895	Group		0.759406
LDL-C	uncultured_phage_crAssphage	-0.109098	0.22025	Group		0.396125
LDL-C	Faecalibacterium_sp._CAG82	-0.0531648	0.551167	Group		0.620063
LDL-C	Dialister_invisus	-0.0169771	0.84915	Group		0.987826
LDL-C	Roseburia_intestinalis	-0.0972755	0.274682	Group		0.412023
LDL-C	Prevotella_copri_CAG164	-0.133715	0.132391	Group		0.170217
LDL-C	Prevotella_sp._CAG255	-0.107962	0.225124	Group		0.405224
LDL-C	Dialister_succinatiphilus	0.0516472	0.562606	Group		0.562606
LDL-C	Alistipes_obesi	0.0855957	0.336718	Group		0.798962
LDL-C	Citrobacter_freundii	-0.0930205	0.296324	Group		0.666729
LDL-C	Dialister_invisus_CAG218	-0.0740791	0.405957	Group		0.538382

## Sheet: Fig 3a
Total Gene counts in the NC and T1D group
Sample	Gene counts	Group
FJ_N1	700783	NC
FJ_N10	1123493	NC
FJ_N11	838440	NC
FJ_N12	826954	NC
FJ_N2	739159	NC
FJ_N3	691117	NC
FJ_N4	413588	NC
FJ_N5	614752	NC
FJ_N6	694567	NC
FJ_N7	1027673	NC
FJ_N8	966274	NC
FJ_N9	761196	NC
HY_N1	989498	NC
HY_N2	670816	NC
JL_N1	785953	NC
JL_N2	1308645	NC
JL_N3	973843	NC
JL_N4	855940	NC
JX_N1	880867	NC
JX_N2	748855	NC
JX_N3	814588	NC
JX_N4	600418	NC
JX_N5	510112	NC
SD_N1	569325	NC
SD_N2	733423	NC
SD_N3	945119	NC
SD_N4	808454	NC
SD_N5	734929	NC
SH_N1	768047	NC
SH_N10	674962	NC
SH_N11	874556	NC
SH_N12	661218	NC
SH_N13	863060	NC
SH_N14	808405	NC
SH_N15	896904	NC
SH_N16	946956	NC
SH_N17	471618	NC
SH_N18	591119	NC
SH_N19	710346	NC
SH_N2	684710	NC
SH_N20	535038	NC
SH_N21	993259	NC
SH_N22	950478	NC
SH_N23	807215	NC
SH_N24	1090026	NC
SH_N25	709932	NC
SH_N26	929462	NC
SH_N27	720304	NC
SH_N3	725155	NC
SH_N4	969587	NC
SH_N5	817461	NC
SH_N6	824859	NC
SH_N7	559781	NC
SH_N8	878564	NC
SH_N9	595188	NC
SX_N1	837514	NC
SX_N2	816147	NC
SX_N3	726381	NC
SX_N4	756576	NC
SZ_N1	371949	NC
SZ_N2	649622	NC
SZ_N3	756845	NC
SZ_N4	1090885	NC
SZ_N5	738544	NC
SZ_N6	1117480	NC
ZZ_N1	932374	NC
ZZ_N10	774194	NC
ZZ_N11	865480	NC
ZZ_N12	1004878	NC
ZZ_N2	1109061	NC
ZZ_N3	712061	NC
ZZ_N4	777586	NC
ZZ_N5	905760	NC
ZZ_N6	1190778	NC
ZZ_N7	1067791	NC
ZZ_N8	786152	NC
ZZ_N9	700365	NC
FJ_DM1	711288	T1D
FJ_DM10	674922	T1D
FJ_DM11	878551	T1D
FJ_DM12	897574	T1D
FJ_DM2	575641	T1D
FJ_DM3	698103	T1D
FJ_DM4	682730	T1D
FJ_DM5	799778	T1D
FJ_DM6	579102	T1D
FJ_DM7	990148	T1D
FJ_DM8	690440	T1D
FJ_DM9	801945	T1D
HY_DM1	559339	T1D
HY_DM2	878700	T1D
JL_DM1	765106	T1D
JL_DM2	740232	T1D
JL_DM3	796126	T1D
JL_DM4	630086	T1D
JX_DM1	757265	T1D
JX_DM2	770574	T1D
JX_DM3	706563	T1D
SD_DM1	392481	T1D
SD_DM2	718814	T1D
SD_DM3	630317	T1D
SD_DM4	752512	T1D
SD_DM5	410705	T1D
SH_DM1	468592	T1D
SH_DM10	539231	T1D
SH_DM11	964493	T1D
SH_DM12	728744	T1D
SH_DM13	598285	T1D
SH_DM14	755675	T1D
SH_DM15	657830	T1D
SH_DM16	495432	T1D
SH_DM2	641003	T1D
SH_DM3	291359	T1D
SH_DM4	622880	T1D
SH_DM5	1032313	T1D
SH_DM6	833834	T1D
SH_DM7	863833	T1D
SH_DM8	871008	T1D
SH_DM9	1161607	T1D
SX_DM1	772629	T1D
SX_DM2	1016566	T1D
SX_DM3	174106	T1D
SX_DM4	630915	T1D
SX_DM5	484304	T1D
SZ_DM1	681018	T1D
SZ_DM2	649201	T1D
SZ_DM3	647553	T1D
SZ_DM4	1089301	T1D
SZ_DM5	818928	T1D
SZ_DM6	478893	T1D
ZZ_DM1	423423	T1D
ZZ_DM10	607895	T1D
ZZ_DM11	495537	T1D
ZZ_DM2	507691	T1D
ZZ_DM3	518513	T1D
ZZ_DM4	695857	T1D
ZZ_DM5	630454	T1D
ZZ_DM6	761280	T1D
ZZ_DM7	814212	T1D
ZZ_DM8	655457	T1D
ZZ_DM9	628068	T1D

## Sheet: Fig 3b
The microbial community richness (Chao 1)
Sample	Chao 1 index	Group
FJ_N1	11573.8	NC
FJ_N10	15173.6	NC
FJ_N11	10671.5	NC
FJ_N12	11276.4	NC
FJ_N2	13051.2	NC
FJ_N3	10628.5	NC
FJ_N4	9442.52	NC
FJ_N5	9848.99	NC
FJ_N6	10712.9	NC
FJ_N7	13746.2	NC
FJ_N8	14703.2	NC
FJ_N9	13983.1	NC
HY_N1	16072.8	NC
HY_N2	11868	NC
JL_N1	12549.5	NC
JL_N2	19664.9	NC
JL_N3	16297.5	NC
JL_N4	13549.6	NC
JX_N1	14198.7	NC
JX_N2	9725.71	NC
JX_N3	12173.7	NC
JX_N4	10760.4	NC
JX_N5	13159.3	NC
SD_N1	10721.2	NC
SD_N2	11586.8	NC
SD_N3	15248	NC
SD_N4	12444.2	NC
SD_N5	11951.6	NC
SH_N1	10898.3	NC
SH_N10	9756.1	NC
SH_N11	15039.1	NC
SH_N12	11501.9	NC
SH_N13	13772.7	NC
SH_N14	13677.2	NC
SH_N15	11528.4	NC
SH_N16	13478.6	NC
SH_N17	9130.5	NC
SH_N18	8835.93	NC
SH_N19	11558.1	NC
SH_N2	12475	NC
SH_N20	8009.95	NC
SH_N21	13364.3	NC
SH_N22	15952	NC
SH_N23	15647.4	NC
SH_N24	16070.1	NC
SH_N25	13375.5	NC
SH_N26	17352.4	NC
SH_N27	13631.7	NC
SH_N3	12027.8	NC
SH_N4	15310.9	NC
SH_N5	13472.6	NC
SH_N6	18163.9	NC
SH_N7	9427.75	NC
SH_N8	13574.8	NC
SH_N9	9571.01	NC
SX_N1	11761.7	NC
SX_N2	13765.9	NC
SX_N3	12788.2	NC
SX_N4	13761.3	NC
SZ_N1	7754.82	NC
SZ_N2	8976.82	NC
SZ_N3	8460.53	NC
SZ_N4	16419.8	NC
SZ_N5	16398.7	NC
SZ_N6	19889.6	NC
ZZ_N1	16214.3	NC
ZZ_N10	12491.2	NC
ZZ_N11	15116.7	NC
ZZ_N12	18170.2	NC
ZZ_N2	14901.6	NC
ZZ_N3	13725.1	NC
ZZ_N4	11023.6	NC
ZZ_N5	13349	NC
ZZ_N6	16684.4	NC
ZZ_N7	17404.1	NC
ZZ_N8	16637.3	NC
ZZ_N9	10390.5	NC
FJ_DM1	13061	T1D
FJ_DM10	10749.8	T1D
FJ_DM11	15262.6	T1D
FJ_DM12	15323	T1D
FJ_DM2	9246.99	T1D
FJ_DM3	8479.61	T1D
FJ_DM4	9352.44	T1D
FJ_DM5	13289.1	T1D
FJ_DM6	9098.75	T1D
FJ_DM7	11852.4	T1D
FJ_DM8	9106.41	T1D
FJ_DM9	11515	T1D
HY_DM1	7667.27	T1D
HY_DM2	14568.7	T1D
JL_DM1	12906.5	T1D
JL_DM2	11158.5	T1D
JL_DM3	13565.7	T1D
JL_DM4	13429.1	T1D
JX_DM1	10846	T1D
JX_DM2	13614.4	T1D
JX_DM3	13315.2	T1D
SD_DM1	7224.08	T1D
SD_DM2	11357.3	T1D
SD_DM3	9446.83	T1D
SD_DM4	14673.9	T1D
SD_DM5	8786.53	T1D
SH_DM1	7393.82	T1D
SH_DM10	11846.3	T1D
SH_DM11	12138.6	T1D
SH_DM12	16131.8	T1D
SH_DM13	11302.3	T1D
SH_DM14	12468	T1D
SH_DM15	10027.6	T1D
SH_DM16	9377.53	T1D
SH_DM2	9580.49	T1D
SH_DM3	5589.27	T1D
SH_DM4	11416.8	T1D
SH_DM5	17995.7	T1D
SH_DM6	13784.1	T1D
SH_DM7	12745	T1D
SH_DM8	11908	T1D
SH_DM9	14661.2	T1D
SX_DM1	14262	T1D
SX_DM2	13458.7	T1D
SX_DM3	5223.85	T1D
SX_DM4	12588.5	T1D
SX_DM5	10141.3	T1D
SZ_DM1	11677.2	T1D
SZ_DM2	10075.7	T1D
SZ_DM3	10750.3	T1D
SZ_DM4	15989	T1D
SZ_DM5	12829.9	T1D
SZ_DM6	9313.54	T1D
ZZ_DM1	9972.58	T1D
ZZ_DM10	13691.6	T1D
ZZ_DM11	9375.93	T1D
ZZ_DM2	11316.8	T1D
ZZ_DM3	8995.78	T1D
ZZ_DM4	11153.8	T1D
ZZ_DM5	11559.2	T1D
ZZ_DM6	10684.9	T1D
ZZ_DM7	14912.3	T1D
ZZ_DM8	15927.5	T1D
ZZ_DM9	11492.1	T1D

[truncated: 87 more sheets: Fig 3c, Fig 3e, Fig 3g, Fig 3h, Fig 3i, Fig 3j, Fig 3l, Fig 3m, Fig 3n, Fig 3o, Fig 3p, Fig 4a, Fig 4b,c, Fig 4d, Fig 4e, Fig 4f, Fig 4g, Fig 4h, Fig 4i, Fig 5b …]
